# Supplementary material for: The characteristics and clinical relevance of tumor fusion burden in non-EBV (+) gastric cancer with MSS
Source: BMC Gastroenterol. 2023 May 15;23:153. doi: 10.1186/s12876-023-02765-9 (PMC10184333; doi:10.1186/s12876-023-02765-9)
Supplement: Supplementary file 3 — Supplementary Material 3 [file 12876_2023_2765_MOESM3_ESM.txt]

Geneid	PB_16_002	PB_16_003	PB_16_004	PB_16_005	PB_16_018	PB_16_019	PB_16_020	PB_16_021	PB_16_022	PB_16_024	PB_16_025	PB_16_029	PB_16_030	PB_16_023	PB_16_032	PB_16_034	PB_16_035	PB_16_037	PB_16_038	PB_16_039	PB_16_040	PB_16_041	PB_16_042	PB_16_043	PB_16_044	PB_16_045	PB_16_047	PB_16_048	PB_16_049	PB_16_051	PB_16_055	PB_16_052	PB_16_056	PB_16_057	PB_16_054	PB_16_060	PB_16_059	PB_16_064	PB_16_062	PB_16_063	PB_16_066	PB_16_067	PB_16_068	PB_16_069	PB_16_031
DDX11L1	0.287	0	0	0.101	0.236	0	0	0	0.082	0	0.095	0	0	0	0.099	0	0	0	0	0	0.079	0	0	0	0	0	0	0	0	0	0	0	0	0	0	0	0	0	0	0	0	0	0	0	0
WASH7P	13.064	4.872	3.926	5.583	14.576	24.516	9.561	9.786	8.439	13.138	6.655	14.781	4.599	9.956	15.998	7.496	6.391	4.503	10.348	2.877	5.972	5.02	3.547	25.144	6.792	7.145	4.919	3.983	3.89	3.675	3.478	4.816	3.876	10.16	50.765	6.198	14.731	13.125	14.395	9.218	12.286	18.414	12.33	7.539	8.358
MIR1302-11	0	0	0	0	0	0	0	0	0	0	0	0	0	0	0	0	0	0	0	0.154	0	0	0	0	0	0	0	0	0	0	0	0	0	0	0	0	0	0	0	0	0	0	0	0	0
FAM138A	0	0	0	0	0	0	0.168	0	0	0	0	0	0	0	0	0	0	0.174	0	0	0	0	0	0	0	0	0	0	0	0	0	0	0	0	0	0	0	0	0	0	0	0	0	0	0
RP11-34P13.7	0.094	0	0.276	0.05	0.058	0.286	0.172	0	0.281	0.04	0.047	0.055	0.205	0	0.097	0.048	0	0	0.192	0.088	0.039	0.05	0.082	0	0.089	0.104	0	0.049	0.047	0.069	0	0	0	0.044	0.031	0	0	0.028	0	0	0	0	0	0	0.084
CICP27	0.044	0	0.032	0	0	0.134	0.054	0	0.376	0.037	0	0.307	0.385	0.083	0.182	0.045	0.447	0	0	0.206	0.146	0	0.039	0	0.041	0	0.044	0.046	0	0	0	0.048	0	0.123	0	0.035	0	0.027	0.032	0	0.239	0	0	0	0.04
AL627309.1	0.379	1.212	0.649	0.602	4.822	9.309	6.297	0.839	25.004	2.452	1.936	10.635	9.369	1.492	10.049	0.065	5.619	0.638	2.838	3.833	5.593	2.292	2.045	37.807	1.605	0.765	0.503	0.396	0.189	0.277	1.694	1.705	2.189	1.7	14.441	0.796	0.249	1.444	1.51	0.95	0.684	0.285	1.395	0.884	3.057
RP11-34P13.15	0	0	0.327	0	0	0.677	0.271	0	3.609	0	0	1.034	0.728	0.21	1.15	0	0.501	0	0	0.416	1.29	0.713	0.584	0	0.838	0.245	0.221	0.233	0	0	0.478	0	0	0	0	0	0.22	0	0	0	0	0.201	0	0	0
RP11-34P13.14	0	0.869	0	0	1.922	0	1.265	0	11.099	1.318	1.029	1.208	3.405	0.983	4.838	0.535	0.586	0	3.188	2.429	0.861	0	0	17.352	0	0.573	0.518	0	1.04	0	0	0.562	0	1.449	1.014	0	0	0	0	0	0	3.283	0	0	0
RP11-34P13.13	0.027	0.136	0	0.029	0.401	0.618	0.396	0.06	0.833	0.069	0.107	0.693	0.799	0.077	0.224	0.028	0.428	0	0.111	0.101	0.472	0.203	0.095	0	0.153	0	0.108	0.142	0.027	0	0.087	0.088	0.162	0.076	0.07	0.064	0.027	0	0.02	0	0.294	0.024	0	0	0.097
RNU6-1100P	0	0	0	0	0	0	0	0	0	0	0	1.877	0	0	0	0	0	0	0	0	0	0	0	0	0	0	0	0	0	0	0	0	0	0	0	0	0	0	0	0	0	0	0	0	0
RP11-34P13.9	0	0	0	0	0	0	0	0	0.314	0	0	0	0	0	0.38	0	0	0.464	0	0	0	0	0	0	0	0	0	0	0	0	0	0	0	0	0	0	0	0	0	0	0	0	0	0	0
AP006222.2	0	0.071	0.031	0.045	0.366	0	0.31	0.094	0.326	0.431	0.084	0.049	0.185	0.08	0	0.218	0.191	0.054	0.043	0.119	0.106	0	0.149	0	0	0.14	0.085	0	0.127	0.062	0.137	0	0.051	0.158	0	0.033	0.21	0.102	0.092	0.04	2.53	0	0.036	0	0.305
RP4-669L17.10	0	0.041	0.018	0.104	0.121	0.112	0.059	0	0.334	0.041	0.024	0.085	0.027	0.3	0.859	0	0.358	0.031	0.125	0.046	0.02	0.052	0	0.653	0	0.027	0.024	0	0	0	0	0.026	0.058	0	0.238	0	0	0	0	0	0	0	0	0	0.132
RP4-669L17.8	0	0	0	0	0	0	0.33	0.15	1.389	0.114	0.134	0.63	0	0	0.28	0	0.153	0	0	0.253	0.112	0	0	0	0.128	0	0	0	0	0	0	0	0	0.126	0	0	0	0	0	0	0	0	0	0	0.973
CICP7	0	0.057	0	0.072	0	0	0	0.075	0	0	0	0	0	0	0	0	0	0	0	0	0	0	0	0	0	0	0	0	0	0	0	0	0	0	0	0	0	0	0	0	0	0	0	0	0
RP4-669L17.2	0	0	0	0	0.326	0	0	0.293	0	0.447	0.262	0	0	0	0	0	0	0	0	0	0	0.565	0	0	0	0	0	0	0	0	0.284	0.286	0	0	0	0	0	0	0	0	0	0.239	0.225	0	0.237
RP4-669L17.1	0.437	0	0	0	0	0	0	0	0	0	0	0	0	0	0	0	0	0	0.446	0	0.361	0	0	0	0	0	0	0	0	0	0	0	0	0	0	0	0	0.263	0	0	0	0	0	0	0
RP5-857K21.1	0	0	0	0	0.246	0	0	0	0	0	0	0	0	0	0	0	0	0	0	0	0	0	0	0	0	0	0	0	0	0	0	0	0	0	0	0	0	0	0	0	0	0	0	0	0.179
RP5-857K21.2	0	0	0	0	0	0	0	0	0	0	0	0	0	0	0	0	0	0	0	0	0	0	0	0	0	0	0	0	0	0	0	0	0	0	0	0	0.261	0	0	0	0	0	0	0	0
RP5-857K21.3	0	0	0	0	1.295	0	0.32	0	0	0	0	0	0.287	0	0	0	0.296	0.332	0	0	0	0	0	0	0	0	0	0.275	0	0	0	0	0	0	0	0	0	0	0	0	4.27	0	0	0	0
RP5-857K21.4	0	0	0	0	0.366	0	0.12	0	0	0	0.098	0.115	0	0	0	0	0.223	0	0	0	0.082	0	0	0	0	0	0	0	0	0	0.212	0.107	0.118	0	0.322	0	0.098	0	0	0	0	0	0.168	0	0
RP5-857K21.5	0	0	0	0	0.258	0	0	0	0	0	0	0	0	0	0	0	0	0	0	0	0	0	0	0	0	0	0	0	0	0	0	0	0	0	0	0	0	0	0	0	0	0	0	0	0
MTND1P23	12.209	6.033	14.917	10.53	5.007	2.746	16.479	2.502	7.709	8.008	13.405	8.394	6.899	12.804	2.801	5.105	10.175	1.14	8.765	13.922	1835.905	5.305	5.535	0	5.528	2.488	4.494	11.806	8.128	4.624	743.855	2.928	4.86	9.227	0.88	6.409	5.8	35.345	18.99	12.311	19.561	24.024	5.374	21.683	12.15
MTND2P28	3.867	11.421	18.899	12.45	17.445	10.519	23.683	208.761	19.229	13.316	27.863	20.937	15.804	17.488	13.805	10.584	19.579	7.112	8.055	22.999	35.973	13.576	21.695	0	16.213	4.965	12.649	20.529	8.206	4.708	18.821	6.955	8.658	18.083	2.51	10.531	3.974	10.754	1998.565	6.504	15.683	8.85	3.83	9.497	10.246
hsa-mir-6723	171.919	254.729	488.952	214.289	72.025	51.97	1642.647	37.031	107.896	74.099	152.005	104.475	95.404	191.587	107.581	124.204	149.152	117.957	245.573	236.778	220.316	86.855	141.549	0.182	148.863	56.994	142.568	280.082	166.351	76.768	172.092	73.293	98.282	288.579	0.071	128.939	84.651	381.757	340.21	100.914	97.266	186.519	81.254	196.682	1588.963
RP5-857K21.7	5.18	4.731	6.148	6.788	8.8	2.621	7.191	1.365	2.944	8.32	7.799	6.868	3.494	2.794	2.801	2.785	3.053	2.488	4.026	12.886	4.487	8.944	4.097	0	4.407	5.701	4.657	3.091	3.448	1.802	1.85	1.597	0.884	5.719	0	4.273	0.73	5.932	8.036	3.242	0	4.442	3.978	10.841	11.488
MTATP8P1	0	0.678	1.191	0	2.999	0	0.987	0.899	0	0.685	0	1.886	3.542	0.767	0	0.834	0	2.05	1.658	0.758	2.016	0.867	1.421	0	3.057	0	0	1.697	1.623	0	0.871	0	0	0	0	0	0	0.977	0.588	0	0	0.732	0	0	0.728
MTATP6P1	34.334	47.582	40.562	36.343	47.408	18.751	63.312	21.044	37.271	26.246	59.07	38.975	46.302	74.836	29.832	20.282	20.288	26.789	24.444	41.251	37.786	29.769	27.645	0	32.289	7.612	25.528	38.18	33.547	10.826	26.736	17.326	13.273	66.211	0.16	24.313	15.354	53.022	37.737	18.32	25.378	21.798	14.888	28.13	25.443
RP5-857K21.11	213.11	374.404	461.03	257.805	15.891	94.31	96.752	67.711	112.725	152.746	140.395	130.228	124.673	228.423	389.811	139.513	180.266	161.328	321.576	352.892	314.553	146.28	165.093	0	10.122	100.863	166.854	286.801	205.758	101.985	157.2	82.632	122.279	493.156	1.597	7.507	95.273	381.455	312.174	180.728	169.612	199.38	97.895	246.684	274.337
OR4F16	0	0	0	0	0	0	0	0	0	0	0.167	0	0	0	0	0	0	0	0	0	0	0	0	0	0	0	0	0	0	0	0	0	0	0	0	0	0	0	0	0	0	0	0	0	0
CICP3	0	0	0	0	0.169	0	0	0.076	0.058	0.231	0	0.079	0	0.065	0.141	0	0	0	0.07	0	0	0	0	0	0	0	0.068	0	0.068	0	0	0.074	0	0	0	0	0	0	0	0	1.112	0	0.058	0	0
RP11-206L10.1	2.586	1.021	1.397	3.169	4.019	1.86	1.819	0.753	4.177	2.41	1.883	7.263	1.335	6.679	2.95	1.257	1.072	2.06	2.083	1.016	2.476	0.726	1.785	15.417	0.768	0.3	0.406	0.711	0.951	0	0.583	0.441	0.813	2.525	12.983	1.286	1.074	0.982	2.661	1.917	0	1.471	0.693	1.088	1.95
RP11-206L10.3	0	0.058	0.076	0.073	0.426	0.368	0.084	0.077	0.295	0.117	0.137	0.402	0.113	0.229	0.322	0.071	0.389	0.087	0	0.065	0.114	0.037	0.091	0	0.065	0.076	0.069	0.036	0.069	0.051	0	0.037	0.083	0	0.022	0	0	0	0	0	0	0	0	0	0.062
RP11-206L10.5	0	0	0	0	8.419	5.194	0.693	1.262	0.486	0.481	1.69	1.985	1.864	0	0.589	0	0	0	2.327	0.532	0.472	0	0	0	1.072	0.628	0.567	1.787	0	0	1.222	0	0	0.529	0	0	0	0	0	0	0	0	0	0	3.575
RP11-206L10.2	0	0.852	0.843	0.541	4.086	7.175	0.776	0.565	1.198	2.37	2.272	6.076	3.202	1.326	2.241	0.393	0.575	0.966	1.955	1.668	0.739	0.545	1.34	1.915	0.721	0.703	0.635	0	0.765	0.56	0.684	0.413	1.22	1.066	0.995	0.201	0.378	0.077	0.555	0.839	0	0.575	0.108	0.128	1.03
RP11-206L10.9	0.152	0.28	0.156	0.871	1.613	0.509	0.185	0.169	0.182	0.771	0.331	8.384	0.133	3.568	1.259	0.376	0.069	0.308	1.244	0.313	0.176	0.033	0.053	0.457	0.201	0.738	0.151	0.318	0.274	0.267	0.261	0.23	0.328	0.933	0.297	0.168	0.06	0.22	0.442	0.515	3.957	0.851	0.207	0.305	0.683
RP11-206L10.8	1.93	1.341	1.179	0.681	2.77	4.395	0.781	1.779	0.548	1.085	1.271	2.239	2.804	3.946	2.656	0.33	1.809	0	1.313	1.8	1.33	0.686	0	1.607	1.21	1.77	0.639	0	0.321	0.47	0.689	0.694	1.92	0.597	3.548	1.52	0.317	0.193	0.699	0.302	0	0.869	0.273	0.643	1.152
AL669831.1	0	0	0	0	1.604	0	0	0	3.335	1.1	0	3.026	0	2.461	0	0	0	0	1.33	1.217	0	0	0	0	0	0	0	0	0	0	0	0	0	0	0	0	0	0	0	1.224	0	0	0	1.303	0
RP11-206L10.10	0	0.349	0.614	0	4.119	1.271	0	0.926	0.713	0	0.413	0.971	0.456	3.554	0.864	0.429	0.942	1.583	0.427	0.781	0.346	0.893	0	0	0.787	0.461	1.247	0.874	1.254	0.611	0.448	0	0.5	0	0	0.659	0	0.252	0	0	0	0	0	0.418	0.375
FAM87B	0.087	0.433	0.19	0.458	1.916	0.788	0.105	0.479	0.369	0.73	0.171	1.104	0.566	2.45	0.268	0.622	0.292	0.327	0.177	0.161	0.072	0.185	0.227	0	0	0.476	0.086	0.271	0.173	0.379	0.093	0.467	0.827	0	0	0.273	0.085	0.208	0.188	0.244	5.147	0.623	0.22	0.605	0.465
LINC00115	0.511	0.533	0.094	1.622	6.129	2.909	0.931	2.12	0.871	2.154	1.01	13.633	1.67	11.693	3.823	1.311	1.293	1.127	2.997	1.907	1.479	0.817	1.452	2.553	0.36	2.671	0.508	0.8	1.403	2.239	0.684	0.827	0.305	1.777	2.652	0.704	2.016	0.922	1.572	0.839	1.381	2.3	1.952	1.914	2.631
RP11-206L10.11	2.111	1.497	1.432	2.632	9.662	4.853	3.188	1.419	3.801	3.694	2.457	7.12	4.172	7.338	4.216	3.058	2.597	2.613	3.865	2.54	3.426	2.21	2.277	0.362	1.485	1.889	1.627	1.401	1.438	1.845	1.438	1.278	1.908	1.537	0.205	2.113	2.18	1.483	1.443	1.964	4.161	4.229	2.395	3.45	5.143
FAM41C	0.171	0	0	0	0.21	0	0.104	0	0	0	0	0.198	0	0.081	0.088	0	0.096	0	0	0	0	0	0	0	0	0	0	0	0	0	0	0.092	0	0	0	0	0	0	0	0	6.461	0	0.072	0.085	0.535
TUBB8P11	0.159	0	0	0	0.196	0	0	0	0	0	0	0	0	0.3	0	0	0	0	0	0	0	0	0	0	0	0	0	0	0	0.232	0	0	0	0	0.516	0	0	0	0	0	0	0	0	0	1.282
RP11-54O7.16	0	0	0.703	0.507	4.127	0.728	3.493	1.061	0	0	0	1.112	0.522	0.905	0.989	0.492	0	0	0	1.341	0	0	0	0	0.451	0.527	0	0.501	0	0	0	0	0.572	0	0	0.377	0	0	0.347	0	0	0	0	0	0.429
RP11-54O7.1	0.111	0.046	0.041	0	1.836	2.434	0.336	0	0	0	0	1.154	1.747	0.209	0.571	0.057	0	0.209	3.609	1.96	0	0	0.097	0	0.208	0.365	0	0.058	0	0.646	0	0.06	0.132	0	0	0.174	0.055	0.033	0.08	0	0	6.67	0.047	0	0.149
RP11-54O7.2	0	0	0	0	0	0	0	0	0	0	0	0.441	0	0	0	0	0	0	0	0	0	0	0	0	0	0	0	0	0	0	0	0	0	0	0	0.299	0	0	0.275	0	0	0	0	0	0
RP11-54O7.3	0.932	0.845	1.366	0.643	1.146	0.554	0.689	0.224	0.484	0.034	0.48	5.312	0.53	1.491	1.464	1.788	0	0.971	0.413	0.378	0.235	0.562	0.071	0	0.229	0.357	1.369	0.169	1.74	0.414	0.782	1.18	1.983	0.864	0	0.574	1.239	0.974	2.552	0.114	0.876	2.736	0.997	1.619	0.254
SAMD11	23.828	8.403	10.081	12.944	32.028	21.355	30.475	14.402	11.678	14.739	11.825	37.084	10.467	71.63	23.134	22.949	8.503	12.907	18.098	8.128	13.237	6.605	8.306	1.224	11.846	9.531	6.102	2.357	9.749	5.828	6.412	6.797	9.714	12.997	1.158	22.07	15.535	16.662	20.293	20.695	15.042	26.797	22.366	16.044	32.907
AL645608.1	3.004	5.427	8.441	2.65	3.08	9.881	0.608	0.554	0.854	0	3.463	15.102	2.182	3.78	22.221	23.123	0	0.631	0	1.401	0.414	3.204	0	0.834	0	0	6.467	0	3.5	1.463	4.292	5.403	4.782	2.322	0	0.788	0.988	2.107	4.35	0.94	8.121	10.369	0.425	10.503	0.897
NOC2L	50.959	20.31	22.442	43.622	103.609	67.408	84.258	64.986	34.846	57.059	40.604	111.799	31.012	222.109	60.533	21.757	34.101	37.647	34.793	31.705	44.046	20.405	36.617	139.332	39.812	37.102	16.598	9.007	19.834	14.375	17.998	15.37	19.945	21.21	74.893	48.186	32.69	22.788	24.826	52.574	12.152	32.433	44.6	22.935	85.438
KLHL17	2.626	2.066	1.961	4.196	9.814	14.217	7.283	3.234	5.998	6.476	2.301	10.98	3.24	21.792	8.695	3.051	1.84	2.062	9.554	3.143	3.892	1.744	4.419	9.74	7.595	8.889	2.019	1.863	2.573	2.606	1.646	2.673	3.136	3.86	4.92	3.98	7.431	3.486	7.175	4.605	2.143	5.354	7.697	3.564	6.346
PLEKHN1	2.078	1.287	0.827	1.32	11.177	6.581	5.554	2.759	5.214	5.558	0.939	1.171	3.235	24.378	1.716	0.975	0.468	3.519	12.479	1.994	2.259	2.216	6.541	2.869	2.122	2.549	1.298	0.186	2.49	1.561	1.209	2.435	1.56	1.487	0.925	3.6	8.846	1.035	3.654	3.902	4.174	0.428	12.5	1.364	1.755
C1orf170	1.201	0.182	0.12	0.52	4.433	1.078	1.857	0.906	1.815	1.98	0.108	0.76	0.536	6.235	0.056	0.336	0	0.689	5.236	0.407	0.587	0.582	2.053	0	0.257	0.721	0.38	0.171	0.436	0.718	0.234	0.648	0.261	0.506	0.035	1.806	3.555	0.821	2.174	1.845	3.838	0.197	6.118	0.654	0.538
RP11-54O7.17	0.323	0.471	0.296	0	1.488	1.836	0.294	0.089	2.268	5.508	0.319	2.152	0	10.655	1.415	1.904	1.996	0	0.576	0.451	1.334	0.43	0.423	0	0.379	0.888	0.321	0.674	0.081	0.471	0.259	0.174	0.193	0.524	0	0.254	6.365	0.582	1.285	0.379	3.488	2.033	1.917	1.611	0.939
HES4	4.363	4.517	3.199	5.096	12.403	31.295	14.439	7.325	41.557	61.919	6.245	13.267	5.575	84.352	19.724	48.028	45.369	5.313	13.354	11.511	25.256	6.258	23.943	7.52	30.139	61.935	2.542	3.143	3.756	3.517	3.547	3.41	4.671	6.978	32.613	45.259	83.578	12.846	20.154	7.769	8.949	38.072	54.794	56.214	23.044
RP11-54O7.10	0	0.911	0	0	10.751	1.658	0	1.209	0.931	0	0	1.267	0	13.402	4.51	2.242	2.458	0	2.229	0	1.806	0	0.955	0	0	0	0	0	0	0	0	0	0	0	0	0	0	0	0.791	0	0	1.967	0	0	8.805
RP11-54O7.11	0.357	0	0	0	3.515	0	0	0	0.913	1.506	0	2.072	0.389	7.416	0.737	0	0	0.45	0	0	0	0	0	0	0	1.965	0	0	0	0	0.383	0	0	0.994	0	0	0.705	0	0.517	0	0	0	0	0.357	1.599
ISG15	387.055	130.212	93.485	151.51	293.115	1184.605	129.328	305.749	564.713	720.444	107.778	275.864	92.564	2883.436	234.447	533.263	95.563	89.507	98.719	87.408	127.553	132.473	83.158	23.254	208.921	1055.906	134.48	13.096	75.368	85.374	37.778	131.229	72.038	71.316	124.367	744.264	779.888	90.9	195.629	308.511	204.689	322.546	1262.869	679.252	2663.23
AGRN	21.988	13.433	24.902	29.201	43.388	35.757	89.782	45.232	43.542	119.526	48.078	158.856	36.542	247.977	84.058	15.586	60.037	28.321	54.199	29.794	31.618	20.316	61.725	132.431	27.106	14.183	21.089	6.86	16.149	5.643	14.279	13.316	14.248	8.732	280.416	32.326	91.178	17.18	19.035	50.286	2.622	14.097	31.597	31.746	13.503
RP11-465B22.3	3.099	2.455	0.852	1.23	22.879	8.705	3.577	1.543	8.322	11.565	1.608	7.911	1.858	41.099	3.199	0.318	6.364	1.759	4.506	0.94	3.844	0.496	3.252	2.711	0.874	9.381	0.385	0.89	1.47	0.453	0.581	1.254	0.74	0.575	0.151	1.891	3.593	0.792	1.795	1.819	2.514	1.605	7.761	0.851	1.11
RP11-54O7.18	1.623	0.338	0.149	0.215	7.989	4.005	1.972	0.674	2.422	5.133	0.201	0.235	0.221	11.491	0.628	0.208	0.685	0	1.449	0.379	0.503	0.216	0	0	0	0.893	0	0	0	0	0	0.219	0	0.188	0	0.32	1.602	0	0.294	0.19	6.583	0	3.445	0.203	0
RNF223	5.483	8.776	6.095	3.745	2.503	2.283	2.149	3.327	3.317	5.444	6.729	6.157	2.699	13.189	0.274	0.545	0.1	7.473	11.459	1.155	0.951	4.999	7.965	0.442	3.077	3.796	10.019	2.124	5.034	2.067	6.729	3.054	3.168	0.656	0.344	6.059	1.92	0.479	1.729	1.91	0	1.115	5.481	0.353	0.871
C1orf159	4.443	2.308	2.165	3.549	7.136	10.059	4.687	5.358	3.221	7.18	4.365	9.817	2.639	28.503	5.795	2.267	1.886	3.825	5.293	2.482	3.916	2.866	3.862	2.482	4.204	4.686	1.983	1.167	2.896	1.399	2.139	2.699	2.415	3.233	7.132	4.588	4.699	2.608	4.296	6.645	3.453	3.858	5.082	2.711	6.625
RP11-465B22.5	0.208	0.433	0.228	1.209	2.811	0.158	0.252	0.345	0.354	0.088	0.205	3.494	0	1.666	0	0	0.117	0.262	0.212	0.097	0.086	0.221	0.363	0.346	0.488	0.114	0.103	0.325	0.518	0.152	0.111	0.224	0	0.385	0.067	0.164	0.102	0.499	0.601	0.877	0.561	0.281	0	0.104	0.279
MIR200B	5.312	13.289	5.192	7.497	21.785	10.753	4.302	11.755	3.019	17.918	5.249	28.761	0	128.683	7.311	1.817	0	4.466	12.645	1.652	4.392	1.888	3.096	56.047	4.996	1.949	3.519	3.698	3.537	7.761	5.693	9.554	4.229	8.212	79.289	1.394	5.241	2.129	5.128	3.325	0	14.35	0	0	6.344
MIR200A	7.476	6.234	4.111	13.849	9.198	11.35	2.27	2.068	1.593	20.49	18.47	45.538	8.148	153.472	7.717	1.918	0	18.856	9.534	5.231	4.637	3.987	1.634	37.364	7.031	8.229	3.715	3.904	5.599	5.461	6.009	0	0	10.401	54.583	5.887	1.844	2.248	8.12	5.264	0	8.415	3.173	0	6.696
MIR429	20.267	23.661	11.886	30.033	44.882	15.385	7.386	15.697	5.183	41.018	22.03	94.055	33.131	246.754	25.104	12.481	2.28	28.114	37.217	3.782	11.731	6.485	12.404	43.892	9.53	15.614	16.112	16.933	32.382	0	10.86	15.309	4.84	58.272	85.492	19.151	2	6.093	22.011	24.735	0	20.075	5.161	6.074	36.305
RP11-465B22.8	22.156	16.344	9.246	24.354	14.049	6.727	8.695	9.617	6.538	20.265	12.294	42.513	8.544	113.403	7.389	5.773	1.918	16.549	11.302	3.339	6.342	7.453	7.749	0	6.892	28.7	8.807	6.052	14.637	5.976	5.297	11.035	4.884	42.838	0.111	16.239	10.257	21.827	30.48	26.56	2.765	37.753	10.706	5.108	18.165
TTLL10-AS1	0	0.04	0.035	0	0.938	0.072	0	0.053	0	0.04	0.094	0	0	0.225	0	0	0	0	0.049	0.044	0	0.051	0.042	0.714	0	0.105	0	0.05	0.048	0	0.051	0.103	0	0.088	0.062	0	0	0.115	0	0	3.863	0	0	0	0
TTLL10	0.043	0.213	0.094	0.135	0.945	0	0.207	0.283	0.073	0.504	0.464	0.445	0.139	1.047	0	0	0.096	0.161	0.087	0.119	0.106	0.045	0.037	3.767	0.04	0.235	0.254	0.267	0.128	0.125	0	0.046	0.153	0.119	2.99	0.101	0.253	0.205	0.031	0.32	1.615	0.077	0.109	0.341	0.306
TNFRSF18	7.858	3.276	1.26	5.589	29.608	51.636	7.607	17.253	20.829	10.768	6.795	2.707	4.014	6.026	2.662	4.537	8.703	2.013	7.892	6.186	9.95	5.107	1.932	2.659	11.893	6.216	1.098	0.513	3.065	1.794	3.158	8.348	9.823	3.416	1.833	5.704	9.57	9.007	20.359	12.219	7.303	1.769	15.322	4.538	5.389
TNFRSF4	9.481	2.282	1.72	6.001	12.146	5.045	6.53	16.114	51.493	11.787	7.534	5.443	14.593	6.181	3.733	9.531	29.582	2.219	4.587	9.21	17.296	2.815	3.504	2.442	13.512	3.98	1.748	1.633	3.416	2.999	1.466	2.32	5.836	5.349	1.269	17.163	7.233	6.7	15.074	16.884	12.156	4.753	17.59	12.596	9.367
SDF4	87.553	49.955	66.7	88.441	159.183	107.219	100.672	88.06	89.497	102.753	109.464	239.343	78.055	323.53	113.644	63.027	75.078	98.97	59.585	47.258	74.968	68.997	100.821	102.298	74.376	104.975	75.362	30.368	69.705	52.501	60.026	61.485	57.84	42.641	127.875	85.483	107.391	52.343	50.462	98.528	34.576	65.202	83.3	170.788	60.375
B3GALT6	26.319	9.342	9.272	13.196	52.684	17.099	16.973	26.255	20.383	26.207	17.557	31.933	16.606	35.811	9.885	15.825	25.75	16.937	10.814	13.766	23.058	10.663	20.8	0.602	17.048	15.71	7.122	6.29	8.901	7.215	9.811	9.424	10.644	9.72	0.899	21.057	35.119	14.34	13.518	27.14	13.027	19.958	20.195	45.364	16.777
FAM132A	4.407	3.597	2.75	4.863	18.458	0.569	0.228	0.415	4.076	8.619	7.783	38.51	0.92	34.602	8.421	1.829	1.582	2.838	0.096	0.787	0.775	1.7	1.476	0.625	2.293	2.58	4.752	0.392	3.652	1.37	1.909	1.012	1.12	1.305	2.921	8.491	0.74	5.694	7.332	0.352	1.521	6.248	2.945	8.43	2.268
RP5-902P8.12	0.216	0.27	0.079	0.229	0.531	0.328	0.262	0.119	0	0.273	0.107	1.503	0	1.019	0.334	0	0.364	0	0.11	0.302	0.089	0	0	0	0	0.238	0.107	0	0.108	0	0	0	0	0.1	0	0.085	0.213	0.39	0.391	0.405	2.335	0.389	0.275	0.431	0.29
UBE2J2	31.308	12.295	13.53	21.841	50.773	33.928	21.596	27.136	25.685	28.419	27.869	52.933	23.538	87.165	26.79	18.138	20.284	25.661	20.468	14.821	20.073	18.695	24.066	19.091	20.445	26.836	15.042	8.501	15.472	12.987	14.5	16.142	14.195	12.946	24.535	31.119	23.493	13.415	16.362	24.097	13.899	21.988	22.941	35.306	38.977
RP5-902P8.10	0.328	0	0.24	0	2.824	1.493	0.398	1.451	1.677	0.553	0	4.565	0.357	1.238	0.338	1.01	0.369	0.414	0	0	0.542	0	0.573	0	0.617	1.083	0	0.685	0.327	0.479	0	0	0	0.304	0	0	0.971	0.394	0.712	0.308	10.638	0.295	0.835	0.328	0.587
SCNN1D	2.048	0.418	0.797	0.664	7.815	1.206	0.152	0.694	1.959	2.115	0.909	8.049	0.592	5.601	0.388	1.201	0.094	2.372	1.364	0.234	0.587	0.624	1.315	0.278	0.393	0.414	1.121	0.306	0.626	0.488	0.627	0.496	0.649	0.349	0.353	0.494	2.185	1.055	1.513	0.745	3.842	1.919	2.625	1.545	0.599
ACAP3	10.426	4.156	4.606	10.349	39.493	6.639	8.235	7.754	7.814	8.406	4.472	12.141	7.783	18.564	9.797	7.409	10.313	8.645	9.312	3.403	7.011	6.008	8.515	16.479	7.758	8.05	6.831	4.846	7.285	4.771	5.996	6.017	5.472	5.597	18.254	10.947	10.212	5.637	11.006	4.052	6.505	9.561	9.175	12.552	10.929
PUSL1	19.396	6.707	6.689	16.954	23.864	22.368	17.733	24.751	13.251	15.502	11.888	26.267	10.753	52.879	18.417	12.417	13.003	15.426	10.48	7.945	12.071	12.47	17.55	6.192	10.932	19.34	7.32	4.588	9.719	6.615	6.374	9.116	7.989	7.021	5.833	24.587	18.204	12.15	15.17	13.641	12.791	18.805	18.99	26.398	18.826
CPSF3L	25.355	12.321	13.802	19.777	45.646	34.797	28.662	27.103	18.282	25.489	22.588	54.608	16.303	87.765	30.989	15.858	16.555	17.471	15.867	11.512	16.279	14.318	17.249	21.103	16.724	19.685	14.032	8.784	14.98	10.584	14.781	14.288	14.784	12.109	41.967	21.577	23.078	12.784	18.181	23.592	13.721	18.28	23.226	27.25	27.329
RP5-890O3.9	15.252	8.722	2.236	14.3	26.808	7.939	4.235	5.786	4.086	14.7	5.598	39.943	5.224	35.784	12.146	4.473	5.393	8.243	4.001	5.692	6.126	3.718	7.24	0	5.738	5.756	4.764	2.731	5.222	2.547	6.538	7.054	7.805	7.275	0.283	11.324	10.749	6.289	13.884	6.546	16.495	7.848	6.289	10.883	8.197
GLTPD1	35.67	20.306	20.456	35.179	39.594	38.168	20.546	24.758	28.668	26.195	31.801	35.658	24.242	88.451	26.494	15.604	14.587	34.691	23.096	8.78	15.509	20.425	44.768	7.126	22.404	16.225	31.849	23.162	26.026	12.595	28.917	24.147	21.296	13.063	8.371	28.088	28.311	15.432	19.68	17.238	4.626	19.853	28.883	43.456	14.677
TAS1R3	1.225	1.022	0.826	1.037	7.777	1.041	1.667	0.976	1.17	0.578	1.404	0.227	0.748	5.457	0.809	0.553	0.551	1.05	0.75	0.914	0.81	2.038	0.471	0.571	2.58	0.27	0.487	0.154	1.077	1.074	0.788	1.956	2.867	0.773	1.24	0.81	2.224	0.737	2.803	0.644	0.795	0.794	2.288	0.881	0.176
DVL1	51.342	20.039	24.232	36.776	86.024	90.696	80.012	62.307	49.156	54.406	38.862	88.568	30.922	250.716	73.669	27.488	33.661	50.933	61.438	18.188	40.46	27.997	50.165	49.117	32.446	41.532	28.196	28.171	30.021	14.875	25.908	25.828	24.258	23.542	79.604	47.003	104.123	21.499	29.873	40.817	24.005	34.762	59.642	62.955	43.782
MXRA8	14.92	10.569	16.645	10.247	69.804	8.333	6.183	16.674	27.182	61.859	40.089	27.847	22.949	42.717	18.389	150.477	27.454	13.844	19.905	15.549	44.852	14.37	11.344	6.9	12.623	10.6	11.851	5.576	14.401	11.446	11.444	10.016	15.432	13.098	28.109	18.35	591.697	34.864	18.716	16.959	171.61	96.519	137.204	175.318	14.928
AURKAIP1	165.189	54.63	68.936	118.205	320.912	133.583	135.286	180.544	123.12	167.607	116.926	201.595	83.698	482.286	120.058	90.827	87.203	93.546	112.386	56.23	99.008	88.575	103.633	43.319	91.371	154.303	79.424	53.893	72.266	65.083	61.782	86.249	72.088	63.38	53.373	205.791	220.86	88.719	111.288	159.34	96.463	125.426	156.228	185.056	168.99
RP5-890O3.3	0	0.382	0.336	0	0.564	0	0	0	0	0	0	1.064	0.5	0	0.473	0	0	0	0.935	0.428	0	0	0	0	0	0	0	0	0	0	0	0.495	0	0.85	0	0	0.452	0	0.332	0	2.478	0	0	0	0.411
CCNL2	20.82	16.829	13.459	28.786	98.255	58.886	27.235	26.522	23.329	66.226	24.32	208.954	18.748	183.061	70.7	26.17	19.909	16.108	58.401	16.004	15.405	11.103	13.169	97.497	14.674	50.572	17.095	13.879	19.785	17.115	13.24	15.722	24.832	44.443	156.65	17.073	39.92	21.279	52.71	23.913	14.772	47.647	32.696	40.541	65.997
RP4-758J18.2	34.575	16.277	15.579	28.7	60.243	38.232	21.85	34.791	24.534	36.742	31.204	80.461	20.038	130.595	30.877	28.65	29.457	26.38	23.788	14.482	22.531	21.529	22.018	8.324	25.248	28.889	15.756	13.498	16.1	20.244	15.707	22.79	22.751	18.043	9.944	35.777	29.513	19.147	23.25	36.15	27.017	32.874	27.881	37.268	43.439
MRPL20	88.269	33.911	33.262	65.398	132.948	77.769	60.246	86.918	54.108	85.53	60.516	89.601	47.475	327.209	62.467	57.036	44.872	53.337	47.889	32.986	51.038	50.064	61.669	39.1	48.173	92.305	31.058	30.309	39.646	49.274	28.321	52.088	40.561	34.64	45.734	95.353	83.699	44.513	53.035	98.502	83.847	75.954	63.459	87.275	87.329
RP4-758J18.13	10.382	1.474	1.619	3.741	16.035	5.701	4.293	4.644	3.295	7.917	3.274	46.773	2.046	46.493	7.867	2.947	2.982	3.9	4.62	1.855	4.11	2.003	4.925	0.184	2.597	5.349	0.988	2.192	2.096	0.323	1.42	1.907	2.11	4.303	0.932	7.306	10.135	2.723	5.438	7.362	1.194	5.769	8.626	7.392	11.377
ANKRD65	5.344	2.759	2.285	2.357	42.894	3.284	0.155	1.549	6.671	1.502	5.218	29.968	2.08	4.684	0.985	10.252	5.727	1.524	0.649	2.73	0.789	3.732	1.836	0.53	4.068	2.731	1.707	5.781	2.795	1.673	1.295	3.295	9.876	2.301	0.206	3.908	2.323	4.782	5.666	2.031	4.472	6.359	4.807	12.711	55.559
RP4-758J18.7	0.31	1.033	0.681	0.328	9.147	0	0	0.343	0.528	1.045	3.367	6.469	1.013	1.17	0	0.954	2.091	0	0	1.156	0	0.33	0.542	0	1.457	1.705	0.924	1.618	0.619	0.905	1.328	1.003	2.219	0	0	0.488	0	0.745	0.897	0.872	0	1.395	0.263	0.309	7.492
TMEM88B	0	0.285	0	0	7.151	0	0	0	0.291	6.92	1.689	23.8	0.373	0	0	0	2.308	0	0	0.319	0.283	0.365	0.598	0	0	0	0	0	0	0	0.366	0	0	0.317	0	0	4.048	0	0.248	0	3.698	0	0	0.342	0
RP4-758J18.10	3.953	1.484	2.174	2.092	14.105	2.401	2.401	0.656	2.865	9.001	7.032	26.603	4.308	2.985	1.02	3.043	15.123	1.496	3.63	1.475	2.125	2.319	8.641	0	2.602	3.698	0.786	2.684	1.974	4.621	2.966	3.413	4.485	1.65	0	3.424	3.12	1.664	3.006	0.928	0	1.424	3.02	3.357	8.144
VWA1	71.901	20.799	27.074	28.721	43.393	69.783	34.171	59.198	97.815	76.823	93.04	140.602	83.898	52.692	27.357	62.96	115.463	27.642	24.022	75.23	60.773	47.889	94.722	5.256	57.343	29.206	17.261	9.122	22.984	24.697	24.06	36.807	28.315	20.084	7.414	129.686	72.449	37.302	67.788	32.488	10.955	37.023	63.264	116.285	32.661
ATAD3C	0.381	0.282	0.341	0.761	23.839	0.385	0.257	0.562	0.505	1.463	3.261	1.227	0.184	2.675	0.742	1.563	0.571	0.534	0.95	0.197	5.178	0.587	0.37	1.198	0.597	0.186	0.168	0.044	0.253	0.68	0.363	0.502	0.758	2.158	0.577	0.566	1.336	0.407	2.022	0.437	3.432	0.61	3.16	0.888	2.122
ATAD3B	10.53	2.517	3.788	6.573	11.085	16.777	10.866	11.242	5.978	9.704	3.411	29.95	7.122	45.039	8.852	5.237	6.009	9.418	11.828	8.932	6.535	6.182	5.923	36.53	6.329	10.012	2.913	1.927	3.491	2.886	2.513	5.529	4.277	8.759	63.065	11.3	9.554	5.6	8.882	11.149	2.348	9.482	11.224	5.661	13.106
ATAD3A	32.886	11.244	13.139	21.408	42.956	41.274	37.885	38.085	19.951	25.838	12.837	49.538	24.431	100.463	37.737	12.039	22.201	29.238	19.236	29.096	32.723	21.571	30.911	81.358	26.391	27.087	6.536	4.465	15.052	11.131	8.693	17.685	12.108	14.946	93.48	26.069	24.552	12.457	15.239	34.116	16.894	17.62	31.5	27.268	34.954
TMEM240	1.342	0.933	0.984	0	0.826	0.679	0	2.227	1.716	2.641	3.095	4.152	0.731	2.956	1.385	7.347	0.252	0	0.913	0.835	1.48	1.431	0.782	2.236	0.631	0.739	0.889	0.934	0.894	0.327	0.959	1.448	1.603	0.83	1.016	0.705	0.662	2.959	0.972	0.84	4.838	4.431	3.798	9.162	0
SSU72	65.203	31.269	25.945	36.313	79.229	53.354	41.41	46.564	36.378	46.152	40.699	75.721	34.348	186.609	20.633	40.396	15.69	56.237	31.173	33.047	29.7	31.102	51.483	38.669	38.499	60.304	27.439	17.477	29.246	27.482	27.698	30.8	26.273	26.271	21.137	54.15	54.579	40.788	31.773	59.642	32.174	47.663	42.697	71.049	38.777
AL645728.1	1.321	0.138	0.605	0.874	1.828	0.501	0.602	0.913	0.985	0.835	0.326	2.107	0.72	4.83	0.511	0.678	0.186	0.416	1.01	0	0.41	0.176	0.722	0.825	0.466	1.817	0.656	0	0.165	0	0.885	0.891	0.394	0.153	0.536	0.91	0.977	0.298	0.478	0	0	0.595	0.561	0	0.148
AL645728.3	0	0	0.507	0	0	0	0	0	0	0	0	0	0	0	0	0	0	0	0	0	0	0	0	0	0	0	0	0	0	0	0	0	0	0	0	0	0	0	0	0	0	0	0	0	0
C1orf233	18.637	1.346	1.124	2.818	1.092	9.186	0.098	1.607	2.476	7.484	3.189	5.803	3.869	2.437	2.249	10.185	2.996	6.206	1.482	2.936	4.937	2.237	5.291	0.672	3.49	12.432	1.684	3.96	2.336	0.943	2.507	0.871	1.734	2.844	0.157	5.464	4.219	3.784	2.629	2.424	2.618	5.885	13.081	12.009	0.506
RP11-345P4.9	5.448	3.51	2.844	4.543	11.272	5.012	4.612	5.936	4.714	5.638	3.997	28.441	4.498	17.45	6.22	6.269	3.9	4.268	4.8	2.387	3.276	2.553	4.33	4.813	3.726	8.63	4.675	3.017	4.369	2.412	5.838	3.919	4.731	2.45	1.018	3.055	5.701	2.73	4.482	11.701	1.339	4.905	5.465	3.628	8.502
MIB2	16.213	3.808	5.753	4.834	16.784	23.217	10.115	7.218	8.244	13.511	10.087	26.691	6.21	44.223	11.23	8.252	7.944	7.114	10.61	4.028	6.648	4.768	9.042	8.598	9.112	10.432	4.919	4.308	4.694	2.971	5.552	3.975	5.842	5.713	3.337	15.124	10.033	7.291	9.419	7.89	9.753	13.235	20.653	18.458	7.166
MMP23B	0.222	0.185	0.326	0.078	0.819	0.337	0.09	0.246	0.252	1.311	0.512	0.515	1.048	1.467	1.222	6.001	0.583	1.027	1.208	0.759	0.857	0.71	0.518	0	0.766	0.57	0.735	0.155	0.517	0.865	0.476	0.639	0.795	0.137	0.048	0.233	1.533	1.335	0.268	0.278	0	2.266	0.314	2.514	0
CDK11B	18.81	10.621	12.214	17.749	25.919	19.256	21.478	16.174	23.64	24.247	21.19	45.642	16.575	172.764	22.689	18.369	13.726	14.842	12.391	10.329	16.931	15.361	18.373	117.913	15.87	15.202	15.274	5.669	13.471	9.265	11.404	13.629	11.808	9.222	87.194	35.252	15.854	10.857	13.736	19.122	9.881	13.115	20.758	20.294	26.138
RP11-345P4.10	32.801	40.679	36.07	63.21	52.256	27.454	22.988	28.383	39.076	41.847	49.868	151.739	28.415	325.07	30.387	27.625	20.819	35.002	27.458	29.426	31.644	26.911	36.769	0.701	19.774	39.343	28.835	19.764	30.237	31.334	59.038	35.851	55.739	21.843	0	25.829	37.758	24.527	22.532	34.743	22.74	41.276	30.344	49.152	51.226
SLC35E2B	9.825	15.396	16.115	21.371	25.743	13.376	10.361	13.117	15.518	13.275	19.887	62.006	14.285	120.062	16.806	11.436	8.601	14.623	8.9	8.723	12.356	11.469	14.915	14.929	10.011	16.399	13.733	8.953	13.844	10.316	20.017	12.257	19.467	7.871	17.98	10.168	12.123	6.868	8.959	9.873	4.904	10.636	8.597	14.215	17.445
RP11-345P4.7	0.237	0.395	2.168	0.501	9.606	1.078	2.443	0.654	2.824	1.596	0.701	8.372	1.418	24.898	0.366	0.121	0	0.597	0.121	0.11	2.543	1.514	0.103	0	2.892	4.687	0.705	0	3.071	0.173	2.155	1.404	0.565	1.426	0	1.118	0.584	0.782	0.857	0	2.559	0.32	1.205	0.355	0.424
RP11-345P4.6	0	1.397	1.965	0.355	8.658	0	2.035	1.112	3.999	1.413	0.662	6.22	1.096	27.199	0.692	0	0.377	2.535	0.342	0	2.494	0	0	0	2.521	5.163	0.333	0.35	3.012	0.49	2.514	0.362	2.401	1.554	0	0.528	0.331	0.604	0.728	0	0	0	1.422	0	0.3
MMP23A	0	0.624	0.329	0	0	0	0	0.662	0.638	0.505	0.296	0.174	0.326	1.554	0	0.154	0.168	0	0.153	0	0	0.16	0.262	0.249	0.141	0.329	0.595	0.156	0.149	0.219	0	0	0.179	0	0.388	0.825	0	0.63	0.867	0.281	0	0.943	0.508	0.748	0.536
CDK11A	0.429	0.298	0.367	0.87	3.21	0.597	0.912	0.909	0.975	1.386	0.918	3.773	0.701	4.182	1.512	0.66	0.844	0.676	1.057	0.3	0.739	0.419	1.062	1.369	0.471	0.551	0.817	0.485	0.928	0.365	0.421	0.424	1.494	0.829	1.322	1.379	0.776	0.559	1.087	0.57	0	0.965	0.88	0.571	1.504
RP1-283E3.8	0.331	0.442	0.607	1.613	2.486	1.659	0.563	0.806	0.678	1.564	1.309	11.489	0.614	2.563	1.026	0.476	0.559	0.668	0.507	0.278	0.438	0.424	0.608	0.607	0.561	1.276	0.757	1.038	0.529	0.194	0.71	0.322	3.006	0.399	0.322	0.652	0.719	0.538	0.48	0.311	0	0.716	0.281	0.662	0.712
RP1-283E3.4	1.585	1.678	1.609	3.485	16.352	5.091	1.703	1.214	1.767	5.09	5.121	42.654	6.445	9.207	4.72	1.439	1.441	2.23	1.368	1.024	1.361	1.366	1.972	0	2.179	1.678	5.15	4.521	3.714	1.069	1.699	1.25	5.533	2.375	0	3.121	1.083	0.587	3.752	0.973	4.286	1.318	0.828	1.827	3.331
SLC35E2	0.672	2.297	2.019	2.915	6.529	5.201	1.061	0.743	1.26	3.852	2.987	24.395	1.171	5.136	3.329	0.896	1.436	1.101	1.302	1.692	1.111	1.576	2.643	4.365	1.074	2.218	2.27	1.684	1.476	1.178	1.944	1.087	2.567	0.748	12.861	1.322	0.862	0.525	1.167	1.009	2.906	1.27	0.798	1.879	1.925
NADK	34.227	48.077	36.599	59.794	70.601	74.164	36.757	40.678	66.42	37.697	46.975	113.56	52.685	118.207	33.699	31.058	28.942	58.555	28.191	24.834	31.683	42.584	41.512	42.803	38.25	42.106	49.878	12.248	36.923	32.436	42.341	41.026	31.998	20.509	28.255	69.742	24.114	22.984	23.054	26.362	8.875	23.082	34.654	34.073	43.86
GNB1	109.943	85.697	83.726	134.964	170.915	147.818	132.847	113.383	172.5	122.735	131.468	213.171	131.856	399.348	126.175	122.661	107.043	129.262	100.087	83.225	147.286	87.034	116.347	117.282	106.358	131.532	102.36	51.948	91.147	68.568	95.031	80.545	83.02	49.23	98.269	152.543	158.625	59.816	55.538	122.338	59.293	84.955	149.114	145.444	145.422
RP1-140A9.1	0.743	0.31	0.953	0.59	2.284	0	0	0.411	0.317	0.313	0.917	1.292	0.405	0.701	0.575	0.572	0	0.468	0.189	0	0	0.594	0.649	0	0	0.409	0.369	0.388	0	1.085	0.597	0.2	0	0.172	0	0	0.183	0.447	0.269	0.872	1.004	0.334	0.315	0.556	0.665
CALML6	0.362	0.06	0	0.307	2.764	0	0	0	0.494	0.244	0.072	2.607	0.158	0.342	0.15	0	0	0	0.222	0	0	0.077	0	0.241	0.068	0.399	0.072	0.076	0.217	0.106	0	0.156	0.087	0.269	0.282	0.114	0.429	0.436	0.682	0.068	16.068	0.392	0.369	0.434	0
TMEM52	5.91	2.376	1.702	3.798	17.528	4.806	2.564	0.467	0.99	2.047	1.043	21.671	0.92	4.88	1.198	2.166	2.968	4.392	0.969	2.068	4.014	2.026	8.027	1.934	4.267	8.247	2.517	4.188	3.794	1.233	2.036	3.416	1.512	1.762	0.822	10.055	2.395	1.079	1.146	1.684	23.396	1.33	5.017	1.265	0.662
C1orf222	0.178	0.027	0.036	0	3.914	0.294	0.02	0.018	0.041	0.15	0.064	1.817	0.07	0.03	0.15	0.033	0.127	0.041	0	0.121	0.254	0	0.071	0.592	0.03	0.018	0.016	0	0	0.024	0.035	0	0	0	0.147	0.216	0.08	0.01	0.023	0.106	3.406	0	0.041	0.145	0.029
RP11-547D24.1	0.172	0.431	0.252	0.182	0.424	0.261	0	0.381	1.027	0.145	0.34	2.697	0.094	0.731	0.267	0.53	0.194	0.217	0.263	1.526	0.641	0.275	0.075	0	0.324	3.222	0	0	0.172	0.126	0	0.186	0	0.319	0	0.203	0.255	0.414	0.436	0.162	3.724	0.31	0.292	1.032	0
GABRD	4.309	0.66	1.289	0.838	15.254	4.539	0.748	3.308	11.544	3.411	1.912	15.201	1.917	3.071	2.451	6.137	2.177	1.774	0.269	5.825	1.163	1.032	4.382	5.567	1.654	7.742	0	0.184	0.263	0.128	0.094	0.38	0.42	0.979	4.794	8.586	3.21	2.221	6.558	2.229	2.853	3.009	5.374	11.419	0.473
RP11-547D24.3	0	0.261	0.229	0	0	0	0	0	0	0	0	0.363	0.341	0	0	0	0	0.394	0.319	0	0	0	0.273	0	0	0	0	0.327	0	0	0.335	0.337	0.373	0	0	0.246	0	0	0	0.294	0	0	0	0	0
PRKCZ	12.865	5.382	8.511	13.664	23.335	16.488	11.614	8.848	4.432	7.245	9.818	23.565	5.258	30.564	14.917	3.211	7.237	8.862	7.798	4.563	9.745	6.179	7.589	27.488	7.147	9.529	9.019	3.52	9.768	4.763	6.917	5.539	5.287	4.945	18.471	9.246	6.455	4.874	7.034	8.707	10.721	5.019	10.21	6.69	3.709
RP5-892K4.1	1.203	1.438	2.263	3.31	5.277	6.269	2.289	2.661	0.923	1.555	2.258	5.86	1.617	6.054	3.228	0.823	1.443	3.337	0.9	1.272	2.188	1.283	2.103	0.067	1.923	3.133	3.068	0.921	2.722	1.406	2.277	1.86	1.34	0.706	0	1.484	1.068	0.337	0.552	0.753	1.734	0.397	1.702	1.161	0.503
RP11-181G12.2	0.972	0.973	0.618	2.263	5.979	1.672	0.551	0.287	1.547	2.623	1.793	8.119	0.565	8.745	3.01	0.931	0.948	1.389	0.992	0.363	0.911	0.622	0.737	0	0.305	1.212	1.288	0.947	1.488	0.284	0.764	0.699	1.238	1.202	0	0.51	1.279	0.779	1.126	0.973	2.453	0.525	0.715	0.841	2.089
C1orf86	11.558	3.85	5.008	7.929	20.228	10.681	8.603	7.419	7.175	9.601	8.162	20.97	6.093	26.752	12.903	9.413	5.018	5.347	8.491	4.307	7.7	4.941	8.554	3.767	7.842	8.158	5.072	3.018	4.908	3.281	5.671	4.237	5.025	3.379	4.27	16.434	13.433	7.421	7.698	9.863	6.793	9.842	13.69	12.361	9.944
AL590822.2	1.991	1.66	1.079	2.016	8.734	3.155	1.262	1.533	2.509	4.526	4.705	13.158	3.397	8.825	4.468	2.577	1.364	1.638	2.561	1.292	2.004	1.477	2.498	0.144	2.117	3.621	1.807	1.175	2.421	1.897	1.577	1.775	1.861	0.803	0.169	3.477	4.1	1.197	2.884	1.382	0.468	2.884	1.837	4.238	4.575
AL590822.1	0.223	0.186	0.055	0.079	1.19	0.113	0	0	0.444	0.502	0.294	0.518	0	0.07	0.077	0.305	0.167	0	0.076	0.069	0.062	0.159	0.195	0	0.14	0	0	0.311	0.149	0.109	0.159	0	0.089	0	0	0.059	0.294	0.179	0.323	0	0.402	0	0.442	0.223	0.333
RP11-181G12.4	0	1.721	0.757	0	1.905	0	0	0.571	1.32	0.435	0.51	1.197	0.562	0	1.598	2.118	0.581	0	0.526	0	0.427	0	0.902	0	0.485	0	0	0.539	0	0	1.659	0.557	0	0	0	1.219	0	0.931	0.374	0.969	0	0.465	2.19	0.515	0.924
SKI	14.525	14.097	18.132	20.734	26.652	23.48	33.575	13.286	32.288	20.065	29.964	39.354	32.353	43.451	27.388	31.634	25.09	16.956	11.036	19.049	22.214	13.367	22.449	41.666	17.901	10.993	9.953	5.923	12.019	6.548	12.571	13.077	14.139	10.187	45.39	20.522	22.002	11.029	8.634	18.493	13.315	14.624	25.06	27.832	11.919
MORN1	0.641	0.735	0.616	1.42	2.906	2.644	0.705	1.55	0.836	1.891	0.91	3.855	0.938	4.535	1.095	0.884	0.901	0.631	0.572	0.579	0.795	0.747	0.42	8.938	0.602	1.19	0.557	0.272	1.04	0.468	0.729	0.907	0.598	0.39	2.624	1.072	0.494	0.361	0.493	1.034	3.897	0.361	0.68	0.62	1.381
RP4-713A8.1	0	0	0	0	0	0	0	0.378	0	0	0	0.396	0	0	0	0	0	0	0	0	0	0	0	0	0	0	0.339	0	0	0	0	0	0.815	0	0	0	0	0.205	0	0	1.845	0	0	0.341	0
AL589739.1	0	0	0	0	0	0	0	0	0	0.307	0	0.845	0	0	0	0	0	0	0	0	0	0.388	0	0	0.342	0	0	0	0	0	0	0.786	0.435	0	0	0.287	0	0	0	0	0	0	0	0	0.326
RP4-740C4.6	0.978	0.699	0.154	1.11	3.181	2.44	0.849	1.546	0.298	1.768	0.967	5.27	0.457	0.396	2.308	0.789	0.315	0.264	0.214	0.391	0.405	0.596	0	0.349	0.526	0.692	0.694	0.803	1.186	0.715	0.749	1.433	1.001	0.972	0	1.376	0.552	0.504	0.354	2.887	2.267	0.566	0.297	0.419	1.127
RP4-740C4.7	0.888	0.741	0.868	1.567	2.186	0.899	0.719	0.655	0.252	1.748	0	9.621	0.323	1.118	0	0.608	0	0	0.906	0	0.49	0.316	0.259	0	0.836	0.652	0	0	0.296	0	0.317	0.639	0	1.373	0	1.399	1.169	1.068	2.788	2.502	6.406	0.8	0.503	0.592	1.857
RP4-740C4.9	1.343	0	0.246	0.355	2.065	0.51	0.408	0	0	0.849	0.332	0	1.098	4.12	0.347	0	1.133	0	1.028	0	0.555	0	0.294	0	0	1.848	0	0	0.335	0	0.72	0.362	0	0	0	0.529	0.331	0.404	0.729	1.261	3.631	0.605	0.57	1.006	0.301
RP4-740C4.8	0.678	0.189	0.166	0.479	2.782	0	0.549	0.75	0.578	1.335	0.447	0.262	0.493	3.841	0	0.232	0.254	0.285	0	0	0	0	0.395	0	0	1.244	0.225	0	0	0.33	0.242	0.488	0	0.419	0	0.712	0	0.136	0.655	0.849	0	0	1.344	0.226	0.203
AL513477.1	0.865	0.722	1.19	1.775	3.593	4.27	1.051	2.214	1.06	3.147	1.176	5.585	1.768	7.657	2.847	1.221	1.339	0.682	0.331	0.858	1.521	0.75	0.899	0	1.068	1.548	0.914	0.452	1.188	0.632	0.927	0.934	0.84	0.702	0	1.448	0.747	0.488	0.862	1.726	0	0.779	1.377	1.243	2.132
RER1	89.387	57.224	58.924	73.426	85.528	108.123	54.328	54.403	50.512	89.395	82.553	151.651	59.634	296.015	59.47	46.333	33.334	84.769	42.492	27.474	44.531	56.673	58.643	70.083	51.543	68.336	58.705	27.265	57.683	49.996	47.162	58.405	43.5	40.873	31.464	77.976	75.89	34.031	43.206	76.663	34.848	62.438	69.498	80.742	78.432
PEX10	24.258	20.371	18.533	25.617	53.609	52.698	22.359	27.28	19.856	47.764	31.437	59.913	22.35	79.409	30.669	22.974	17.066	27.081	20.517	17.861	21.28	17.086	27.369	13.723	22.332	33.764	17.501	12.993	17.53	14.109	20.213	15.756	18.044	15.175	5.715	23.709	29.651	16.293	19.456	24.053	12.595	25.987	23.438	32.405	26.256
PLCH2	0.265	0.612	1.121	0.297	36.243	0.261	0.227	0.173	0.239	1.855	0.57	1.901	0.357	1.37	0.242	0.689	0.14	0.61	0.875	0.116	0.271	0.316	1.132	0.598	1.1	1.46	0.481	0.163	0.452	0.228	0.385	0.202	1.062	0.521	0.324	0.184	0.954	0.216	1.186	0.19	2.869	0.436	1.258	0.203	0.112
RP3-395M20.2	0	0	0	0	2.729	0	0	0	0	0.624	0	0	0	0	0	0	0	0	0.377	0	0	0	0	0	0	0.407	0	0.386	0	0	0	0	0.441	0	0	0.291	0.365	0	0	0	0	0	0.314	0	0
RP3-395M20.3	0.327	0	0	0	1.208	0	0	0.362	0	0	0	0	0	0	0	0.672	0	0	0	0	0	0	0	0	0	0.36	0	0	0	0	0	0	0	0	0	0.258	0.323	0	0	0	0	0	0	0	0
PANK4	4.703	4.971	4.929	7.713	20.577	16.191	9.012	7.219	10.079	10.111	8.117	23.593	7.652	35.479	13.299	8.057	8.496	6.975	10.238	5.129	6.929	5.263	8.369	18.153	6.229	7.801	5.727	4.462	5.093	4.403	5.395	6.576	7.198	4.331	12.488	9.91	7.875	3.823	5.899	7.991	6.268	6.203	8.744	8.04	8.425
HES5	0	0.322	0.283	0.136	0.634	0.391	0	0.143	0.329	0.326	0.382	0.897	0.14	4.498	0.798	1.851	0.29	0.162	0.657	0.601	0	0.275	1.802	0	0.485	0.992	0.384	0.269	0.129	0.188	0.276	0.278	0	0	0	0.304	0	0.774	1.492	0	1.393	1.624	2.187	0.901	0.231
RP3-395M20.12	1.858	1.549	1.61	1.609	17.246	2.564	9.027	9.53	34.985	15.382	3.672	24.297	2.761	14.824	1.046	9.187	5.701	0.852	4.824	2.206	3.491	2.522	5.021	0	8.259	7.621	1.343	1.764	1.349	0.987	1.448	1.094	4.437	2.35	0	4.655	6.499	2.539	6.848	5.549	0	4.867	6.595	5.905	2.118
RP3-395M20.8	6.304	7.589	10.59	15.348	34.768	12.609	6.792	17.226	15.001	19.347	6.419	34.377	8.603	34.536	8.29	5.655	7.772	10.819	13.478	4.015	5.78	10.29	10.473	1.233	9.718	17.709	16.561	4.924	14.863	7.689	10.957	10.708	11.717	8.517	1.423	8.828	7.653	9.987	9.189	14.024	1.63	10.465	13.426	6.325	6.53
TNFRSF14	30.429	23.932	30.239	45.666	74.709	34.536	20.568	39.953	56.284	38.32	20.688	89.815	24.879	112.838	21.638	21.405	17.803	25.207	33.886	11.911	16.484	27.117	27.481	18.25	38.41	39.237	28.572	12.288	26.876	27.029	23.943	29.043	29.262	29.729	18.168	34.462	34.453	27.485	37.975	43.575	25.01	34.489	53.821	31.668	22.991
RP3-395M20.7	0.13	0.433	0.095	0.275	5.744	0.197	0.473	0	2.432	3.281	0	13.392	0	3.305	0.803	0	1.313	0	0	0.484	0.107	0.138	0.113	0	0.732	0.285	0.387	0	0.13	0	0.834	0.28	0.155	0	0	0.204	0.512	0.078	0.188	0.244	0	0	0.22	0.13	0.232
RP3-395M20.9	3.493	9.859	4.925	20.195	82.65	1.632	0.979	0.892	3.207	10.65	16.994	35.541	2.343	37.282	0.277	4.689	0.302	8.811	0.274	0	0.667	7.165	11.512	0	5.054	7.394	10.681	5.051	5.635	0.393	6.047	5.51	11.551	4.985	0	14.6	2.651	2.908	12.841	2.523	0	2.904	2.965	11.543	0.963
FAM213B	49.267	41.336	42.42	108.983	61.542	56.328	53.863	48.505	54.813	115.061	55.144	371.953	43.886	335.844	64.089	27.142	23.361	66.568	31.85	25.984	36.374	47.667	78.418	3.35	47.373	71.877	42.864	12.338	46.088	27.102	42.778	49.477	28.994	30.635	4.404	51.226	62.251	41.17	25.99	36.578	12.505	50.159	123.463	47.007	22.244
MMEL1	15.889	10.909	12.439	28.929	22.098	13.897	14.423	10.892	11.447	28.764	14.933	95.327	9.364	91.526	13.103	8.198	7.433	17.423	8.722	5.841	9.283	12.571	20.348	1.151	12.547	23.665	13.901	4.96	13.021	8.389	14.529	14.49	8.971	8.85	0.448	13.055	17.381	11.786	10.098	9.688	3.035	13.685	32.474	12.465	5.762
RP13-436F16.1	0.451	0	0	0	0	0	0	0	0	0.38	0	11.511	0	0	0.466	0	5.581	0	0.46	0.421	0	0	0	0	0	0	0	0	0	0	0	0.487	0	0	0	0	0	0	0.327	0	0	0	0	0	0
TTC34	0.086	0.095	0.021	0.091	0.631	0.087	0.035	0	0.243	0.553	0.31	2.349	0.062	0.242	0.206	0.029	0.545	0.036	0.058	0.106	0.141	0.091	0.15	0.095	0.134	0.094	0.057	0.119	0.085	0.083	0.031	0.123	0.204	0	0.074	0	0	0.017	0.145	0.08	1.388	0.103	0.218	0.085	0.102
RP11-740P5.2	0	0	0	0	0	0	0	0.307	0	0	0	0	0	0	0	0	0	0	0	0	0	0	0	0	0	0	0	0	0	0	0	0	0	0	0	0	0	0	0	0	8.991	0	0	0	0
RP11-740P5.3	0	0	0	0	2.412	0	0	0	0	0	0	0	0	0	0	0	0.441	0	0	0.366	0	0	0	0	0	0	0	0	0	0	0	0	0	0	0	0	0	0	0	0.368	0	0	0	0	0.351
ACTRT2	0	0	0	0	0	0	0	0	0	0	0	0	0	0	0	0	0.133	0	0	0.111	0	0	0	0	0	0	0	0	0	0	0	0	0	0	0	0	0	0	0	0	4.484	0	0	0	2.44
LINC00982	7.75	3.732	3.435	16.852	0.185	1.596	0.912	0.931	1.28	0.304	0.534	11.64	1.931	3.827	4.992	0.925	4.698	1.099	0.184	0.56	0.174	1.826	4.439	0.6	0.96	0.76	8.537	52.641	7.679	1.58	16.289	3.89	9.29	3.789	0.351	1.656	1.6	1.192	3.915	3.384	1.787	3.111	0.586	1.17	1.991
PRDM16	6.646	7.839	5.718	14.707	2.012	1.856	3.095	0.248	2.231	0.813	1.208	11.706	4.334	2.226	2.062	0.742	3.39	2.54	0.509	1.221	0.413	4.829	8.686	6.741	1.765	1.554	14.714	7.516	7.72	2.616	10.351	5.407	4.071	0.878	4.704	1.722	3.126	1.004	2.593	1.665	1.769	2.372	0.833	0.963	2.236
RP1-163G9.2	2.869	1.795	1.315	4.935	0	0	0.436	2.381	0.611	0.302	0.709	0.832	5.863	5.755	0.74	1.473	3.632	0	0	0.335	0	1.148	4.39	0	1.012	3.158	1.426	4.12	2.149	2.62	3.075	2.709	4.711	0	0	1.13	0	0.863	1.298	0	15.515	0.323	0	2.508	0.964
RP11-22L13.1	0.097	0	0.321	0.206	0.06	0	0	0	0.041	0.287	2.449	0.113	0.424	0.138	0.1	0.249	0.055	0	0.05	0.499	0.362	0.052	0.467	0	0.091	0.267	0.048	0	0.049	0.071	0.156	0	0.116	0	0	0.077	0.192	0.058	0.035	0.046	5.782	0	0.083	0.243	0.131
ARHGEF16	24.22	18.584	21.946	36.584	36.719	16.664	25.088	15.49	10.646	26.571	25.309	104.721	19.542	71.377	21.381	4.469	7.179	25.32	11.136	6.883	9.501	19.834	28.95	31.585	17.033	29.487	29.868	7.769	22.617	13.297	20.124	18.371	13.179	10.012	25.295	50.288	6.892	6.545	15.654	18.679	6.05	17.399	32.856	10.814	13.758
RP11-168F9.2	1.321	0.367	0.323	0.466	2.167	0	1.07	0.487	0.751	4.456	0.87	5.109	0.48	13.3	1.818	0.452	0.495	0	0	0	0.364	0.47	0	0	0.414	0.969	0	0	0.879	0	0.472	0	0	3.267	0	5.201	1.303	4.236	0.957	2.894	7.143	1.983	0	4.399	0
MEGF6	5.879	1.036	5.536	2.201	6.88	6.785	5.516	1.058	2.567	11.709	6.612	14.251	1.901	6.721	6.216	10.694	1.237	2.23	3.852	3.032	5.158	1.427	5.433	8.122	1.011	13.572	2.778	3.045	2.219	1.711	3.79	1.47	2.711	1.995	13.26	2.691	11.601	0.891	2.094	5.878	14.473	4.928	20.388	11.22	0.471
MIR551A	1.752	0	0	0	0	0	0	0	0	1.478	0	0	0	0	0	0	0	0	0	0	0	0	0	8.757	0	0	0	0	0	0	0	0	0	0	1.137	0	0	0	0	0	0	0	0	0	0
RP11-46F15.2	1.623	0.677	0.595	1.145	3.66	1.232	0	0.299	0.692	1.14	0.534	16.002	0.589	8.423	2.512	2.221	0.609	0.341	1.104	0.757	0	0.577	0.236	0	1.017	1.191	0.537	0	1.35	0	0.869	0.876	1.938	1.254	0	0.213	1.067	0.813	0.979	1.016	0	0.974	1.837	2.161	0.727
TPRG1L	115.394	66.883	70.751	91.314	99.791	77.652	58.068	78.565	56.67	66.344	65.691	86.829	60.677	295.43	79.77	59.721	48.531	109.58	47.488	44.728	38.49	52.172	70.736	35.406	49.083	98.016	74.993	34.131	70.979	52.531	68.105	54.292	58.66	40.847	19.672	83.294	55.208	53.462	48.285	64.83	62.548	60.426	104.524	74.414	46.186
WRAP73	8.694	2.822	3.73	6.627	14.125	11.453	12.361	9.252	5.035	9.999	6.012	19.326	5.738	29.481	10.915	5.699	4.206	5.384	7.403	3.942	5.543	4.742	7.505	12.346	5.617	10.664	3.935	3.096	4.175	2.489	4.741	4.154	4.86	4.001	3.761	10.034	6.766	3.844	5.27	13.728	3.349	5.259	8.094	6.784	9.887
TP73	1.02	0.705	0.656	0.448	4.315	5.74	0.544	0.248	0.424	2.077	0.27	3.174	0.759	1.291	1.849	0.153	0.196	0.376	0.558	0.302	0.535	0.504	0.587	1.865	0.608	2.108	0.173	0.13	0.323	0.182	0.187	0.429	0.742	0.623	0.129	4.544	0.54	0.598	0.828	0.397	2.286	0.269	1.689	0.373	1.114
RP5-1092A11.5	0.892	0	0	0.236	43.916	0	0	0.247	0	0	0.22	0	0.243	0	0	0	0	0.281	0	0	0	0.238	0	0	0	0	0	0	0	0	0	0	0	0.207	0	0.878	0	0	0.646	0	0	0.402	0	0	1.798
RP5-1092A11.2	0	0	0	0	0	2.183	0	0	0	0	0	0	0	1.357	0.989	0	0	0	0	0	0	0	0.419	0	0	0	0	0	0	0	0	0	0	0	0	0	0	0	0	0	5.183	0	0	0	0
TP73-AS1	1.555	2.785	2.524	4.345	12.705	10.143	0.465	1.411	4.826	7.763	5.921	23.637	4.474	24.547	14.608	7.642	6.025	1.64	2.445	3.473	2.003	2.148	3.255	6.499	2.11	3.227	2.863	4.634	3.921	3.725	5.001	3.192	6.181	2.294	3.459	3.715	3.723	1.901	4.246	1.46	3.585	5.35	3.528	6.878	9.158
CCDC27	0	0	0	0	2.411	0.22	0	0.08	0	0	0.072	0.505	0.079	0	0.075	0.074	0	0	0	0.068	0	0	0	0	0.136	0	0	0	0	0	0.078	0	0	0	0	0	0	0	0	0	9.81	0	0	0	0.13
SMIM1	1.94	0.147	0.905	0.56	20.609	10.976	0.428	0.39	0.451	3.271	2.091	6.342	1.729	4.66	5.642	1.448	13.887	0.889	0.18	2.468	1.604	0.376	6.629	2.35	1.658	8.733	1.227	2.394	1.057	1.803	1.512	0.761	2.105	0	0.687	2.777	1.392	0.742	1.404	0.166	0	0.635	5.538	1.585	1.421
LRRC47	43.202	25.116	27.178	45.044	57.504	56.016	40.739	33.389	32.458	42.994	44.498	107.634	32.438	165.384	59.258	29.522	35.279	42.961	30.847	28.539	26.464	31.431	41.073	51.648	36.084	39.701	25.888	19.39	27.075	22.819	29.877	29.639	30.896	22.359	24.557	43.209	41.114	23.248	23.984	54.614	27.09	37.629	38.676	42.216	39.54
RN7SL574P	1.14	0.476	0	0	4.209	0	0.693	0.631	0.486	2.404	1.69	1.323	0	4.305	1.177	0	0	0	0.582	0	0	0	0.499	0	0	1.255	0.567	0.596	0.569	0	1.222	0	0.681	0.529	0	0	1.125	0	0.413	0.535	0	0	0.484	0	0.511
RP1-286D6.5	21.858	17.435	18.347	31.52	55.344	49.057	30.016	30.144	24.305	36.065	37.878	87.842	30.036	132.154	49.05	24.386	22.811	27.565	23.916	16.846	19.122	22.975	32.13	0	20.854	28.242	18.888	16.542	18.665	16.198	19.69	25.297	17.779	11.459	0	22.451	28.13	10.095	12.386	25.279	6.852	14.263	25.816	18.671	22.699
CEP104	8.927	9.012	8.533	11.62	18.078	17.51	11.39	8.956	9.431	12.319	12.304	26.018	10.8	38.058	12.17	7.103	6.008	12.578	6.493	7.114	7.064	8.086	11.485	48.568	8.215	7.851	8.32	5.71	9.171	6.022	8.812	7.26	8.594	5.051	23.397	7.4	8.661	4.097	4.222	8.08	3.927	5.904	7.125	7.51	6.16
DFFB	4.493	4.547	4.03	8.035	6.387	7.749	7.737	5.937	4.165	5.261	5.044	14.323	5.087	14.081	6.71	4.522	2.356	6.547	4.495	5.291	4.076	5.304	6.866	9.811	6.769	8.066	3.641	2.187	4.487	3.951	3.834	4.566	5.053	3.965	3.709	6.973	2.539	2.544	3.348	5.938	5.661	5.814	3.74	5.36	3.712
C1orf174	12.267	7.928	8.206	11.97	18.205	20.021	12.713	11.622	9.15	15.032	13.372	39.495	10.027	54.634	14.681	10.702	7.721	11.796	7.939	7.26	6.276	7.85	8.48	41.703	10.347	15.358	7.276	3.523	8.269	5.209	6.984	8.398	7.049	8.32	16.868	16.844	11.044	6.638	6.551	20.154	8.913	13.463	12.496	13.748	8.893
RP13-15E13.1	0.29	0.173	0.486	1.227	2.699	0.691	0.402	0.779	0.423	2.199	0.041	3.314	0.812	5.274	1.367	0.425	0.186	0.574	0.296	0.27	0.171	0.177	0.072	0	0.35	0.592	1.44	0.476	0.703	0.484	0.444	0.402	0.297	0.384	0	0.489	0.449	0.299	0.27	0.971	4.253	0.149	0.527	0.165	0.704
RP13-614K11.1	0	0	0	0	0.058	0	0	0	0.201	0	0.047	0	0	0	0	0	0	0.119	0	0.044	0.039	0	0	0	0	0	0	0	0	0	0	0	0	0	0	0.037	0	0	0	0	2.547	0.042	0	0	0.422
RP13-614K11.2	0	0	0	0	0	0	0	0	0	0	0	0	0	0	0	0	0	0	0	0.837	0.148	0	0	0	0	0.198	0	0	0	0	0	0	0	0	0	0	0	0	0	0	0	0	0	0	0.804
RP5-1166F10.1	0	0	0	0	0	0	0	0	0	0	0	0.094	0.088	0	0	0	0	0	0	0.151	0	0	0	0	0	0	0	0	0	0	0	0	0	0	0	0.064	0	0	0.059	0.076	1.752	0	0	0	0
RP1-37J18.1	0	0	0	0	0	0	0	0	0	0	0	0	0	0	0	0	0	0	0	0	0	0	0	0	0	0	0	0	0	0	0	0	0	0	0	0	0	0	0	0	7.665	0.425	0	0	0
RP1-37J18.2	0	0	0	0	0	0	0	0	0	0	0	0	0	0	0	0	0	0	0	0	0	0	0	0	0	0	0	0	0	0	0	0	0	0	0	0	0	0	0	0.232	0	0.444	0	0	0
AJAP1	0.068	0.102	0.089	0.072	0.05	0.082	0.049	0.255	1.121	0.629	0.389	4.09	1.744	0.064	0.168	0.07	1.19	0.205	0.069	0.759	1.211	0.26	0.047	0.384	0.816	0.075	0.175	0.028	0	0.119	0.262	0.161	0.13	0.063	0.079	0.448	0.067	0.082	0.55	0.013	1.393	0.085	0.322	0.745	0.109
RP11-542C10.1	0	0	0	0	0	0	0	0	0	0	0	0	0	0	0.387	0	0	0	0	0	0	0	0	0	0	0	0	0	0	0	0	0	0	0	0	0	0	0	0	0	24.31	0	0	0	0
RP1-58B11.1	0	0	0	0	0	0	0	0	0	0	0	0	0	0	0	0	0	0	0	0	0	0	0	0	0	0	0	0	0	0	0	0	0	0	0	0	0	0	0	0	4.824	0	0	0	0
MIR4417	0	0	0	0	0	0	0	2.55	0	0	0	0	0	0	0	0	0	0	0	0	0	0	0	0	0	0	0	0	0	0	0	0	0	0	0	0	0	0	0	0	49.84	0	0	0	0
RP11-154H17.1	0	0.386	0	0	0	0	0	0	0	0	0	0	0	0	0	0	0	0	0	0	0	0	0	0	0	0	0	0	0	0	0	0	0	0	0	0	0	0	0	0	10.023	0	0	0	0
MIR4689	0	0	0	0	0	3.648	0	0	0	0	0	8.364	0	0	0	0	0	0	0	0	0	0	0	0	0	0	0	0	0	0	0	0	0	0	0	0	0	0	0	0	0	0	0	0	0
NPHP4	1.559	1.31	1.058	1.961	3.819	2.153	2.716	1.682	2.276	2.381	1.641	9.501	1.615	1.99	3.627	1.914	2.472	1.788	1.434	1.454	1.511	1.267	1.821	6.896	1.97	1.533	1.409	0.44	1.352	0.541	1.355	1.186	0.976	1.161	6.202	1.076	1.273	0.968	1.24	2.183	5.941	1.726	1.714	1.812	1.796
KCNAB2	3.581	4.502	3.545	13.124	34.377	7.286	5.543	6.175	18.597	5.151	4.419	5.969	8.698	2.299	5.78	8.826	8.468	1.696	6.046	6.547	6.464	6.049	1.987	5.663	11.181	2.981	2.041	0.627	2.033	3.346	1.695	2.747	7.163	2.833	7.562	3.564	5.632	4.777	6.397	6.673	7.078	4.224	11.759	8.1	4.934
AL035406.1	14.537	55.417	30.449	85.73	227.396	53.599	47.931	55.147	164.641	38.528	32.835	45.779	86.003	13.72	53.592	70.341	72.434	10.476	42.373	63.937	60.103	42.083	21.789	0	80.073	22.857	8.255	2.169	22.813	21.238	13.353	26.893	94.231	7.705	0	14.718	22.539	16.233	13.533	27.295	0	14.96	59.939	31.119	20.461
CHD5	0.459	0.099	0	0.126	0.335	0.026	0.124	0	0	0.029	0.05	0.75	0.019	0.016	0.685	0.017	0.077	0.021	0	0.032	0.056	0	0	0.085	0.272	0	0.186	0.391	0.085	0.075	0.529	0.037	0.081	0.063	0.651	0.04	0.05	0.031	0.049	0.016	2.115	0.077	0.029	0.034	0.244
RPL22	210.334	109.814	127.696	164.428	217.008	184.658	207.382	267.253	107.196	213.476	73.682	313.854	115.044	223.598	311.307	285.515	142.642	168.622	135.398	117.222	111.049	115.882	134.681	206.801	154.738	244.992	101.217	90.671	129.896	165.056	131.928	138.812	155.072	121.408	183.6	164.492	115.975	116.086	133.554	298.244	409.686	285.141	117.646	193.521	87.293
RP1-120G22.11	4.005	0.742	1.305	0.942	9.308	4.729	1.081	1.477	1.138	2.252	0	6.712	0.97	2.94	0.919	1.827	0.501	1.684	0.908	0	0	0.949	2.724	0	0.418	13.714	0.442	3.718	1.778	0.65	1.431	0.96	2.657	0.413	0	0.701	1.756	1.07	2.9	4.596	4.813	2.805	2.267	4.446	0.399
RNF207	3.142	3.11	2.135	3.704	15.871	12.1	2.731	4.07	1.873	6.98	2.55	16.538	2.7	5.401	6.619	2.989	3.133	3.382	1.876	1.382	1.183	1.362	4.824	6.213	2.09	10.403	3.503	2.294	2.883	2.351	2.464	1.985	2.471	4.525	12.831	4.204	3.957	2.181	5.438	4.269	4.973	2.806	6.397	4.083	1.602
ICMT	49.779	41.625	38.778	82.573	42.993	104.754	78.323	67.549	43.662	91.122	47.735	126.717	60.187	41.486	51.914	45.994	45.022	73.619	35.755	34.807	36.714	44.285	58.412	11.015	42.722	81.523	41.739	15.958	43.074	34.886	36.054	45.067	31.827	31.68	9.071	58.999	33.87	23.359	22.425	85.361	16.673	33.318	54.355	66.703	40.474
LINC00337	0.799	0.083	0.293	0.423	2.702	1.819	0.243	0.552	0	0.421	0.099	1.158	0.109	0.471	0.103	0.102	2.583	0.252	0.509	0.373	0.165	0	0.175	0	0.469	0.22	0	0	0.199	0	0.107	0	0	0.185	0	1.415	1.182	0.24	0.145	0.375	1.08	0.18	0.339	0.598	1.431
HES3	0	0	0	0	0	0	0	0	0	0	0	0	0.263	0	0	0	0.543	0	0	0	0	0	0	0	0	0	0	0	0	0	0	0	0	0	0	0	0.238	0	0	0	5.22	0	0	0	0
GPR153	1.648	1.821	2.779	2.443	9.886	9.885	0.501	1.687	4.426	8.097	3.665	17.929	4.311	5.445	20.971	15.819	8.346	7.275	1.177	3.845	13.494	6.988	1.405	0.892	11.277	8.482	12.285	1.162	4.774	3.371	2.826	8.138	3.74	2.637	3.691	85.342	3.09	3.865	2.387	1.509	10.696	23.378	8.745	13.42	3.912
ACOT7	15.611	10.867	20.065	30.173	14.468	15.452	44.568	43.829	17.705	28.678	12.47	35.267	14.09	12.495	22.397	10.517	17.255	14.787	23.118	16.81	20.216	18.997	11.635	26.408	21.795	17.598	18.589	2.514	18.955	9.243	9.655	13.655	9.854	8.515	33.584	66.202	21.984	22.246	17.104	36.962	9.854	15.637	35.057	29.644	18.787
RP1-202O8.3	1.206	0.335	1.326	1.064	1.731	0.61	1.465	1.112	1.199	0.847	0.199	4.197	0.876	0.19	2.697	1.238	4.296	1.014	1.23	0.937	1.329	0.857	2.812	0	1.89	3.097	1.797	0.84	1.003	2.349	1.292	2.169	1.44	0.559	0	3.323	1.586	0.483	0.873	1.321	0	0.543	1.535	1.004	0.54
HES2	0.156	0.259	0.981	0.099	2.335	1.134	0.68	0.275	0.636	1.417	0.769	0.866	0.203	0.147	0.706	0.224	0.42	0.981	1.333	0.668	2.007	0.498	0.299	0	0.527	26.674	0.587	0	0.621	0	0.1	0.067	0.149	0.173	0.808	4.214	0.645	0.168	0.36	0.321	0.673	0.308	0.475	0.559	0.056
ESPN	18.094	2.97	8.103	12.653	59.684	8.515	1.741	2.31	2.966	14.707	14.321	64.263	0.982	1.198	10.057	5.462	29.064	7.176	6.432	10.618	9.681	1.965	5.906	2.728	3.503	10.769	8.909	0.684	10.466	0.897	5.177	0.795	2.835	2.012	14.718	12.733	22.377	7.114	7.825	2.652	1.328	4.903	1.46	10.919	1.467
MIR4252	0	0	0	0	3.285	0	0	0	0	0	0	0	0	0	0	0	0	0	0	0	0	0	0	0	0	0	0	0	0	0	0	0	0	0	0	0	0	0	0	0	0	0	0	0	0
RP1-202O8.2	1.438	0	0	1.522	3.538	0	1.164	0	0	2.021	0.474	6.672	0.522	0	0.989	0.492	0	0	0	1.788	1.189	0	0.419	0	0.451	10.022	0	0	0	0	0	0	0	0.444	1.244	0.377	0	1.441	0	0	2.591	0	0	0.479	0
TNFRSF25	6.783	2.936	4.941	5.635	38.771	4.823	5.685	7.648	11.199	10.862	14.552	109.387	4.164	5.835	12.631	11.105	10.772	1.083	11.257	7.13	7.384	3.251	3.078	8.583	4.764	5.387	2.048	1.255	2.83	2.07	2.07	1.9	5.793	5.217	15.018	8.993	6.693	9.835	21.605	9.754	5.34	5.606	7.909	12.481	3.153
PLEKHG5	3.653	2.118	5.054	3.508	43.808	12.89	4.613	2.596	5.114	7.609	4.876	34.829	4.482	1.986	8.864	5.959	3.565	1.739	8.687	7.177	7.101	1.651	3.553	28.249	4.709	5.272	1.995	1.491	2.44	1.414	2.307	1.122	2.831	2.333	62.621	7.029	5.513	3.069	4.063	2.907	4.709	2.788	3.778	7.588	1.322
NOL9	7.219	4.328	3.466	7.251	8.059	11.381	10.339	5.104	5.348	6.321	4.946	18.304	6.108	4.593	4.547	3.693	3.919	3.723	4.471	3.185	1.793	2.78	2.743	15.447	3.232	2.818	2.842	2.048	2.488	2.392	3.016	3.012	2.589	3.337	12.873	5.285	4.938	2.635	3.657	6.474	6.735	4.403	4.719	4.493	4.318
RNU6-731P	0	0	0	0	0	0	0	0	0	3.834	0	0	0	0	0	0	0	0	0	0	0	0	0	0	0	1.668	0	0	0	0	0	0	0	0	0	0	0	0	0	0	32.778	0	0	0	0
RP11-58A11.2	0	0	0	0.444	0	1.274	0.51	0	0	1.061	1.244	2.92	0	0.792	0.433	0	0.944	0	0	0	0	0	0	0	0	0	0	0.438	0.419	0	0	0	0	0.778	0	0	0.414	0	0	0.394	9.073	1.133	0	0	0.376
TAS1R1	0.116	0.485	0.085	0.062	0.358	0.088	0	0	0.149	0	0.46	0.742	0.127	0	0	0.119	0	0.073	0	0.054	0	0.124	0.559	0.097	0.274	0	0	0.061	0.116	0.17	0.062	0	0.347	0.054	0	0.092	0.172	0	0.253	0.055	0	0	0.049	0.232	0.156
ZBTB48	10.011	6.074	5.751	5.378	21.647	11.229	5.945	7.44	9.522	8.348	5.832	28.778	6.27	9.308	10.566	5.866	7.902	4.522	5.64	3.659	4.108	4.462	5.095	11.389	5.691	6.661	7.127	3.472	4.439	3.929	4.884	4.192	6.022	4.331	10.958	9.619	8.588	4.762	9.413	8.522	5.858	7.939	8.435	7.389	7.194
KLHL21	13.946	9.064	7.358	12.76	16.476	24.083	22.303	12.585	36.784	21.672	8.149	25.046	14.649	18.114	22.518	14.237	16.713	13.326	16.955	9.647	14.389	10.113	17.464	1.765	16.981	8.966	8.596	9.271	8.185	7.258	10.568	8.845	11.925	8.14	1.326	9.512	16.696	4.018	6.537	8.523	15.137	7.812	9.869	12.975	6.935
PHF13	10.191	8.65	7.236	10.69	14.224	22.895	20.595	5.916	11.492	16.031	11.199	33.19	9.562	10.74	20.095	9.475	16.967	11.871	14.965	7.93	9.22	7.262	8.551	8.907	11.346	6.84	5.949	4.057	6.298	4.273	7.395	6.904	7.203	6.231	9.579	12.846	15.6	7.281	5.625	17.375	10.131	11.522	11.793	16.023	10.274
THAP3	24.29	10.989	13.537	21.601	33.036	24.899	22.431	24.865	16.34	25.709	14.614	52.337	14.091	18.364	20.596	14.755	11.294	16.618	15.172	10.56	9.701	12.733	15.351	6.194	15.85	19.096	12.644	9.966	14.645	9.415	12.042	14.31	13.417	12.261	5.523	26.869	21.235	13.512	17.647	32.228	19.88	22.877	20.409	21.17	15.244
DNAJC11	18.727	14.444	19.67	30.616	33.213	30.317	33.428	32.545	17.05	30.895	19.151	72.613	22.866	23.628	30.834	13.351	17.099	27.325	15.537	15.55	14.08	18.544	24.032	50.09	17.826	22.158	16.531	13.004	21.182	10.075	15.446	18.163	15.922	15.156	46.492	23.496	18.251	11.967	13.346	32.001	8.306	17.54	20.447	17.401	16.188
RP11-242F24.1	0	0	0	0	0	0	0	0	0	0	0	0	0	0	0	0	0	0	0	0	0	0	0	0	0	0	0	0	0	0	0	0	0	0	0	0	0	0	0	0	3.524	0	0	0	0
snoU13	0.252	0.222	0.144	0.201	0.569	0.299	0.243	0.145	0.197	0.466	0.222	0.637	0.166	0.303	0.274	0.177	0.241	0.118	0.324	0.135	0.126	0.074	0.193	0.029	0.13	0.388	0.123	0.141	0.141	0.146	0.1	0.127	0.173	0.282	0.034	0.101	0.228	0.118	0.122	0.165	7.056	0.249	0.196	0.145	0.349
RP11-312B8.1	1.216	1.014	0.594	2.574	3.99	0	0.492	0.897	1.382	1.709	0.401	15.519	0	2.295	0.837	0.832	1.368	0.511	0.827	0	1.341	0	1.063	0	0.381	1.784	2.014	2.117	1.214	0	1.738	0.437	0	1.128	0	0.638	1.6	1.462	2.935	1.522	2.192	4.745	0.688	2.025	3.63
CAMTA1	9.523	3.705	3.552	5.2	9.447	8.145	4.664	3.488	4.016	5.684	3.115	10.329	4.312	6.978	7.546	5.817	5.037	5.349	4.841	3.16	5.143	3.523	3.899	8.1	4.951	5.407	3.915	2.574	4.32	4.36	4.959	4.27	3.503	4.152	8.683	7.327	6.551	4.214	4.577	6.39	10.154	6.009	5.878	7.269	4.52
RP11-312B8.2	0	0	0	0	0	0	0	0.651	0	0	0	0	0	0	0	0	0	0	0	0	0	0	0	0	0	0	0	0	0	0	0	0	0	0	0	0	0	0	0	0	0	0	0.499	0	0
RNU1-8P	0	0	0	0	0	0	0	0	0	0	0	0	0	0	0	0	0	0	0	0	0	0	0	0	0	0	0	0	0	0	0	0	0	0	0	0	0	0	0	0	16.538	0	0	0	0
CAMTA1-IT1	0	0	0	0	0	0	0	0	0	0	0	0	0	0	0.476	0	0	0	0	0	0	0	0	0	0	0	0	0	0	0	0	0	0	0	0	0	0	0	0	0	2.492	0	0	0	0
RP3-453P22.2	0	0	0	0	0	0	0	0	0	0	0	0	0	0	0	0	0	0	0	0	0	0	0	0	0	0	0	0	0	0	0	0	0	0	0	0	0	0	0.164	0	8.569	0	0	0	0
RP4-549F15.1	0	0	0.683	0	0	0	0	0.516	0.397	0	0	0	0	0	0	0.478	0	0	0	0.435	0.385	0	0	0	1.315	0	0	0	0	0	0	0	0	0	0	0.367	0	0	0.675	0	0	0	0	0.465	0
RP11-338N10.1	0.098	0	0	0	0.241	0	0	0	0.083	0	0.097	0.454	0	0	0.101	0.1	0.22	0	0	0	0	0	0	0	0	0	0	0	0.098	0	0.105	0.105	0	0.272	0	0	0	0.353	0	0	1.586	0	0.083	0.195	0.088
RP11-338N10.2	2.656	0.246	0	0	0.726	0.896	0	0	0	1.493	0.292	1.37	0.322	0.836	0.305	0.303	0.664	0	0.301	0	0	0.315	0	0	0.278	0	0	0.308	0	0	0	0.637	0.352	0.547	0	0.232	0	0	0.214	0	0	0	0	0	1.057
RP11-338N10.3	4.41	0.525	0	0.667	10.077	2.869	0	0	0.537	4.25	1.245	7.309	0	4.162	2.601	0	4.962	0	0	0	1.042	0	0	0	0.592	0.693	0	0.658	1.887	0	0.675	0	0	1.169	0	0	0	1.136	0.912	0.591	0	0	0.535	0.629	1.129
VAMP3	131.279	97.937	87.707	115.671	81.508	180.804	130.376	91.779	96.325	104.129	75.825	155.918	90.665	102.334	137.085	109.911	71.316	123.973	64.603	56.236	65.012	81.708	67.944	31.983	78.638	107.328	108.896	39.973	95.739	81.295	85.824	90.039	78.597	52.911	31.563	102.655	114.254	47.09	62.928	199.918	86.345	77.383	162.301	95.466	90.454
RP3-467L1.6	1.284	1.785	1.569	1.812	5.266	1.949	4.16	0.947	4.014	7.219	3.807	9.435	4.198	5.252	2.651	1.757	3.853	3.778	6.113	1.997	1.77	1.37	1.497	0	0.403	3.298	3.403	2.682	1.282	1.251	0.917	0.462	2.044	3.97	0	1.011	3.801	1.287	0.93	2.009	2.314	1.542	0.363	0.428	2.684
PER3	6.304	12.811	7.85	14.184	12.635	3.454	2.561	1.247	4.413	4.612	10.684	38.335	4.709	2.167	3.684	9.234	1.691	3.527	2.044	1.091	1.381	4.831	9.819	26.358	7.106	2.711	24.185	10.834	12.736	2.988	10.223	7.208	10.119	1.975	6.488	3.895	6.858	1.268	6.71	2.685	2.822	3.59	2.977	2.398	6.282
RP3-467L1.4	1.419	10.985	7.132	12.013	15.459	3.385	0.985	1.121	6.22	6.665	15.621	25.865	3.755	1.722	4.184	10.401	1.596	3.834	0.827	1.702	0.67	4.539	10.987	0.338	8.196	2.454	26.987	11.853	12.751	4.145	12.597	7.655	8.712	1.504	0	1.755	3.999	0.366	2.641	0.951	0	1.095	1.892	1.215	6.172
UTS2	11.415	18.095	7.608	14.58	13.464	10.026	9.397	2.923	8.123	19.015	12.679	45.534	6.375	6.945	6.038	10.652	4.671	3.093	4.139	4.489	6.943	6.641	10.394	5.187	6.211	11.63	23.907	10.247	11.588	8.27	10.212	9.468	12.392	2.1	5.449	3.492	5.864	4.028	12.228	19.751	11.733	7.136	5.446	9.425	7.859
TNFRSF9	2.872	0.614	0.648	2.729	0.272	6.932	7.783	5.052	10.673	6.273	2.111	0.684	4.415	1.529	1.368	1.058	4.558	0.372	2.254	3.779	4.08	0.707	0.451	5.276	4.225	2.351	0.293	0	1.25	1.076	0.237	0.477	1.935	0.41	8.173	1.218	1.962	0.709	0.373	3.319	3.584	0.066	5.189	2.575	3.232
RP5-892F13.2	0	0	0	0	0	0	0	0	0.404	0	0	0.55	0	0	0	0	0	0	0	0	0	0	0	0	0	0	0	0	0	0	0	0	0	0	0	0	0	0	0	0	0	0	0	0	0
PARK7	218.178	90.238	80.616	156.662	223.36	219.372	208.003	241.094	125.809	268.914	149.86	291.89	135.905	191.285	184.431	201.25	97.434	137.261	117.844	97.75	114.607	113.916	150.085	476.993	133.114	278.832	80.616	73.804	106.663	126.414	84.607	118.291	112.036	74.202	291.429	202.584	185.979	95.572	109.551	263.399	202.257	168.472	156.736	167.269	104.089
Y_RNA	0.246	0.192	0.166	0.197	0.607	0.397	0.259	0.21	0.309	0.53	0.379	0.876	0.293	0.376	0.458	0.256	0.246	0.217	0.393	0.15	0.162	0.175	0.174	0.01	0.209	0.456	0.2	0.146	0.255	0.223	0.178	0.213	0.231	0.339	0.006	0.113	0.262	0.123	0.185	0.293	6.52	0.265	0.196	0.174	0.371
ERRFI1	20.414	14.811	16.379	33.306	104.22	183.82	87.769	37.704	62.518	49.036	33.753	57.906	43.619	104.263	77.278	8.167	186.097	49.663	209.37	15.934	66.324	16.329	12.684	51.213	15.683	18.709	21.284	6.337	16.855	15.558	13.824	19.167	10.796	19.158	39.64	28.669	334.911	11.042	9.136	45.95	13.038	11.037	70.238	18.546	24.475
RP11-431K24.1	0.329	0.069	0.06	0.261	0.405	0.375	0	0.091	0.561	0	0.163	1.241	0	0.466	0	0.084	0	0.104	1.008	0.154	0.272	0	0.072	0	0	0.362	0.164	0.086	0.082	0.24	0.176	0.089	0.197	0	0	0.194	0.406	0	0.119	0	0.89	0	0	0.411	0
CTA-215D11.4	0	0.175	0	0	0	0	0	0	0	0.177	0	0	0	0.198	0	0	0	0.265	0	0	0	0	0	0.35	0	0	0	0	0	0	0	0	0	0	0	0	0	0	0	0	2.274	0	0	0	0
RP11-431K24.2	0	0	0	0	0.193	0	0	0	0	0	0	0	0	0.148	0	0	0	0	0	0	0	0	0	0	0	0	0	0	0	0	0	0	0	0	0	0	0	0	0	0	8.461	0	0.133	0	0
RNU1-7P	0	0	0	0	2.524	0	0	0	0	0	0	0	0	0.968	0	0	0	0	0	0	0	0	0	0	0	0	0	0	0	0	0	0	0	0	0	0	0	0	0	0	0	0	0	0	0
RP11-431K24.3	0	0	0	0	5.413	0	0	0.374	0.289	0	0	0	0	0.319	0	0	0.381	0	0	0	0	0	0	0	0	0	0	0	0	0	0	0	0	0.628	0	0	0	0	0.245	0	12.811	0	0	0	0
RP11-431K24.4	0	0	0	0	0	0	0	0	0	0	0	0	0	0	0	0	0	0	0	0	0	0	0	0	0	0	0	0	0	0	0	0	0	0	0	0	0	0	0	0	24.79	0.318	0	0	0
RNU6-991P	0	0	0	0	0	0	0	0	0	0	0	0	0	0	0	0	0	0	0	0	0	0	0	0	0	0	0	1.642	0	0	0	0	0	0	0	0	0	0	0	0	42.504	0	0	0	0
SLC45A1	0.641	0.194	0.683	0.678	4.156	1.68	0.142	0.644	1.589	0.442	1.784	7.907	0.698	0.99	1.623	1.614	0.393	0.441	0.238	0.761	1.156	0.311	0.204	2.135	0.438	0.192	0.637	0.487	0.349	0.085	0.437	0.503	0.765	0.702	1.625	0.413	2.529	0.911	0.843	0.437	3.779	0.524	0.791	1.92	0.574
RERE	18.923	15.707	18.042	34.58	29.686	14.076	23.875	5.356	16.044	11.049	29.407	55.853	16.813	9.882	30.416	13.599	22.228	17.427	7.176	12.92	12.769	12.29	24.472	62.829	15.719	4.024	18.862	8.186	14.253	5.085	18.116	11.63	13.603	9.02	59.343	11.008	14.327	8.898	7.253	17.463	10.754	9.007	10.341	8.94	9.169
RP5-1115A15.1	0.719	0.2	0.527	1.268	0.59	0.728	0.873	0.265	1.021	0.202	0	2.78	0.261	0.226	0.247	0.984	0.27	0	0.733	0.447	0.396	1.533	0.21	0	0.225	0.264	0.476	0	0	1.4	0	0	0.858	0.889	0	0.566	0.473	0.72	0.694	2.025	10.366	1.295	1.017	0	1.288
SNORA77	0.274	0	0	0	0	0	0	0.303	0	0.692	0.27	0.317	0.298	0.774	0	0.281	0	0	0.558	0.255	0	0	0	5.012	0.257	0	0	0	0	0	0	0	0	0	1.598	0.431	0.54	0.164	0	0	0	0.493	0	0	0
RP5-1115A15.2	0.456	0	0	0	0	0.692	0	0	0	0	0	0	0	0	0	0	0	0	0	0	0	0	0	0	0	0	0	0	0	0	0	0	0	0	0	0	0.45	0	0	0	0	0	0	0	0
RP4-633I8.1	0.511	0	0	0	0	0	0	0	0	0	0	0	0	0	0.264	0	0	0	0	0	0	0	0	0	0	0	0	0	0	0	0	0	0	0	0	0.201	0	0	0	0	0	0	0	0	0
RP4-633I8.2	0	0	0	0.253	0.294	0	0	0	0.204	0.202	0	0	0	0	0	0	0	0	0	0	0	0	0	7.972	0	0	0	0	0	0	0	0	0	0.222	4.348	0	0	0	0	0	7.763	0	0	0	0
RP4-633I8.3	0	0	0	0	0	0	0	0	0	0	0	0	0	0	0	0	0	0	0	0	0	0	0	0	0	0	0	0	0	0	0	0	0	0	0	0	0	0	0	0	6.575	0	0	0	0
RP4-633I8.4	0	0	0	0	0	0	0	0	0	0	0	0	0	0	0	0	0	0	0.486	0	0	0	0	0	0	0	0	0	0	0	0	0	0	0	0	0	0	0	0	0	0	0	0	0	0
RP11-185B14.1	0	0	0	0	0	0	0	0	0.389	0	0	0	0	0	0	0	0	0	0	0	0	0	0	0	0	0	0	0	0	0	0	0	0	0	0	0	0	0	0	0	0	0	0	0	0
ENO1	552.025	243.334	232.458	423.499	2015.231	1450.484	1229.175	1180.294	881.393	1200.349	436.479	1848.626	406.339	492.177	790.142	230.584	774.644	514.194	671.272	354.435	522.081	291.864	523.58	578.096	454.553	535.919	196.808	71.194	273.494	177.765	142.376	263.391	229.634	261.581	454.896	649.509	814.244	212.505	236.793	685.426	171.208	331.802	604.05	335.741	586.367
ENO1-IT1	0	0	0.331	0	1.113	0	0	0.25	1.542	1.144	0.223	1.312	0	0	0	0.232	1.272	0	0.231	0.211	0.374	0	0.395	0	0	0.249	0	0	0.452	0	0	0	0	0.629	0	0	0	0	0.164	0.212	1.223	0.407	0	0.452	1.013
ENO1-AS1	1.476	0.308	0.541	2.733	14.069	8.401	4.033	7.755	2.201	3.422	4.739	14.124	1.206	1.741	1.142	0.379	2.075	1.396	2.634	1.032	1.525	0.393	5.161	0	3.816	1.218	0.733	0.771	0.368	1.078	0.791	0	0.881	0.684	0	1.162	0.728	0.222	0.267	2.771	0	1.993	3.131	0.737	0.991
RNU6-304P	0	0	0	0	3.868	0	0	0	0	0	0	0	0	0	0	0	0	0	0	0	0	0	0	0	0	0	0	0	0	0	0	0	0	0	0	0	0	0	0	0	0	0	0	0	0
HMGN2P17	0	0	0.166	0	0	1.031	0.825	0	0.386	0	0.224	0.263	0	0	0	0.232	0	0	0	0	0	0.483	0.198	0	0.426	0	0	0	0	0	0	0	0	0.42	0	0.535	0	0	0	0.638	18.363	0	0.192	0	0
RP3-477M7.5	0	0	0	0	0	0	0	0	0	0	0	0	0	0	0.493	0.49	0	0	0	0	0	0	0	0	0	0	0	0	0	0	0	0	0	0	0	0	0	0	0	0	0	0	0	0	0
CA6	0	0	0.046	0.134	0.622	0	0	0.07	0.269	0	14.799	0	0	0	0	0	0	0	0	0	0	0	0.276	0	0.059	0	0	0	0	0	0.068	0	0	0	0	0	0.062	0	0	0	4.784	0.057	0	0	0
RN7SL451P	0	0	0	0	0	0	0	0	0	0	0.56	0	0	0	0	0	0	0	0	0	0	0	0	0	0	0	0	0	0	0	0	0	0	0	0	0	0	0	0	0	6.125	0	0	0	0
SLC2A7	0.109	0	0.08	0	0.672	0.166	0	0	0	0.184	0.108	0.127	0	0	0.226	0	0.123	0	0	0	0	0	0	0	0	0	0	0	0.764	0	0.351	0	0	0	0	0.086	0	0	0.079	0	7.683	0.197	0	0	0.196
SLC2A5	0.368	0.675	1.367	0.857	5.556	2.273	0.745	1.629	4.122	1.428	0.994	11.105	0.936	0.95	3.167	1.184	1.187	0.805	1.077	0.733	1.36	1.021	0.064	0.409	2.423	1.297	2.097	0.026	11.397	0.43	4.866	0.768	2.403	2.026	2.74	1.333	3.317	0.885	0.444	1.659	6.237	0.265	5.25	1.471	0.659
SCARNA16	0	0	0	0	0	0	0	0	0	0	0	0	0	0	0	0	0	0	0	0	0	0	0	0	0	0	0	0	0	0	0	0	0	0	0	0	0	0.111	0	0	1.001	0	0	0	0
GPR157	5.292	6.606	5.142	5.369	93.654	6.513	7.455	3.603	13.133	8.82	10.211	11.335	7.439	6.62	9.923	2.571	7.117	5.173	3.29	2.921	8.778	3.907	6.817	1.095	1.767	5.618	2.863	1.733	3.346	2.059	3.658	5.035	3.253	2.469	1.301	7.101	10.628	3.031	3.424	18.197	6.434	3.102	5.981	2.753	4.824
MIR34A	0	2.55	1.121	0	1.881	0	1.858	5.076	0	14.185	6.045	21.291	8.333	4.33	3.157	1.57	1.721	0	7.801	0	0	1.631	2.674	10.19	0	5.049	1.52	0	6.109	0	4.916	1.65	5.478	0	0.992	0	1.509	0	1.107	1.436	16.538	1.377	3.894	1.528	2.739
RP3-510D11.1	1.869	1.87	2.466	2.374	6.899	2.838	0.454	3.309	4.143	3.152	2.955	1.735	3.259	2.117	0.386	2.686	0	1.886	0.763	0.349	0.309	1.595	3.595	5.605	1.406	6.171	1.114	0.781	2.986	2.184	2.003	1.614	4.464	0	1.456	2.944	3.688	0	1.353	4.562	8.085	3.029	3.173	2.987	0.67
RP3-510D11.2	1.708	1.851	1.628	0.723	3.992	2.333	2.489	1.323	1.019	2.592	2.363	3.566	2.792	1.451	0.881	1.578	0.384	1.508	1.568	0.637	0.141	1.821	4.032	0.285	0.803	4.511	1.188	0.713	1.364	2.495	1.647	1.106	1.427	0.95	0	1.883	2.527	0.924	1.237	3.046	5.541	5.69	0.58	1.877	0.765
H6PD	21.403	19.504	24.78	26.323	19.65	34.029	15.455	8.786	21.83	28.17	53.055	92.378	29.521	14.444	14.735	16.541	35.838	12.676	26.144	9.698	15.908	9.547	17.31	25.345	10.251	11.421	17.611	10.498	12.435	8.938	23.808	11.451	15.386	9.022	27.769	17.294	38.941	9.039	7.566	20.619	8.197	10.303	10.479	19.524	6.724
Z98044.1	0	0	0	0	0	0	0	0	0	0	0	1.365	0	0	0	0	0	0	0	0	0	0	0	0	0	0	0	0	0	0	0	0	0	0	0	0	0	0	0	0	0	0	0	0	0
SPSB1	16.213	9.192	7.03	10.831	14.596	14.634	14.051	12.525	24.44	16.882	28.478	24.546	11.151	15.023	20.41	30.086	23.748	8.228	16.289	11.898	19.007	9.648	7.823	2.635	12.226	13.384	5.207	1.91	7.01	4.261	6.039	4.321	8.44	7.84	9.078	24.444	35.213	12.186	6.12	14.525	8.553	6.232	41.626	23.653	3.719
RNA5SP40	0	0	0	0	0	0	0	0	0	0	0	0	0	0	0	0	0	0	0	0	0	0	0	0	0	0	0	0	0	0	0	0	0	0	0	0	0	0	0	0	16.538	0	0	0	0
RP13-392I16.1	0	0	0	0	0	0	0	0	0	0	0	0	0	0	0	0	0	0	0	0	0	0	0	0	0	0	0	0	0	0	0	0	0	0	0	0	0.234	0.143	0	0	0	0	0	0.475	0
SLC25A33	25.489	6.442	6.015	10.857	26.527	7.09	8.907	7.968	6.511	8.245	8.626	24.205	6.422	10.958	11.173	5.824	20.625	10.733	4.364	6.312	6.496	5.726	10.418	7.708	10.631	18.015	3.643	2.37	5.1	6.377	3.227	6.076	5.107	4.129	6.855	15.294	6.976	5.327	5.309	13.276	7.316	10.14	7.114	6.366	10.086
RP13-15M17.1	0	0.502	0	0.637	2.592	1.371	0.731	0	1.026	0.254	0.297	3.84	0	0.852	1.242	0.309	0.339	0.379	0.307	0.561	0	0.963	0	5.514	0.283	1.656	0	0	0.601	0	0	0	0.719	0.558	6.445	0	0.297	0.362	0	0	0	0.813	0	0	1.348
TMEM201	4.722	1.679	2.495	4.897	7.343	4.003	9.201	4.323	4.087	6.933	6.253	15.517	3.448	3.258	5.641	2.78	6.58	3.748	3.839	4.428	3.924	2.761	3.856	3.035	4.801	1.952	1.62	0.876	1.891	1.051	1.541	1.785	1.488	2.468	1.96	3.756	2.554	1.787	1.822	6.751	2.463	3.108	2.808	3.472	4.38
PIK3CD	6.736	6.085	6.977	9.425	9.072	17.663	11.003	9.146	24.338	11.167	10.665	16.074	21.827	6.43	6.979	13.303	13.664	4.344	14.03	8.807	11.646	11.647	3.145	18.745	12.885	6.29	5.476	2.318	4.51	5.629	3.719	4.763	19.346	5.49	14.588	10.266	9.616	6.627	8.572	10.348	6.622	4.94	11.349	8.462	6.833
C1orf200	0	0	0	0.195	0	0.28	0.112	0	0.236	0.156	0	0.214	0.101	0.087	0	0.379	0.104	0.116	0	0	0.229	0.197	0	0	0.174	0.102	0	0	0	0	0	0.1	0	0.086	0.06	0.145	0.091	0	0	0.173	0	0.083	0.078	0.184	0.083
RP11-558F24.2	0	0	0	0	0	0	0	0	0	0	0	0	0	0	0	0	0	0	0	0	0	0	0	0	0	0	0	0	0	0	0	0	0	0	0	0	0	0	0	0	2.161	0	0	0	0
RP11-558F24.4	2.866	1.046	0.263	0.948	34.162	8.159	0.218	0.595	1.069	1.209	0.354	19.329	1.171	0.169	5.548	0.735	3.225	0.226	0.366	1.003	2.518	0.764	0	0	4.043	0.789	0.356	0.374	0.537	0.523	0.384	0.387	3.209	0	0	4.091	4.596	0.862	1.946	0.336	1.937	0.161	1.521	1.074	7.381
CLSTN1	45.268	46.001	61.825	91.67	41.212	72.264	86.455	35.657	61.832	45.371	110.249	197.586	56.919	50.265	88.24	34.227	65.811	77.541	72.084	36.079	37.482	41.503	32.543	135.101	40.75	32.705	58.517	15.201	44.119	24.447	40.309	37.324	36.132	37.721	114.606	76.368	75.446	36.825	23.706	56.22	21.271	34.769	65.991	62.845	33.147
RP11-558F24.6	0	0	0	0	0	0	0	0	0	0.577	0	0	0	0	0	0	0	0	0	0	0	0	0	0	0	0	0	0	0	0	0	0	0	0	0	0	0	0	0	0	0	0	0	0	0
CTNNBIP1	29.738	21.652	22.022	39.787	14.424	43.926	16.992	16.981	16.986	14.342	21.232	35.495	21.277	16.147	15.011	17.25	21.4	26.588	18.224	6.901	11.817	17.871	32.205	4.862	25.411	23.703	28.152	13.821	26.381	20.437	25.506	22.589	17.785	9.614	4.539	37.285	29.291	13.131	14.173	18.329	26.937	24.785	25.202	21.615	16.27
RP11-84A14.5	55.145	55.911	51.188	104.985	48.81	133.113	36.627	31.605	33.482	34.794	63.119	76.869	58.802	30.33	37.676	40.313	52.672	64.54	28.737	23.318	33.133	46.544	70.07	0	50.741	50.652	75.695	44.748	59.032	53.324	69.302	46.238	59.216	22.814	0	62.793	46.189	24.808	31.598	39.853	68.648	56.088	43.445	37.651	33.402
LZIC	20.183	25.372	26.898	50.508	40.027	26.435	15.003	24.065	19.209	29.417	30.423	81.155	21.865	21.551	23.135	17.686	18.913	30.847	9.466	13.322	11.259	15.615	16.278	21.178	12.805	25.198	22.691	10.445	24.608	17.34	17.11	17.034	14.604	9.947	20.918	28.987	18.784	12.715	9.292	17.308	18.57	15.679	18.259	21.787	19.427
RP11-84A14.4	1.529	1.594	2.803	2.833	3.292	4.063	1.393	2.115	1.955	3.869	0.378	8.871	2.083	1.082	2.762	1.177	1.29	3.857	0	1.07	0.632	1.631	4.68	0	0.719	3.787	2.659	0.399	0.764	0.559	0.41	1.65	1.37	0.355	0	4.817	1.132	2.988	2.214	0.359	2.067	1.377	1.623	1.91	0.685
NMNAT1	7.334	7.637	8.453	13.634	2.29	6.482	4.255	5.854	5.319	6.123	10.962	21.21	8.987	6.75	4.256	5.917	2.545	14.817	3.499	3.302	4.586	6.772	6.445	3.647	6.245	8.193	7.76	3.735	9.839	6.29	6.765	6.418	6.274	6.193	3.599	6.752	4.788	4.805	3.62	9.009	7.3	7.13	6.722	7.655	3.889
RN7SKP269	1.055	0	0	1.116	3.893	0.801	0.641	1.167	0	0.889	0	3.671	0.575	0.498	0	0	0	0.665	0	0	0	0	0.461	0	0	0	0.524	0	0.527	0	0.565	0	0.63	0.489	0	0	0	1.585	0	0	2.851	0.95	0	0	0.472
MIR5697	0	0	0	0	0	3.274	0	0	0	0	0	0	0	0	0	0	0	0	0	0	0	0	0	0	0	0	0	0	0	0	0	0	0	0	0	0	0	0	0	0	0	0	0	0	0
RBP7	6.643	4.725	8.88	3.102	6.25	88.687	3.085	4.323	6.662	0.659	4.44	7.253	12.349	3.135	3.227	27.071	17.585	2.464	4.385	6.197	2.585	5.001	2.221	27.34	2.756	1.29	4.271	19.588	4.292	3.996	4.187	2.108	2.799	3.262	10.016	10.154	5.012	7.988	18.814	3.301	28.524	61.047	4.644	68.504	7
AL590639.1	0	0	0	0	0	0	0	0	0	0	0	0	0	0	0	0	0	0	0	0	0	0	0	0	0	0	0	0	0	0	0	0	0	0	0	0	0	0	0.514	0	15.352	0	0	0	0.636
UBE4B	16.288	13.644	13.506	24.156	24.115	16.849	17.147	10.121	10.104	20.906	18.605	50.221	14.381	12.09	24.127	7.027	14.288	17.268	7.773	11.538	8.964	10.089	13.227	47.83	11.7	10.027	12.747	8.476	10.844	8.255	13.431	9.851	10.878	7.152	46.175	10.71	7.645	5.588	4.757	10.799	8.658	6.198	8.577	10.075	7.352
RP11-496H15.2	0	0	0	0	0	0	0	0	0	0	0	1.158	0	0	0	0	0	0	0	0	0	0	0	0	0	0	0	0	0	0	0	0.539	0	0	0	0	0	0	0	0	0	0	0	0	0
PGAM1P11	0	0.206	0	0.262	0.609	0	0.601	0	0	0	0	1.148	0.27	0	0.255	0	0	0	0	0.231	0	0	0.216	0	0	0	0	0	0	0	0	0	0	0	0	0	0	0	0	0.232	0	0	0	0.247	0.665
RNU6-828P	0	0	0	3.328	0	0	0	0	0	0	0	1.824	0	0	0	0	0	0	0	0	0	0	0	0	0	0	0	0	0	0	0	0	0	0	0	0	0	0	0	0	25.502	0	0	0	0
KIF1B	6.208	7.516	7.151	11.281	11.498	6.568	12.057	4.692	8.307	14.881	8.512	24.135	11.874	5.42	17.096	4.469	9.018	9.172	6.149	6.289	6.156	5.851	8.221	48.751	5.043	2.888	7.001	2.909	7.842	3.861	7.285	6.187	5.472	3.598	51.662	7.561	6.294	2.51	2.031	4.998	9.716	4.957	4.181	4.454	4.956
RNU6-37P	3.144	1.311	0	3.328	0	0	0	0	0	1.326	0	1.824	1.713	0	1.623	0	0	0	0	1.467	0	0	0	0	0	0	0	0	0	0	0	0	0	1.458	1.02	0	0	0	0	0	0	0	0	0	0
RN7SL721P	0	0	0	0	0	0	0	0.631	0	0	0.563	0.662	0	0	0	0	0.642	0	1.163	0	0	0	0	0	0	0.628	0	0	0	0	0	0	0	0	0	0.449	0.563	0	0.826	0	9.25	1.54	0	0	0
PGD	136.013	94.091	69.417	136.728	133.859	89.96	156.201	134.938	115.224	172.363	126.281	148.573	145.282	79.708	134.376	37.242	114.775	85.428	78.852	71.812	101.152	73.89	127.968	135.477	96.731	82.441	100.739	25.983	81.423	51.848	86.866	67.607	64.546	29.816	71.814	442.949	71.548	24.528	44.171	161.207	87.775	38.071	75.969	70.534	70.605
RP4-736L20.3	3.588	1.584	2.63	4.915	4.934	7.69	3.077	6.772	1.439	5.162	3.963	8.571	2.3	3.785	4.575	0.65	4.512	2.928	2.799	2.757	2.618	1.801	3.506	0	3.176	7.201	2.307	0	3.794	3.083	1.809	4.1	3.528	0.979	0	4.82	2.291	1.904	0.611	8.52	1.141	4.371	1.254	2.952	2.647
APITD1	7.536	2.749	2.892	6.731	9.127	10.101	4.363	4.104	2.158	6.703	4.887	23.704	3.786	3.112	3.95	3.022	2.782	5.866	1.862	1.977	2.386	3.705	4.942	0	3.71	6.545	3.803	2.337	3.763	3.441	3.533	3.367	3.445	2.894	0	4.822	2.672	2.372	1.876	10.06	1.592	2.969	3.399	4.411	4.324
CORT	0.149	0.248	0.109	0.788	0	0.452	0.362	0	0.254	0.628	0.147	3.109	0.324	0.421	0.154	0	0	0.188	0.456	0.139	0.246	0.794	0	0.496	0.14	0	0.296	0.622	0.297	0.435	0.16	0.161	0.178	0.552	0	0.117	0.441	0.179	0	1.118	0	1.072	0	0.297	0.667
DFFA	37.265	14.32	13.557	21.806	26.315	31.971	21.508	23.103	13.534	18.251	23.646	66.164	17.662	14.05	29.971	13.089	12.375	19.957	10.392	13.746	12.498	15.307	18.968	10.072	15.623	16.915	10.148	9.126	12.176	9.204	13.965	14.419	11.83	8.859	7.221	13.742	18.071	6.705	8.295	29.595	7.555	12.878	12.033	13.881	15.13
RP5-1113E3.3	31.337	16.52	14.787	24.783	37.225	33.905	20.127	22.717	12.589	20.048	21.713	96.955	18.843	13.939	38.669	19.595	13.374	21.804	8.085	16.131	13.105	23.05	21.416	0.6	16.598	26.959	11.812	12.038	14.029	9.472	23.161	17.103	18.495	7.684	0	13.331	14.216	3.032	6.259	22.995	0	10.704	7.644	8.636	14.518
PEX14	19.882	9.274	10.335	18.668	27.018	28.992	21.491	17.214	15.321	18.093	21.534	50.176	15.425	15.267	26.263	11.818	13.334	14.945	15.299	11.213	12.725	12.639	16.549	50.526	15.529	15.64	10.158	7.097	10.545	7.057	12.821	10.728	14.218	7.449	39.584	19.725	16.902	7.294	8.54	18.982	2.43	10.368	21.169	15.486	14.086
RN7SL614P	0	0.505	0	0	0	0	0	0	0	0	0	1.404	0	0	1.874	0	0	0	0	0	0	0	0	0	0	0	0	0	0	0	0	0	0.723	0	0	0	0	0.364	0	0	26.175	0	0	0	0
CASZ1	5.906	9.59	9.725	13.492	4.619	3.402	8.58	2.972	5.047	4.205	12.009	14.858	6.695	6.218	3.033	1.462	1.419	11.134	2.165	2.021	2.564	6.141	9.874	20.914	5.819	3.773	12.755	4.882	9.647	3.165	11.291	8.167	4.022	5.092	16.4	4.861	2.108	2.882	3.084	6.38	2.969	2.659	3.754	1.675	5.808
RP4-734G22.3	3.057	5.612	5.634	8.135	2.429	2.482	5.442	2.044	3.62	2.918	6.693	7.611	3.679	3.407	2.082	1.133	1.003	6.533	1.733	1.505	1.843	4.257	6.107	0	3.354	2.173	6.983	2.772	5.619	2.171	6.211	4.834	2.789	2.619	0	3.126	0.964	1.379	1.291	3.648	1.263	1.243	2.001	1.103	3.233
C1orf127	0.377	0.196	1.208	0.199	125.749	0.429	0.057	0.313	0.161	0.079	0.093	0.164	0.205	0.222	0.097	0.387	0	0.178	0.048	0.264	0.078	0.402	0.288	0.157	0.266	0.518	0.608	0.246	0.329	0.481	0.757	0.305	0.45	0.437	0.031	0.148	0.232	0.283	0.545	0.398	3.055	0.594	0.44	0.517	0.464
CFL1P6	0	0	0	0.36	0	0	0	0	0	0	0.336	0.395	0	0	0	0	0	0	0	0	0	0	0	0	0	0	0	0	0	0	0	0	0	0	0	0	0	0	0.247	0.32	9.206	0.307	0.578	0	0
TARDBP	69.185	59.848	53.121	90.106	98.597	98.794	96.554	95.959	60.188	94.099	74.266	208.928	66.356	89.962	109.397	59.843	66.336	79.996	75.298	56.636	60.941	59.66	64.374	120.715	67.322	86.562	52.983	30.939	58.151	55.138	48.246	66.845	55.452	55.596	108.93	87.436	87.688	50.462	42.821	126.213	41.327	64.234	69.606	64.424	76.636
MASP2	0.554	0.693	0.638	2.304	2.288	13.217	0.721	0.438	0.371	1.068	0.508	12.763	0.733	0.822	8.782	1.178	4.764	0.25	13.403	0.295	0.164	0.38	0.173	0	0.409	1.089	0.629	0.661	0.79	0.405	0.551	0.47	0.756	0.991	1.721	0.53	20.419	0.666	1.662	1.226	2.14	2.316	0.571	1.225	0.815
RP4-635E18.8	6.187	4.192	3.118	6.14	13.083	12.329	3.758	3.209	1.483	3.75	3.248	48.23	1.686	6.205	9.38	3.771	3.263	2.438	17.95	1.623	2.238	1.443	1.183	3.865	1.455	3.405	2.69	4.039	2.317	5.932	3.937	2.295	5.079	7.173	2.259	4.872	14.308	5.929	14	6.353	13.592	16.54	6.237	6.953	5.715
SRM	65.14	21.285	23.26	41.465	70.875	79.656	74.177	80.9	67.316	82.661	53.248	91.309	59.788	46.676	66.143	83.144	59.032	55.547	44.847	47.048	53.938	55.769	57.963	39.717	83.68	47.7	12.682	13.051	23.277	23.695	17.096	42.56	26.88	23.921	19.843	65.671	64.534	30.801	35.743	98.097	29.713	65.521	58.081	70.209	34.689
EXOSC10	16.897	17.175	16.249	35.771	47.473	37.735	30.057	28.586	17.868	25.545	20.629	55.041	22.537	22.004	44.805	17.717	19.264	24.595	20.183	15.372	14.806	18.171	17.592	53.264	19.369	26.308	17.487	9.423	18.021	14.943	15.646	17.902	17.132	16.296	38.753	21.823	20.072	8.155	11.849	26.78	16.364	15.342	19.839	13.465	20.781
RP4-635E18.7	23.457	11.036	10.805	26.888	33.49	21.234	21.18	18.112	13.955	19.57	15.371	40.241	12.714	15.154	27.192	11.845	12.279	14.949	20.156	9.187	8.868	10.368	10.145	0.104	12.151	13.254	9.598	5.699	11.149	7.514	9.41	11.845	9.736	15.532	0.204	20.792	22.278	10.748	16.212	26.968	16.618	19.033	20.232	15.413	14.156
RP4-635E18.6	7.532	9.945	7.822	17.274	35.136	32.399	22.492	28.126	14.714	20.378	18.297	41.509	15.733	12.44	39.846	12.885	18.361	15.831	9.605	14.64	15.83	17.405	17.013	0	15.937	24.87	14.346	5.244	13.163	9.628	10.762	14.901	11.617	6.113	0	8.649	7.122	3.208	3.863	17.088	0	2.826	6.394	4.389	8.714
MTOR	8.744	9.757	10.867	18.571	27.631	13.908	14.838	10.397	9.856	17.944	18.476	44.221	16.534	12.459	21.821	6.069	16.866	13.058	10.125	10.114	7.977	11.651	12.245	71.428	9.96	8.127	11.655	5.74	11.241	6.449	9.341	10.47	10.309	6.939	42.472	6.722	6.875	4.081	4.784	10.138	7.731	4.825	6.881	4.839	7.235
MTOR-AS1	1.102	2.942	5.495	7.001	15.189	8.702	5.892	4.635	4.135	6.879	9.804	22.765	8.409	4.37	9.786	2.942	9.178	7.229	3.149	6.582	4.193	5.408	7.903	0	5.391	4.853	5.039	2.533	7.926	5.476	3.544	4.282	5.528	2.454	0	2.083	0.653	1.591	0.16	1.035	1.192	1.39	1.684	2.643	2.172
ANGPTL7	0	0	0.055	0.08	0.092	0	0	0	0	0.19	0.149	0.087	0.082	0	0.078	0.154	0	0.379	0	0	0	0	0	0	0	0	0.075	0.078	0.375	0	0.483	0.081	0.359	0.07	0	0.178	0	0	0	0.071	6.909	0	0.383	0.15	0
RNU6-291P	0	0	0	0	0	0	0	0	0	0	0	0	0	0	0	0	1.769	0	0	0	0	0	0	0	0	0	0	0	0	0	0	0	0	0	0	0	0	0	0	0	25.502	0	0	0	0
RPL39P6	0	0	0	0	0	0	0	0	0	0	0	0	0	0	0	0	0	0	0	0	0	0	0	0	0	0	0	0	0	0	0	0	0	0	0.728	0	0	0	0	0	0	0	0	0	0
UBIAD1	11.783	6.707	7.619	11.422	77.741	13.518	11.339	10.438	8.126	12.868	12.004	29.378	9.379	11.028	14.794	7.848	9.608	10.769	4.187	6.609	7.718	8.826	12.85	27.792	9.65	12.095	6.579	4.528	6.578	6.673	7.307	6.787	9.446	4.298	21.266	8.288	8.687	4.219	4.218	8.949	5.906	5.305	7.699	6.316	8.983
UBE2V2P3	0	0.963	0	0.815	2.841	0	0.468	0	0.328	0.325	0.38	1.786	0	0.363	0	0.395	0	0.485	0.393	0	0	0	0	0	0	0.847	0	0	0	0	0	0	0.46	0	0	0	0.38	0	0	0	2.081	0	0	0	0.345
RP11-149P14.1	0	0	0	0	0	0	0	0	0	0	0	0	0	0	0	0	0	0	0	0	0	0	0	0	0	0	0	0	0	0	0	0	0	0	0	0	0	0.179	0	0	0	0	0	0	0
PTCHD2	0.055	0	0.02	0	18.285	0.416	0.033	0.03	0.093	0.115	0.189	0.127	0.06	0.026	1.045	0.056	0.062	0	0.028	0.026	0	0.029	0.024	0.274	0.077	0.301	0	0.029	0.164	0	0.088	0	0.131	0.025	0.195	0.409	0	0.049	0.02	0	3.848	0.074	0.116	0	2.893
RP1-69M21.2	0	0	0	0	1.772	0	0	0	0	0	0.129	0	0	0	0	0	0.147	0	0	0	0	0	0	0	0	0	0	0	0	0	0	0	0	0	0	0	0	0	0	0	0	0	0.111	0	0.352
FBXO2	15.286	2.405	1.374	1.679	56.951	48.493	0.963	1.596	18.87	132.247	16.815	52.618	1.493	2.042	20.467	9.695	25.473	1.455	8.974	15.808	6.439	2.538	34.358	0.48	2.848	18.649	3.583	5.422	5.472	1.685	5.1	1.478	4.563	0.535	0.328	7.551	25.895	15.13	25.842	2.031	4.679	4.22	10.222	23.409	7.298
FBXO44	9.872	3.102	4.021	3.382	59.088	36.204	1.448	2.638	7.278	26.826	10.698	37.24	3.43	5.897	14.671	10.77	9.337	2.947	5.158	7.03	5.127	2.95	12.051	5.164	9.329	11.863	3.602	5.579	4.81	3.972	5.622	3.963	8.77	3.229	3.807	11.53	6.729	6.653	11.81	3.358	6.963	11.338	13.968	10.434	6.322
FBXO6	26.379	15.414	15.934	12.29	37.483	146.518	12.637	14.696	32.623	45.196	27.077	43.645	17.512	15.429	21.285	21.451	24.246	20.381	10.803	9.272	9.37	22.686	22.821	8.046	40.88	48.049	14.768	7.275	15.954	13.706	14.135	23.355	20.075	13.009	7.897	42.056	20.712	11.672	13.585	17.963	21.597	20.576	84.684	19.578	32.446
MAD2L2	15.283	4.811	4.229	10.499	74.402	29.119	22.376	17.358	21.009	23.045	11.202	38.575	10.148	9.457	21.208	15.583	30.462	5.616	16.263	8.498	14.813	7.988	10.575	10.623	16.324	27.125	3.52	5.497	5.003	4.584	5.423	6.28	9.366	4.694	4.532	23.431	21.37	10.345	10.589	22.282	10.946	14.491	13.06	19.413	19.49
DRAXIN	0	0.095	0.017	0.097	0.873	0.382	0.139	0.051	0.449	0.927	0.543	1.249	0.749	0.151	0.047	0.047	0.026	0.029	0.187	0.043	0.492	0.049	0.02	0.038	0.129	0.378	0.068	0	0.046	0.1	0.123	0.074	0.109	0.085	0.03	0.343	0.023	0	0.017	0.107	2.848	0.082	0.194	0.183	0.451
AGTRAP	36.09	16.316	15.104	13.466	56.056	71.902	34.686	42.38	46.561	68.508	36.757	103.317	32.4	34.063	36.397	33.353	27.926	23.89	45.001	21.157	30.129	18.73	14.75	12.785	26.918	32.645	10.581	7.726	13.187	10.404	15.041	15.817	16.016	15.775	14.089	34.898	31.311	13.427	16.82	62.831	21.684	22.039	33.161	36.329	40.933
C1orf167	3.207	5.003	4.967	6.268	12.312	13.034	2.827	4.378	4.673	3.227	5.213	10.801	5.439	5.052	4.698	3.875	1.978	6.979	2.216	1.737	1.967	4.799	4.612	0.043	4.329	3.615	5.782	2.323	5.216	3.249	4.351	5.19	4.632	2.039	0.034	4.093	3.7	1.104	2.003	2.403	1.119	3.796	2.107	2.273	3.937
RP11-56N19.5	0	0	0	0	0	0	0	0	0	0	0.089	0	0	0	0	0	0	0	0	0	0	0	0	0	0.085	0	0	0	0	0	0	0	0	0	0	0	0	0	0	0	0.487	0	0	0	0.081
MTHFR	7.724	12.978	11.252	14.608	27.192	30.079	8.262	10.022	10.305	7.125	13.312	22.833	12.671	10.368	10.812	8.08	5.837	14.185	5.057	4.364	5.161	10.767	9.849	12.099	8.085	8.175	14.238	4.799	11.891	8.493	10.801	12.21	10.56	4.246	11.511	8.611	9.002	3.624	5.485	6.076	3.74	6.273	5.984	4.837	8.452
CLCN6	2.395	3.668	3.224	9.053	13.468	8.57	3.799	2.758	5.249	6.676	5.868	20.526	4.287	4.705	8.248	5.167	8.44	4.037	4.637	3.283	3.98	2.476	4.166	15.225	3.424	3.066	3.084	2.577	3.978	2.428	2.985	3.085	4.377	3.921	13.035	2.886	3.062	1.719	2.548	3.143	2.246	2.86	3.36	3.344	5.34
NPPA-AS1	1.179	0.983	0.173	3.868	6.961	1.074	0.859	0.261	2.01	1.889	0.349	8.343	1.156	0.668	2.069	0.847	2.255	0.892	1.443	0.44	0.292	0.126	0.412	6.481	0.333	1.557	0.82	0.246	0.824	0.344	0.126	0.509	1.267	2.515	3.978	0.928	1.628	0.496	2.048	2.213	7.012	1.592	0.801	0.589	2.534
NPPA	1.352	0.501	0.22	2.226	12.565	1.596	0.73	0.166	1.536	1.9	0.148	7.667	0.982	0.992	2.015	0.771	1.859	0.189	1.073	0.14	0	0.16	0.525	0	0.282	0.165	0.448	0.784	0.3	0.439	0.161	0.162	0.717	3.483	0	1.064	0.889	0.722	1.522	1.551	8.933	0.811	0.892	0.6	0.942
NPPB	0	0	0	0.513	37.276	0.368	0	0.536	0	0	0	0.844	0	0	0.5	0	4.091	0	0	0	0	0	0	0	0	0	0	0	0	0	0	0	0.289	0	0	0	0.239	0	0.175	0	0	0	0	0.242	1.303
RP5-934G17.6	0	0	0	0	0	0	0	0	0	0	0	0	0	0	0	0	0	0	0	0	0	0	0	0.106	0	0	0	0	0	0	0	0	0	0	0	0	0	0	0	0.06	2.759	0	0	0	0
RNU5E-1	0	0	0	1.484	1.725	0	0	0	0	0	0	1.626	0	1.323	2.894	0	3.154	0	0	0	0	1.495	1.226	0	0	0	0	0	0	0	0	0	1.674	1.3	0	0	0	0	0	0	30.32	0	0	0	0
RNU5E-4P	0	0	2.055	0	0	0	0	1.551	0	0	0	0	0	0	0	0	0	0	0	0	0	0	0	0	0	0	0	1.464	0	0	0	0	0	0	0	0	0	0	0	0	0	0	0	0	0
KIAA2013	103.204	37.879	60.399	100.831	170.119	81.106	74.299	72.61	52.49	58.065	58.415	136.751	45.761	54.486	87.533	38.73	53.877	70.085	48.539	33.387	50.067	39.698	57.155	21.524	59.159	99.258	63.787	16.813	55.602	31.084	49.779	43.431	44.323	42.607	30.544	59.063	70.92	48.583	31.888	79.706	32.99	48.614	70.419	48.041	49.916
PLOD1	42.938	34.805	29.693	35.31	61.036	71.911	59.112	57.165	57.278	103.111	63.084	191.825	68.987	52.136	63.417	30.539	63.396	47.53	42.838	33.098	56.135	26.236	56.288	205.276	37.556	38.838	27.588	10.237	24.535	19.771	18.976	22.93	20.803	21.291	158.414	44.095	149.122	26.426	20.353	66.285	25.475	32.145	72.901	80.23	32.229
MFN2	39.305	50.293	51.802	79.879	147.861	75.798	55.389	50.899	41.234	71.968	63.509	135.237	59.719	53.219	75.977	36.663	41.597	55.07	37.338	27.424	30.571	38.998	53.975	111.8	45.012	51.153	52.504	35.114	54.148	28.662	46.581	42.708	38.532	23.969	96.412	47.465	35.009	17.877	24.247	35.82	28.35	30.886	34.859	31.425	30.539
MIIP	34.644	5.619	7.125	12.497	48.493	20.279	18.833	24.477	13.42	24.036	14.378	39.365	10.788	17.897	27.698	16.464	18.517	8.497	18.858	12.517	12.869	8.395	12.826	19.073	17.047	14.242	6.637	2.802	6.491	5.924	6.71	7.915	9.541	9.513	19.968	24.651	27.181	13.66	16.795	24.687	13.542	23.196	31.08	21.444	12.391
TNFRSF8	1.98	0.638	1.287	2.048	4.152	0.615	0.875	2.739	9.284	0.987	1.023	0.418	3.825	0.425	0.372	1.247	1.823	0.567	0.321	1.553	1.749	0.816	2.282	1.349	1.693	1.634	2.191	1.363	3.55	2.63	3.617	3.836	4.675	0.376	0.467	0.709	4.484	0.92	1.173	0.929	8.03	1.986	1.07	0.809	0.927
RNU6-777P	0	1.349	0	0	0	0	0	0	0	0	0	0	0	0	0	0	0	0	0	0	0	0	0	0	0	0	0	0	0	0	0	0	0	0	0	0	0	0	0	0	0	0	0	0	0
RP11-426M1.2	0	0	0	0	0	0	0	0	0	0	0	0	0	0	0	0	0	0	0	0	0	0	0	1.099	0	0	0	0	0	0	0	0	0	0	0	0	0	0	0	0	3.567	0	0	0	0
TNFRSF1B	41.674	38.104	39.359	39.573	4.726	52.691	160.985	109.369	833.955	70.211	54.07	30.99	136.153	33.642	21.578	57.811	151.62	35.543	38.323	64.675	108.92	56.356	26.01	20.686	85.565	38.1	28.496	7.837	26.674	28.517	21.062	37.934	61.495	38.942	9.653	53.813	39.795	29.462	35.931	111.668	29.225	28.678	61.957	44.843	57.129
MIR4632	0	0	0	0	3.393	0	0	0	2.351	0	0	0	0	0	0	0	0	0	0	0	4.56	0	0	4.594	0	0	0	0	0	0	0	0	0	0	0	0	0	0	0	0	0	0	0	0	0
RP5-1118D24.2	0	0	0	0	0	0	0	0	0	0	0	0	0	0	0	0	0	0	0	0	0	0	0	0	0	0	0	0	0	0	0	0	0	0	0	0	0	0	0	0	8.635	0	0	0	0
SNORA70	0	0.037	0	0	0.055	0	0.164	0.05	0.038	0.152	0	0.261	0	0.212	0.232	0.046	0	0.057	0.092	0.084	0	0	0	0.749	0.169	0.148	0	0.094	0	0	0.096	0	0.054	0.125	0.408	0.035	0.089	0.081	0.033	0.042	4.374	0.081	0.191	0.045	0.081
VPS13D	4.431	9.28	10.382	12.243	11.809	10.029	8.185	4.309	7.062	6.589	11.511	17.419	12.542	6.469	8.568	5.669	4.781	10.478	4.774	4.196	4.738	7.504	13.091	53.95	4.657	2.748	10.738	6.778	10.502	4.59	11.501	8.297	7.71	4.333	42.704	3.385	3.891	1.978	2.616	3.632	7.064	2.658	3.053	3.312	5.132
SNORA59A	3.32	0	0.811	1.171	4.085	0	0	1.224	0.943	0.933	0	0	2.412	2.089	1.142	1.136	0	0	2.258	0	1.83	0	1.935	0	0	0	1.1	0	1.105	1.617	1.186	1.194	0	1.026	2.155	0.871	2.184	0	0.801	0	0	0	2.818	0	0
RP5-888M10.2	0	0.641	0.563	0.407	1.89	0.583	0	0	0	0	0.38	0	0	0	0	0	1.296	0.484	0	0	0	0	0	0	0	0	0.763	0	0	0	0.412	0	0	0	0	0	0.379	0	0.278	0	0	0	0	0	0
DHRS3	201.002	54.225	46.614	69.416	31.006	54.323	47.771	64.41	29.085	28.259	48.275	118.884	41.651	82.179	35.962	34.053	38.388	47.497	51.93	7.338	12.412	36.271	51.528	27.497	53.807	69.619	74.581	35.633	42.646	36.495	59.951	50.447	37.897	24.762	44.465	65.335	122.632	38.965	32.043	34.059	95.541	59.003	59.055	37.68	46.435
RNU6ATAC18P	0	0	1.221	1.763	2.049	2.529	2.023	0	0	0	0	11.594	0	1.572	1.719	0	3.748	2.1	1.699	0	0	1.776	0	0	1.566	0	0	0	0	0	3.57	0	0	0	0	0	3.287	0	0	1.564	0	0	0	1.664	0
RP11-474O21.5	3.413	1.22	1.787	1.548	11.398	2.961	5.331	2.158	1.663	0	3.855	18.668	1.594	3.221	0	4.004	2.194	2.459	0.995	0.455	0.806	1.56	0.853	0	0.917	1.61	1.938	0.509	3.895	1.425	1.045	0	0	0.452	0	0.384	5.773	0	0.353	0.458	7.909	0	2.483	0.974	0.873
AADACL4	0	0	0	0	0	0	0	0	0	0	0	0.124	0	0	0	0	0	0	0	0.1	0	0	0	0	0	0	0	0	0	0	0	0	0	0	0	0	0	0	0	0	0.578	0	0	0	0.096
AADACL3	0.291	0.035	0	0	0	0.378	0	0	0	0	0	0	0	0	0	0	0	0	0	0	0	0	0	0	0	0	0	0	0	0	0	0	0	0	0	0	0	0	0	0	4.493	0	0	0	0
C1orf158	0.854	0	0	0	0.573	0	0	0	0.033	0	0.038	0.09	0	0	0	0	0	0	0	0	0	0	0	0	0	0	0	0	0.039	0	0	0	0	0	0	0	0	0	0	0	1.679	0	0	0	0.487
PRAMEF12	0	0	0	0	0	0	0	0.104	0	0	0	0	0.103	0	0	0	0	0	0	0	0	0	0	0	0	0	0	0	0	0	0	0	0	0	0	0	0	0	0	0	5.602	0	0	0	0
PRAMEF11	0	0	0	0	0	0	0	0	0	0	0	0	0	0	0	0	0	0	0	0	0	0	0	0	0	0	0	0	0	0	0	0	0	0	0.297	0	0	0	0	0	1.484	0	0	0	0
RP5-845O24.3	0	0	0	0	0	0	0	0	0	0	0	0	0	0	0	0	0	0	0	0	0	0	0	0	0	0	0	0	0	0	0	0	0	0	0	0	0	0	0	0	1.926	0	0	0	0
HNRNPCL1	0.152	0	0	0	0.187	0	0.184	0	0	0	0	0.176	0	0.143	0	0.156	0	0	0	0	0	0	0	0	0	0	0	0	0.303	0	0	0	0	0	0	0	0	0	0	0	11.493	0	0	0.152	0.136
PRAMEF2	0	0	0	0	0	0	0	0.113	0	0	0	0	0	0	0	0	0	0	0	0	0	0	0	0	0	0	0	0	0	0	0	0	0	0	0.133	0	0	0	0	0	0	0.184	0.087	0	0
PRAMEF7	0	0	0	0	0	0.138	0	0	0	0	0	0.106	0	0	0	0	0	0	0.093	0	0	0	0	0	0	0	0	0	0	0	0	0	0	0	0	0	0.18	0	0	0	4.439	0	0	0	0
PRAMEF6	0	0	0	0	0	0	0	0	0	0	0	0	0	0	0	0	0	0	0	0	0	0	0	0	0	0	0	0	0	0	0	0	0	0	0	0	0	0	0	0	0.237	0	0	0	0
RP13-221M14.6	0	0	0	0	0	0	0	0	0	0	0	0	0	0	0	0	0	0	0	0	0	0	0	0	0	0	0	0	0	0	0	0	0	0	0	0	0	0	0	0	1.279	0	0	0	0
RP13-221M14.3	0	0	0	0	0	0	0	0.385	0	0	0	0.134	0	0	0	0	0	0	0	0	0	0	0	0	0	0	0	0.363	0	0	0	0	0	0	0	0	0	0	0	0	0	0	0	0	0
HNRNPCP5	0	0	0.107	0	0	0	0	0	0	0	0	0.169	0	0.412	0	0	0	0	0	0	0	0	0	0	0	0	0	0	0	0	0	0	0	0	0	0	0	0	0	0	3.147	0.131	0	0.145	0.13
WI2-2994D6.1	0	0	0	0.123	0	0	0	0	0	0	0	0.134	0	0	0	0	0	0	0	0	0	0	0	0	0	0	0	0.968	0	0	0	0	0	0	0	0	0	0	0	0	0	0	0	0	0
PRAMEF26	0	0	0	0	0	0.173	0	0	0	0	0	0	0	0	0	0	0	0	0	0	0	0	0	0	0	0	0	0	0	0	0	0	0	0	0.296	0	0	0	0	0	0.616	0	0	0	0
RP11-248D7.2	0	0	0	0	0	0	0	0	0	0	0	0	0	0	0	0	0	0	0	0	0	0	0	0	0	0	0	0	0	0	0	0	0	0	0	0	0	0	0	0	4.478	0	0	0	0
RP11-219C24.8	0	0	0	0	0	0	0	0	0	0	0	0	0	0	0	0	0	0	0	0	0	0	0	0	0	0	0	0	0	0	0	0	0	0	0	0	0	0	0	0	2.555	0	0	0	0
PRAMEF9	0	0	0	0	0	0	0	0	0	0	0	0	0	0	0	0	0	0	0	0	0	0	0	0	0	0	0	0	0	0	0	0	0	0	0	0	0	0	0	0	3.906	0	0	0	0
PRAMEF17	0	0	0	0	0	0	0	0	0	0	0	0	0	0	0	0	0	0	0.109	0	0	0	0	0	0	0	0	0	0	0	0	0	0	0	0	0	0.105	0	0	0	0	0	0	0	0
PRAMEF20	0	0	0	0	0	0	0	0	0	0	0	0	0	0	0	0	0	0	0	0	0	0	0	0	0	0	0	0	0	0	0	0	0	0	0	0	0	0	0	0	1.709	0	0	0	0
LRRC38	0	0	0	0	0	0	0	0	0.065	0.193	0	0.088	0	0	0	0.313	0.086	0.192	0	0	0.189	0	0	0	0	0	0	0.318	0.076	0	0.082	0	0	0	0	0.06	0.376	0	0.165	0	7.412	0	0.129	0	0
RP4-597A16.2	0	0	0	0	0	0	0	0	0	0	0	0.409	0.384	0	0	0	0.397	0	0	0	0	0	0	0	0	0	0	1.105	0.352	0	0	0	0	0	0	0.278	0	0	0	0	0	0	0.299	0	0.316
RP4-597A16.3	0	0	0	0	0	0	0	0	0	0	0	0	0	0	0	0	0	0	0	0	0	0	0	0	0	0	0	0	0	0	0	0	0	0	0.294	0	0	0	0	0	0	0.408	0	0	0
PDPN	13.159	10.784	8.516	8.262	0.223	0.827	4.189	12.552	51.448	68.229	40.133	0.895	72.202	22.57	3.373	5.03	7.046	14.878	0.463	14.479	50.355	14.471	10.197	16.253	14.893	8.391	4.599	1.28	4.441	7.027	2.772	6.905	6.936	17.256	6.862	18.724	6.895	21.936	9.134	18.574	16.44	2.615	23.035	10.743	6.015
RNA5SP41	0	0	0	0	0	0	0	0	0	0	0	0	0	1.572	0	0	0	0	0	1.554	0	0	0	0	0	0	0	0	0	0	0	0	0	0	0	0	0	0	0	0	0	0	0	0	0
CTA-520D8.2	0	0	0	0	1.092	0	0	0	0	0.374	0	0	0	0	0	0	0	0	0	0	0	0	0	0	0	0	0	0	0	0	0	0	0	0	0	0	0	0	0	0	7.2	0	0	0	0
SCARNA11	0	0	0	0	0.375	0	0	0	0	0	0	0	0	0	0	0	0	0.384	0	0	0.252	0	0	16.753	0	0	0	0	0	0	0	0	0	0	15.623	0.24	0	0	0	0	0	0	0.259	0	0
PRDM2	4.882	8.296	8.14	9.422	11.084	8.043	6.735	4.515	9.57	8.182	13.574	19.922	10.976	7.703	7.948	8.962	6.411	7.205	5.31	5.517	7.029	7.293	7.513	24.065	5.851	4.288	7.698	5.211	7.32	5.535	8.054	7.279	10.298	4.956	21.118	4.875	4.984	3.287	3.535	4.901	6.828	5.977	5.961	6.338	5.917
RP11-344F13.1	0.596	0	0	0	0	0	0	0	0.508	0	0	0.692	0	0	0	0	0	0	0	0	0	0	0	0	0	0	0	0	0	0	0	0	0.712	0	0	0	0	0	0	0	3.225	0	0.506	0	0
RP4-704D23.1	0	0	0	0	0.357	0	0	0	0	0	0	0	0	0	0	0	0	0	0	0	0	0	0	0	0	0	0	0	0	0	0	0	0	0	0	0	0	0	0	0	7.855	0	0	0	0
KAZN	2.794	3.384	3.521	2.493	7.398	4.545	2.925	1.03	3.312	3.68	5.18	5.31	3.987	2.411	2.115	3.045	2.155	3.439	0.842	2.147	1.672	1.859	3.49	1.729	2.778	3.002	3.332	1.584	2.484	1.361	2.823	2.742	1.89	2.209	1.986	1.655	2.56	1.736	1.869	0.6	2.446	3.618	0.892	3.163	3.241
TBCAP2	0	0	0	0	0.635	0	0	0	0	0	0	0	0	0	0	0	0	0	0	0	0	0	0	0	0	0	0	0	0	0	0	0	0	0	0	0	0	0	0	0	5.58	0	0	0	0
TMEM51-AS1	4.882	6.865	4.412	5.529	8.591	1.465	2.069	0.879	2.807	2.107	4.937	8.167	5.197	5.626	2.989	2.156	0.958	5.513	1.158	2.013	1.314	3.512	6.205	0	2.936	3.812	6.601	3.202	3.742	2.82	5.719	4.288	3.864	2.896	0	1.475	2.577	2.151	3.823	1.119	3.684	4.805	1.59	2.552	6.051
TMEM51	62.779	35.569	38.261	59.219	68	24.284	36.215	33.568	38.858	30.397	42.15	130.254	38.383	34.871	32.557	15.416	19.94	37.88	20.839	15.063	20.678	34.039	47.341	15.888	35.028	33.144	38.357	22.979	25.723	25.672	40.883	35.09	23.762	25.632	26.171	47.188	36.009	27.001	20.009	44.909	17.055	31.309	47.62	21.53	55.894
C1orf195	0	0	0.882	0.319	0.37	0	0	0	0.257	0	0	0.698	0	0	0	0	0.339	0	0.307	0	0	0	0	0	0	0	0	0	0.301	0	0	0	0	0	0	0.237	0	0	0	0	8.136	0	0	0	0.27
RP1-21O18.3	0	0	0	0	0	0	0	0	0.202	0	0	0.55	0	0	0	0	0	0	0	0	0	0	0	0	0	0	0	0	0	0	0	0	0	0	0	0	0	0	0	0	7.687	0	0	0.237	0
FHAD1	1.905	1.435	0.847	0.82	2.715	0.279	0.559	0.727	0.638	0.908	1.83	6.279	1.747	0.732	0.339	0.903	0.192	1.441	0.791	0.392	0.152	0.616	0.322	4.88	1.705	1.374	1.671	0.412	1.063	0.787	0.788	0.893	0.518	0.585	23.453	0.765	0.791	0.166	0.466	0.432	3.268	0.485	0.535	1.68	1.765
RP3-467K16.2	2.059	2.123	1.39	0.803	2.2	0.329	0.526	0.779	0.877	1.096	3.266	4.714	5.255	0.46	0.503	1.279	0.061	2.733	0.774	0.455	0.134	1.04	0.332	0	1.936	0.835	2.207	1.358	1.731	1.583	1.393	1.052	1.035	0.904	0	0.768	0.748	0.456	0.353	0.458	2.929	0.439	0.598	2.598	1.747
RP3-467K16.7	0.463	0.386	0.17	0	0.569	0.351	0	0	0.197	0.195	0.686	1.879	2.017	0.218	0	0.237	0	0	0	0.216	0	0	0	0	0.653	0.255	1.15	0	0	0	0.248	0	0	0.644	0	0.182	0.228	0	0.335	0.217	0	0	0	2.543	0.414
RP3-467K16.4	0.195	0.054	0.095	0.206	0.48	0.099	0.158	0.036	0.415	0.11	0.289	1.018	0.177	0.215	0.034	0.033	0.11	0.287	0.232	0.03	0.081	0.035	0.057	0	0.092	0.072	0.129	0.102	0.162	0	0.07	0.035	0.116	0.211	0	0.077	0.032	0.117	0.071	0.03	2.459	0.029	0.083	0	0.349
EFHD2	293.159	212.821	187.095	234.335	102.211	125.724	219.354	194.944	356.934	171.223	387.488	218.759	279.366	207.253	47.68	110.646	104.763	284.126	174.663	119.547	159.869	221.086	195.542	222.216	209.819	184.41	219.137	59.138	164.334	123.702	189.6	183.821	124.833	131.916	171.319	309.977	164.723	147.857	143.74	263.367	33.063	149.558	388.217	111.938	183.703
CTRC	0	0.08	0	0.153	0.119	0	0.117	0.053	0.082	0.081	0.048	0.056	0	0.046	0	0.05	0	0.061	0.049	0.09	0	0.051	0	0.402	0.045	0.372	0	0.05	0.096	0	0	0	0.058	0.179	0.188	0.076	0.143	0.058	0.21	0	5.479	0.043	0.082	0.048	0.13
CELA2A	0	0	0	0	0.681	0	0.135	0	0.094	0.093	0	0.771	0	0	0.229	0	0	0	0	0	0	0.118	0	0	0.208	0	0.11	0.578	0.111	0	0	0	0.132	0	0	0.087	0	0	0.08	0	5.988	0	0	0.111	0.198
CELA2B	0.346	0.578	0.846	0.489	1.705	0.701	0.421	0.511	0.591	0.389	1.141	2.813	1.007	0.545	0.834	0.237	0.39	0.582	0.353	0.215	0.382	0.246	0.303	0	0	0.254	0.344	0.121	0.807	0	0.866	0.374	0.551	0.535	0	0.545	0.57	0.278	0.084	0	1.873	0	0.392	0.231	0.62
CASP9	7.79	5.271	4.377	9.09	15.083	11.681	4.731	6.146	9.226	5.815	10.537	24.409	8.002	10.154	11.962	4.358	5.819	7.891	4.983	4.021	5.649	5.856	8.486	6.063	6.245	5.587	7.106	3.601	7.333	4.011	6.329	5.719	5.261	4.175	9.075	11.137	6.961	5.048	5.409	5.005	6.387	4.226	9.973	5.836	10.38
DNAJC16	7.976	8.322	9.62	14.555	16.846	13.838	9.02	10.15	5.995	8.946	13.763	46.654	8.521	8.362	8.071	3.488	8.509	10.157	5.652	6.066	4.678	5.824	5.307	19.047	5.32	9.6	6.774	2.934	5.964	4.649	5.137	6.868	5.489	5.466	17.364	6.497	6.415	5.114	4.139	10.66	5.948	5.837	5.92	4.612	5.666
SCARNA21	0	0.245	0.861	0	0	0	0	0	0.25	0	0	0.681	0.32	0.277	0	0	0	0	0	0	0	0	0	22.497	0	0.323	0	0	0	0	0	0	0.351	0.272	26.863	0	0	0.177	0	0.276	6.35	1.057	0.748	0	0
RP4-680D5.8	2.917	12.162	13.9	14.924	13.159	25.834	8.859	8.069	4.559	11.89	15.854	55.277	19.604	11.013	15.055	4.491	10.94	8.583	6.944	7.711	4.422	8.296	7.226	0	8.687	14.447	7.73	5.077	7.768	4.262	9.378	8.919	6.386	6.313	2.209	5.742	7.195	3.508	3.168	7.303	5.258	2.189	6.191	4.857	4.79
AGMAT	32.902	18.067	24.713	50.924	68.461	11.645	23.867	48.242	9.12	7.774	55.586	62.921	15.986	10.669	17.85	6.077	38.382	26.05	10.709	34.589	18.027	18.945	15.59	11.097	16.072	33.474	12.771	0.422	20.964	13.467	8.509	19.242	11.971	10.859	12.882	27.922	4.714	27.834	9.89	33.921	8.004	29.083	10.795	4.503	9.703
RP4-680D5.2	0.059	0.099	0	0.125	0.582	0.09	0.072	0.065	0	0.1	0.117	3.704	0.064	0.167	0.427	0.121	0	0.075	0.121	0	0.098	0	0	0	0.111	0.13	0.059	0	0	0	0	0.064	0.071	0	0	0.093	0.058	0	0.128	0.167	0	0.106	0.1	0	0.212
CHCHD2P6	3.277	2.125	1.068	0.385	6.719	1.658	1.327	4.029	2.173	0.921	4.318	10.138	1.19	2.406	1.503	1.495	4.097	1.837	0	1.359	0.903	1.553	2.228	0.607	0.685	1.603	1.809	0.38	1.091	0.532	2.341	1.179	1.739	1.013	0.236	2.294	1.437	1.751	0.791	2.393	7.875	1.311	2.164	1.455	1.957
RNU7-179P	0	0	0	0	0	0	0	0	0	0	0	0	0	0	0	0	0	0	0	0	0	0	0	0	0	0	0	0	0	0	0	0	0	0	0	0	0	0	0	0	0	2.228	0	0	0
DDI2	7.402	10.287	10.253	21.201	10.778	11.7	10.052	5.138	9.086	6.031	13.711	30.973	12.145	8.53	12.877	5.179	10.573	12.306	6.321	8.043	8.883	7.687	12.483	14.94	8.381	7.201	7.424	3.474	8.623	5.609	9.031	7.09	6.19	5.747	13.043	6.429	6.988	3.817	4.315	5.973	8.769	4.93	4.954	4.362	4.817
RP4-680D5.9	0	0	0	0	0	0	0	0	0	0	0	0	0	0	0	0	0	0	0	0	0	0	0	0	0	0	0	0	0	0	0	0	0	0	0	0	0.648	0	0	0	0	0	0	0	0
PLEKHM2	36.442	23.685	22.587	38.531	39.714	64.806	38.964	40.637	60.427	31.213	38.552	87.497	35.579	27.038	49.37	44.86	34.207	24.085	26.146	19.912	30.843	22.981	30.614	57.311	28.515	24.838	24.535	12.828	20.906	16.276	23.091	24.133	25.875	15.556	61.575	38.047	39.539	17.765	16.488	34.825	36.189	29.729	40.393	36.812	23.393
RP11-288I21.1	33.643	10.874	16.251	27.329	39.787	49.097	33.264	32.896	55.358	28.811	37.626	84.722	28.991	18.461	39.035	43.632	29.343	21.049	23.946	16.789	28.682	23.921	23.487	0	27.714	23.25	20.215	10.622	19.533	11.811	23.477	20.263	20.865	14.513	0	32.036	32.164	11.918	13.974	26.687	59.229	21.84	32.101	27.876	21.957
SLC25A34	0.895	1.449	4.747	1.226	7.384	1.199	0.576	0.699	0.853	0.666	10.353	8.735	1.09	1.193	0.978	0.865	1.422	2.324	0.913	0.393	0.566	0.786	0.322	0.088	1.139	0.579	8.162	1.265	7.729	1.231	2.934	0.568	1.446	2.442	0.41	0.622	1.143	2.153	1.296	0.643	2.847	2.75	1.028	1.104	0.896
RP11-169K16.4	0.263	1.098	2.702	0.557	4.21	0	0.959	0.583	1.571	0.222	8.845	4.887	0.861	0.745	0.815	1.081	1.481	2.656	1.074	0.737	0	0.562	0.23	0	0.743	0	6.278	1.375	6.046	0.769	2.257	1.704	0.314	0.732	0	0.829	0	1.425	0.572	0.494	0	1.896	0.67	1.578	0.472
TMEM82	5.312	5.26	15.658	14.994	17.156	4.704	0	0.367	1.132	0	9.842	31.329	0.965	2.716	5.026	0.341	10.459	7.676	4.064	0.826	2.013	2.243	3.193	0.553	2.081	0.122	17.376	0.693	12.93	2.102	5.93	3.702	3.832	1.642	1.724	7.233	3.385	4.991	3.365	0.208	8.976	1.096	18.977	0.221	3.37
FBLIM1	33.421	46.788	45.891	47.685	54.942	26.156	39.126	30.231	54.458	50.263	60.907	102.341	64.373	54.638	7.401	29.911	15.09	66.527	25.8	27.221	35.393	54.743	34.306	34.405	43.573	29.679	70.04	7.115	51.079	34.862	45.87	50.924	26.577	28.352	23.218	60.219	29.562	22.283	32.774	27.191	10.415	45.705	52.383	31.998	34.919
RP11-169K16.6	0.687	0	1.007	0	0	1.564	0	0.38	0.878	0	0.339	0.398	0	0.324	0.354	0	1.159	0	1.401	0.32	2.839	0	0	0	0	0	2.729	0	1.714	0	1.472	0	0	0	0.668	3.244	1.016	0.619	0.249	1.289	0	0.309	0.583	2.401	0.307
RP11-169K16.7	101.058	43.496	52.099	77.64	64.573	85.128	73.657	87.289	49.188	94.57	48.644	94.556	57.2	109.227	97.923	82.312	53.551	55.499	46.561	41.363	39.626	67.104	107.458	66.8	63.154	127.733	59.931	49.707	64.785	38.578	42.622	53.473	49.826	47.773	57.333	99.857	57.574	55.863	77.893	103.75	65.222	94.818	68.077	57.316	111.247
RP11-169K16.8	0	0.316	3.611	1.203	2.797	2.876	2.301	1.677	0.646	3.834	0.374	1.319	0	1.43	0	2.722	0.853	0	0.773	0	2.819	0.404	1.325	1.893	0	0	0.376	0.396	0.757	0	0	0.409	1.357	1.054	0.492	2.387	2.243	2.278	0.549	1.778	2.049	2.388	0	0.378	1.018
RP11-169K16.9	2.802	2.336	1.84	7.105	15.224	2.038	2.694	2.842	3.682	2.313	3.518	24.852	2.735	2.148	2.832	3.774	4.137	2.282	1.608	1.47	2.654	1.992	4.185	0	2.305	3.341	3.074	1.768	2.215	2.388	2.627	2.33	3.067	1.029	0	2.482	2.361	2.457	2.536	4.712	5.681	2.418	2.923	4.839	3.346
SPEN	4.947	13.242	12.356	23.372	17.529	22.111	21.55	3.486	14.756	9.593	17.943	54.23	16.962	8.933	17.581	8.909	15.134	14.728	7.035	8.771	12.231	10.148	11.993	36.152	9.627	4.081	10.965	4.493	10.197	3.475	11.187	8.521	9.171	7.675	48.531	6.736	6.33	3.819	3.142	7.318	6.363	4.683	4.93	4.525	5.678
ZBTB17	13.29	6.418	8.376	12.892	25.577	19.816	14.94	12.905	22.22	13.182	17.093	37.606	12.279	10.597	17.241	10.343	12.543	7.355	13.073	7.958	10.727	6.685	9.505	21.811	9.962	12.357	8.989	6.381	7.29	6.26	7.568	5.523	10.517	7.507	19.413	16.401	17.615	7.562	11.778	14.675	10.512	10.467	12.764	11.176	13.965
RP11-5P18.1	0	0	0	0	0	0	0	0	0.255	0	0.295	0	0	0	0	0	0	0	0	0	0	0	0	0	0.281	0	0	0	0	0	0	0	0	0	0	0	0	0	0	0	0	0	0	0	0
TBC1D3P6	0	0	0	0	0	0	0	0	0	0	0	0	0	0	0	0	0	0	0	0	0	0	0	0	0	0	0	0	0	0	0	0	0	0	0	0	0	0	0	0	5.673	0	0	0	0
C1orf64	0.221	0	0	0	0.136	0	0	0.061	0	0	0.055	0	0	0	0	0	0.311	0	0	0	0	0	0.097	0	0	0	0.055	0.173	0.166	0.485	0	0.239	0.066	0	0	0	0	0.033	0	0	2.993	0	0	0	0
RP11-5P18.5	0.722	0	0	0	2.665	0	0	0	0	0	0	0	0	0	0	0.371	2.031	0	0	0.337	0	0	0	0	0	0	0.717	0	1.081	1.055	1.547	1.558	0.862	0	0	0	0	0	0	0	0	0	0	0	0
HSPB7	0.258	0.753	0.788	2.914	4.764	0.131	0.314	0.095	2.751	3.084	2.338	1.448	3.657	2.03	0.844	22.962	0.387	2.441	0.132	0.722	2.241	0.964	0.602	0.215	0.445	0.71	1.924	7.863	1.933	2.514	5.21	0.604	4.367	0.758	1.34	0.881	6.41	0.517	1.838	0.646	36.523	0.271	11.833	2.407	0.154
CLCNKA	0.387	0.323	0.319	1.588	12.027	0.073	0	0	0.083	0.286	0.287	1.235	0	0.274	0.1	0.05	0.381	0.061	0	0	0	0.155	0.169	6.45	0	0	1.683	4.296	1.885	0.071	3.527	0.366	3.005	0	2.23	0.152	0.095	0.087	0.701	0.318	2.093	0.087	0	0	0.217
RP11-5P18.10	0.478	0	0.175	0	3.528	2.177	0	0	0	1.007	0.708	5.267	0	0	0.987	0	0	0	0	0	0	0	0	0.398	0	0	0.237	0	0	0	0	0	0	0	0	0	0	0.287	0	0	11.628	0	0	0	0.214
CLCNKB	0.348	0.048	0.043	0.123	0.643	0.529	0	0	0.049	0.196	0.803	2.02	0	0	0.419	0	0.196	0	0	0.108	0	0.062	0	3.578	0.055	0	0.346	0.424	0	0	0.124	0	0.069	0	1.13	0.229	0.115	0.07	0	0	4.08	0.052	0.148	0.116	0.468
FAM131C	0.989	0	0.072	0.105	36.865	2.853	0	0	0.084	1.584	1.661	10.097	0	0.28	1.735	0.305	0.223	0	0	0.646	0.409	0.105	0.086	0.988	0	0.98	0.098	0.413	0.198	0.289	0.318	0.107	0.118	0	0.449	0.467	0.195	0.238	0	0.093	2.674	0	0.084	0	3.189
EPHA2	15.814	15.919	21.645	30.568	5.324	251.453	123.86	81.357	66.544	72.615	70.263	44.392	38.965	80.127	54.275	13.907	30.99	52.586	69.445	17.245	30.702	39.772	44.664	127.685	43.97	35.39	22.468	3.633	15.631	10.4	13.133	20.557	10.963	24.871	64.334	45.83	213.137	13.375	16.868	108.596	14.872	23.71	105.44	22.303	9.709
RP11-276H7.2	0.93	1.397	1.228	1.576	1.145	2.26	0.678	1.647	1.269	0.942	0.919	1.079	1.42	1.054	3.073	0	0.209	3.52	0.949	0.347	0.615	1.191	0.813	0	1.575	1.229	4.253	0.777	0.372	0.816	1.196	2.41	1.555	0.345	0	0.733	0.551	0.224	0.269	0.524	4.025	1.005	0.632	0.558	1
RP11-276H7.3	0.309	3.61	0.68	1.309	2.663	2.817	0.751	1.369	1.582	1.043	1.528	3.229	1.348	1.167	3.511	0.317	1.044	1.17	0.631	0	0.256	2.309	0.541	0	0.872	0.34	3.38	0	1.853	1.355	0.994	2.002	0.738	0.574	0	0.73	0.61	0.186	0	1.161	0	0.557	0.525	0.927	2.216
ARHGEF19-AS1	49.046	1.598	3.371	2.839	16.971	9.89	22.342	9.751	5.226	14.541	8.33	37.788	5.429	12.658	8.702	2.753	3.449	6.765	2.345	12.87	8.872	2.043	11.726	0	14.774	4.639	4.569	6.403	5.74	3.919	5.749	6.616	5.033	4.976	0	13.879	15.879	8.524	12.207	15.828	0	10.351	15.938	8.038	6.521
ARHGEF19	19.943	2.322	2.437	3.613	12.987	9.342	18.824	15.158	4.097	11.288	6.17	55.292	4.601	6.359	5.796	2.766	3.74	3.682	0.916	9.261	6.685	1.964	12.135	5.687	12.165	3.065	3.615	5.301	5.248	4.003	4.765	3.878	5.524	3.125	11.223	6.756	8.11	4.618	5.561	8.687	1.943	3.842	8.007	6.192	3.42
ANO7P1	3.466	1.41	1.425	3.668	7.072	5.005	1.13	4.022	1.874	1.283	1.921	7.355	2.119	2.074	1.396	1.648	0.095	2.985	0.69	1.262	0.909	1.442	3.917	0.422	2.623	3.628	2.94	1.236	3.123	2.346	1.902	1.733	1.615	0.784	2.03	3.062	1.084	1.067	1.591	3.571	12.341	2.36	3.444	1.351	3.558
C1orf134	34.711	9.463	13.213	15.544	15.604	13.175	15.406	8.863	6.828	7.881	12.533	44.144	8.002	6.3	6.89	6.851	3.004	8.418	6.81	2.491	5.52	7.831	11.089	5.56	11.299	5.878	12.603	4.183	7.999	5.851	8.584	6.483	7.174	6.191	5.198	23.128	16.465	10.034	11.116	22.56	0	11.421	16.999	6.668	8.37
RSG1	7.295	4.176	3.751	7.952	6.966	10.083	3.571	4.819	4.269	3.214	8.5	15.411	5.695	4.419	5.395	3.576	2.817	4.256	1.666	2.844	2.881	2.09	4.76	1.995	3.993	3.475	4.761	1.819	3.479	4.295	3.267	2.82	2.99	1.212	3.038	5.744	2.9	1.833	2.523	3.884	8.242	4.118	4.991	3.263	3.121
MT1XP1	6.331	0.754	0.663	0	4.451	0	0	0	1.542	1.525	0.894	1.049	0	0	0	0.928	1.018	1.14	1.845	0.844	0	0	0	0	0	0	0	0	0	0	0	0	0	1.678	3.521	0	3.569	1.088	0	0.849	0	4.072	3.071	0	2.43
FBXO42	8.8	4.747	4.475	6.58	8.592	9.04	8.052	6.878	7.821	4.326	7.345	23.744	6.285	5.514	6.629	5.554	4.614	6.21	5.005	3.441	5.899	4.134	6.09	11.26	5.282	4.987	4.373	3.129	4.918	3.72	5.237	4.203	5.567	3.682	11.398	6.31	7.334	3.299	3.403	13.025	4.354	6.946	5.976	4.714	5.132
SZRD1	70.659	54.608	49.878	86.308	70.889	107.598	100.813	104.803	75.489	66.25	85.406	142.621	74.611	59.198	100.408	88.746	49.279	72.349	54.697	46.35	60.186	58.202	65.685	31.524	60.451	107.84	54.335	23.352	48.375	40.898	44.735	51.624	48.575	29.843	30.034	83.153	77.617	36.051	31.251	98.206	36.598	49.555	70.751	71.33	51.861
RP11-430L17.1	0	0.368	0	0	0	0	0	0	0.376	0	0.436	1.537	0	0	0.911	0	0.993	0	0	0	0	0.471	0.386	0	0	0.486	0	0	0	0.645	0.473	0	0	0	0	0	0	0.531	0	0.414	14.324	0.398	0.375	0	0
SPATA21	24.601	24.593	20.088	39.515	33.62	48.345	41.131	45.724	31.569	28.931	35.562	64.231	29.455	24.593	41.81	35.328	20.497	35.308	19.081	20.897	24.757	25.243	27.712	0.124	23.767	42.403	23.965	9.981	21.511	21.216	20.243	24.332	25.453	11.011	0.048	31.424	28.951	12.121	10.217	34.521	14.332	14.69	23.863	24.911	21.533
NECAP2	49.505	22.105	19.898	31.646	22.672	68.543	34.148	44.529	40.808	28.682	24.191	42.375	33.835	25.961	42.98	34.04	21.926	27.704	37.848	16.515	18.616	21.655	16.007	23.844	26.38	52.788	20.929	8.943	19.491	20.689	17.868	22.793	28.147	14.622	26.57	35.36	41.47	17.776	22.764	51.078	18.653	27.957	51.298	40.839	25.639
RP4-798A10.2	0.933	0.519	0.342	0.274	2.232	0.944	0.378	0.172	0.619	0.656	1.076	5.774	0.508	0.685	1.605	0.426	0.292	0.327	0.688	0.339	0.214	0.332	0.227	0.086	0.244	0.742	0.155	0.704	0.311	0.454	0.389	0.224	0.495	0.962	0	0.367	0.869	0.499	0.563	0.535	0.28	0.42	0.572	0.984	0.418
CROCCP3	0.593	0.535	0.489	0.209	3.493	3.524	0.33	0.355	0.61	1.374	1.171	7.19	0.457	0.816	2.498	0.836	0.472	0.342	0.756	0.415	0.286	0.132	0.41	4.566	0.372	0.978	0.294	0.722	0.567	0.252	0.556	0.346	1.032	0.802	6.217	0.68	1.023	0.341	0.572	0.394	4.005	1.023	0.901	0.937	0.663
RNU1-1	0	0.855	0	0	1.262	0	1.246	1.135	0	0	0	4.76	0	0.968	1.059	0	0	0	0	0	0	0	0	0	0	1.129	0	0	0	0	0	0	0	0	0	0	0	0	0	0	0	0	0.871	0	0
RP4-798A10.7	2.122	0.505	0.444	0.642	11.56	0.23	0.368	0.335	0.517	0.639	0.599	22.681	0	0.143	0.156	0	0	0.382	0.464	0.283	0.125	0	0.265	0	0	1.835	0.151	0.317	0.303	0.221	0.325	0.164	0.543	0.562	0	0.119	0.598	0.091	0.549	0.569	9.833	0.819	0	0.151	1.222
RP4-798A10.4	0	0	0	0.545	0.633	0	0	0	0	0	1.017	2.387	0	0	0	0	0	0	0.525	0	0	0	0	0	0	0	0	0	0	0	0	0	0	0	0	0	0.508	0	0	0	19.471	0.463	0.437	0.514	0
U1	0.105	0.146	0.128	0.703	5.717	1.538	0.127	0.077	0.03	0	0.138	0.851	0.267	0.066	1.262	0.072	0.275	0.132	0.071	0.065	0.52	0.112	0.214	0	0.099	0.038	0.451	1.058	0.314	0.51	1.011	0.302	0.918	0	0	0.358	0	0	0.025	0	0.189	0.126	0	0.07	0.094
AL355149.2	0	0	0	0	0	0	0	0	0	0	0	0	0	0	0	0	0	0	0	0	0	0	0	0	0	0	0	0	0.329	0	0	0	0	0	0	0	0	0	0	0	0	0	0	0	0
RP5-875O13.6	0	0	0	0	0	0	0	0	0	0	0	0	0	0	0	0	0	0	0.195	0	0	0	0	0	0	0	0	0	0	0	0	0	0	0	0.124	0	0	0	0	0	0	0	0	0	0
AL355149.1	0	0	0	0	0	0	0	0	0	0	0	0	0	0	0	0	0	0	0	0	0	0	0	0	0	0	0	0	0	0	0	0	0	0	0	0	0	0	0	0	0	4.094	0	0	0
NBPF1	7.204	10.556	6.473	10.921	7.846	18.717	9.186	7.727	3.781	3.462	7.718	34.983	5.434	3.809	20.83	12.696	2.139	8.824	5.537	5.989	3.292	3.482	4.745	101.381	5.635	6.777	6.297	3.467	8.212	5.474	8.68	3.969	6.727	4.868	141.321	13.103	9.391	6.435	3.89	6.479	17.504	10.99	6.419	7.843	5.762
RP5-1182A14.5	0.496	0	0	0.525	0.61	0	0	0	0	0	0	1.151	0	0	0	0	0	0	0	0	0	0	0	0	0.467	0	0	0	0	0	0	0	0	0.46	0	0	0	0	0	0	16.099	0	0	0	0
CROCCP2	9.127	7.889	7.398	15.826	15.839	63.311	7.662	13.464	7.179	5.944	8.249	61.51	5.903	9.98	14.936	11.196	5.886	7.579	9.273	4.915	6.381	3.443	6.034	15.019	8.897	8.616	5.493	3.332	7.521	6.287	9.184	4.284	7.398	7.226	19.117	8.092	11.933	5.978	6.42	11.39	12.438	15.869	7.433	7.412	11.032
MST1P2	1.253	2.298	1.102	4.176	38.756	7.892	0.304	0.624	0.214	2.06	1.671	44.395	0.614	6.029	7.628	1.093	9.371	0.711	19.487	0.584	1.087	0.668	0.986	15.024	0.942	1.103	1.805	2.485	4.065	2.928	4.027	1.149	1.795	1.336	26.499	0.69	10.937	0.753	4.036	1.705	8.127	9.869	2.445	2.127	0.897
RNU1-3	0	0	0	0	0	0	0	0	0	0	0	2.38	0	1.936	1.059	0	0	0	0	0	0	0	0	0	0	0	0	0	0	0	0	0	0	0	0	0	0	0	0	0	0	0	0	0	0
AL021920.1	0	0	0	0	0	0	0	0	0	0	0	0	0	0	0	0	0	0	0	0	0	0	0	0	0	0	0	0	0	0	0	0	0	0	0	0	0	0	0	0	24.583	0	0	0	0
EIF1AXP1	1.16	0.645	1.134	1.228	8.564	4.697	4.228	0.856	2.967	4.565	4.203	9.422	2.95	2.19	4.391	2.778	2.175	2.438	1.578	2.165	2.238	2.475	4.395	1.933	0.727	2.979	3.074	2.019	1.931	2.26	0.414	1.252	2.77	2.869	2.259	0.914	0.763	0.698	0.84	0.726	0	0.348	0.328	0.386	1.732
ESPNP	2.488	0.486	0.31	0.168	3.777	2.652	0	0	0	0.491	2.511	14.432	0.173	0.3	2.95	0.054	1.012	0.734	0.108	0.247	0.219	0	1.851	0.97	0.348	2.622	0.263	0.111	0.529	0.309	0.851	0.4	0.379	0.049	5.29	0.083	0.157	0	0.115	0.05	5.438	0.143	0	0.212	0.332
CROCC	9.595	2.672	3.364	4.275	9.145	8.377	8.661	2.392	4.494	5.261	6.39	17.204	4.712	3.579	13.075	5.8	2.261	2.535	4.662	3.255	3.481	2.892	5.504	10.677	3.994	3.965	2.883	3.347	2.481	2.105	3.434	2.885	4.551	3.605	8.626	5.151	5.276	4.663	4.915	4.611	10.459	6.762	6.745	7.141	2.565
CROCCP4	0.338	0.563	0.495	0	3.74	0	0.821	0.747	0.576	0.285	1.335	6.27	0	0	0	0.347	0.38	0	0.689	0	0	0	0.295	0	0.318	0.744	0	0	0	0	0	0	0	0	0	0.266	0	0	0	0	0	0	0.287	0	0
MST1L	1.747	4.318	3.214	12.207	32.636	6.174	0.386	0.387	0.596	2.84	1.852	69.772	0.415	11.904	6.001	1.174	3.896	0.561	8.038	2.993	0.394	0.644	0.861	27.256	0.896	0.664	4.041	4.413	10.691	6.173	15.559	2.948	3.907	0.56	28.121	0.951	4.043	0.344	5.429	0.537	13.571	20.626	0.944	4.951	1.053
RP11-108M9.1	0	0	0	0	0	0	0	0	0	0	0	0.233	0	0	0	0	0	0	0.205	0	0	0	0	0	0	0	0	0	0.201	0	0	0	0	0	0	0	0	0	0	0	0	0	0	0	0
RP11-108M9.2	0.191	0	0	0	0.235	0.29	0	0	0	0	0	0	0	0	0	0	0	0	0	0	0	0	0	0	0	0.21	0	0	0	0	0	0	0	0	0	0	0	0	0	0	5.156	0	0	0	0
MIR3675	0	0	0	0	0	0	0	0	0	0	0	0	0	0	0	0	0	0	0	0	0	0	0	0	0	0	0	0	0	0	0	0	0	0	0	0	0	0	0	0	37.38	0	0	0	0
RP11-108M9.4	7.285	12.15	10.438	8.763	72.516	36.196	12.872	2.931	11.573	14.8	27.159	34.576	11.909	9.688	24.952	34.327	9.314	9.604	9.459	11.739	5.75	8.476	33.006	0	11.21	3.28	10.859	15.908	10.251	18.383	14.549	12.149	12.257	12.592	0.215	46.673	18.949	15.928	27.093	3.42	71.621	19.68	23.05	39.033	4.152
RP11-108M9.5	8.278	10.217	8.982	12.969	63.146	26.142	11.263	3.297	10.727	13.962	21.269	31.887	9.744	10.626	23.926	25.49	14.53	13.363	9.797	9.268	3.012	5.651	26.636	0	4.982	2.187	13.491	13.487	10.912	14.997	8.872	12.149	18.584	14.128	0	43.023	25.157	14.534	21.338	4.663	55.506	19.381	14.336	33.74	2.373
RNU1-2	0	0	0	0	1.262	0	0	0	0	0	1.014	1.19	0	0	0	0	0	0	0	0	0	0	0	0	0	0	0	0	0	0	0	0	0	0	0	0	0	0	0	0	0	0	0	0	0
RP11-108M9.6	0	0	0	0.407	0	0.583	0.933	0	0	0	0	0	0	0	0.793	0	0	0	0	0	0	0	0	0	0	0.423	0	0.401	0	0.561	0	0	0	0	0	0	0	0	0.834	0.721	0	0.692	0	0	1.376
MFAP2	61.399	1.973	2.031	2.81	5.538	17.084	0.14	1.915	12.003	53.189	24.292	57.377	10.125	6.209	56.41	12.557	19.673	2.693	0.53	27.188	26.197	4.801	3.078	30.475	3.039	2.731	0.86	0.663	0.864	1.349	1.422	0.81	1.516	2.944	69.132	7.952	19.985	14.677	4.178	4.605	22.155	13.355	31.939	31.879	4.445
RP1-37C10.3	10.579	11.469	12.409	21.557	14.643	59.83	26.024	18.144	19.841	13.382	25.091	39.585	23.348	14.479	37.949	15.202	10.118	27.017	7.555	14.312	19.027	22.567	22.894	0	26.614	19.504	17.084	7.182	14.527	7.342	17.007	13.7	16.423	5.397	0	14.162	13.048	4.771	2.107	11.422	35.754	3.811	12.798	7.134	7.818
ATP13A2	41.309	14.099	16.785	22.439	14.301	62.181	36.993	24.27	28.827	18.579	28.701	47.63	29.699	19.101	42.674	14.725	16.934	29.843	18.491	18.015	23.01	22.78	28.419	52.28	34.09	17.869	20.971	8.394	14.998	11.415	17.811	17.347	14.301	10.039	47.611	33.26	24.36	13.266	11.083	32.919	8.311	12.716	31.778	15.739	13.652
SDHB	111.572	64.211	74.381	138.785	131.05	92.631	105.489	123.903	58.244	62.342	88.784	165.04	58.526	69.967	78.214	60.1	53.657	94.95	66.219	57.05	47.57	64.344	69.716	147.857	62.198	120.32	75.908	64.934	81.126	65.88	64.947	74.837	63.717	42.458	130.228	115.457	111.971	52.707	61.096	116.099	81.649	84.658	92.568	61.974	60.156
PADI2	0.869	3.015	1.582	2.284	4.172	11.914	9.873	3.318	8.768	1.442	9.887	3.642	7.117	0.476	1.302	4.315	4.194	3.216	0.372	8.524	3.407	2.75	1.274	1.307	2.715	3.331	3.314	0.234	0.952	1.146	0.931	0.968	1.874	1.222	1.528	2.251	0.83	8.392	0.629	0.974	14.397	0.555	5.258	0.896	1.632
RP11-380J14.1	0	0	0	0	0.044	0.055	0	0	0	0.061	0.036	0.042	0	0	0	0	0	0	0.147	0	0	0	0	0	0.034	0	0	0	0	0	0	0	0	0	0	0	1.881	0	0	0	2.918	0.032	0	0	0
PADI1	0.133	0	0	0.035	0.736	8.932	10.82	1.434	0.057	4.821	0.394	0	0	0.063	0.274	0	0	0.168	6.51	0.155	0.357	0	0.262	0.055	0.25	0.183	0	0	0	0	0	0	0.04	0.123	0.065	0.105	2.394	0.1	0	0.125	3.954	0.09	0.226	0	0
PADI3	0.844	0.66	0.155	0	5.322	0	0.256	0	0.045	0.133	1.668	18.604	0.057	0.1	0.054	0	1.009	0.133	0.323	0.541	0.393	0	0.138	0.439	0	0.581	0.052	0	0	0	0	0	0.126	0.049	0.034	0.083	86.081	0.063	0	0	12.265	0.237	0.045	1.897	0
MIR3972	0	0	0	2.047	0	0	0	0	0	0	0	4.487	0	0	0	0	0	0	0	0	0	0	0	0	0	0	0	0	0	0	0	0	0	1.793	0	0	3.815	0	0	0	73.185	0	0	0	0
PADI4	0.057	0.661	0.457	0.36	0.07	0.172	7.566	1.879	7.143	0.907	1.734	0.131	18.573	0.053	0.117	0.174	3.376	0.214	0.116	2.958	4.167	0.906	0.297	1.509	0.586	0.436	0.169	0.059	0	0.083	0.061	0.061	0.879	0.42	0.037	1.025	0.112	0.204	0.164	0.213	4.592	0	0.385	0.057	1.319
AC004824.2	0	0	0	0	0	0	0.603	0	0	0	0	0.576	0.541	0.937	0	0	0	0	0	0	0	0	0	0	0	0	0	0	0	0	0	0	0	0	0	0	0	0	0	0.466	0	0	0	0	0
PADI6	0	0	0	0	0	0	0	0	0	0	0.069	0.163	0.153	0	0	0.072	0	0	0	0	0	0	0	0	0	0.077	0	0	0	0	0	0	0	0	0	0	0	0	0	0	1.897	0	0	0	0
RP1-20B21.4	677.178	92.012	118.162	313.171	411.915	261.953	510.516	289.054	171.523	218.939	369.331	832.11	170.355	287.92	240.077	121.025	107.715	190.304	366.4	156.936	130.597	105.567	181.128	0	184.643	182.165	73.636	29.939	78.321	69.538	71.296	100.977	89.774	234.279	0	411.005	500.04	246.513	208.347	712.42	52.645	352.139	272.276	241.524	193.297
RCC2	121.736	33.589	44.144	95.501	107.741	109.185	160.211	116.201	60.82	80.726	138.468	311.05	72.201	82.46	98.56	38.038	42.017	69.305	79.193	56.179	45.949	36.438	87.405	70.907	67.402	80.769	27.59	10.048	30.739	21.085	28.05	34.141	32.227	46.927	83.211	104.882	108.849	46.134	33.888	150.342	22.707	63.695	64.511	61.132	51.561
ARHGEF10L	11.04	6.704	10.576	21.193	88.88	11.163	10.937	5.55	13.157	12.455	24.403	53.324	13.036	7.365	14.405	9.153	31.909	10.002	11.372	11.56	12.869	7.796	19.662	17.856	10.463	23.995	10.204	5.082	12.395	5.011	10.292	8.073	8.549	7.516	62.283	22.771	9.898	10.286	6.721	6.38	6.723	8.03	12.702	6.938	13.152
RP11-473A10.2	0	0	0	0	0	0	0	0	0	0	0	0	0	0	0	0	0	0	0	0	0	0	0	0	0	0	0	0	0	0	0	0	0	0	0	0	0	0	0	0	4.473	0	0	0	0
ACTL8	118.318	0.151	0.398	0.096	4.559	0	0	0.2	0.077	15.855	0.268	7.865	0.591	0.341	0.84	0	0.203	0.912	0	1.349	1.794	0	0.079	0.602	5.525	2.587	0	0	0.09	0.264	0	0.098	0	0.168	0	0.285	0	0.489	0.065	0	0.489	0.895	0.077	0.09	1.457
RP11-174G17.2	0	0	0	0	0	0	0	0	0	0	0	0	0	0	0	0	0	0	0	0	0	0	0	0	0	0	0	0	0	0	0	0	0	0	0	0	0	0	0	0	2.209	0	0	0	0
IGSF21	0.327	0.182	0.16	0.173	0.201	0.331	0.53	0.06	0.418	3.679	1.078	0.949	0.654	0.36	1.295	1.175	1.472	0.206	0.612	0.203	0.902	0.407	0.191	0.545	0.154	0.18	0.163	0.228	0.163	0.159	0.058	0.118	0.326	0.051	2.265	0.386	0.646	0.229	0.079	0.307	1.769	0.344	0.833	2.015	0.342
RP11-174G17	0	0	0	0	0	0	0	0.433	0	0.33	0	0	0	0	0	0	0	0	0	0	0	0	0	0	0	0	0	0	0	0	0	0	0	0	0	0	0	0	0	0	0	0	0	0	0
KLHDC7A	6.888	8.353	7.197	17.999	4.34	0.758	1.091	2.541	4	2.049	18.415	22.354	7.471	3.266	0.137	0.273	1.573	3.609	0.985	0.59	0.605	4.33	16.584	0.887	4.976	2.564	13.161	4.24	6.148	3.549	12.232	6.464	3.536	0.216	0.367	1.389	1.937	0.68	2.53	6.467	1.619	1.139	0.141	1.263	3.875
PAX7	0	0	0	0	0.066	0	0.032	0	0	0	0.026	0.093	0	0.025	0.028	0.137	0	0	0	0	0	0	0	0	0.075	0	0	0	0	0	0	0	0	0	0	0.021	0.079	0	0	0	1.297	0	0	0.027	0
TAS1R2	0	0	0	0	0	0	0	0	0	0	0	0.077	0	0	0	0	0	0	0	0	0	0	0	0	0	0	0	0	0	0	0	0	0	0	0	0	0	0	0	0	3.22	0	0	0	0
RP13-279N23.2	0	0	0	0	0	0	0	0	0	0	0	0	0	0	0	0	0	0	0	0	0	0	0	0	0	0.042	0	0	0	0	0	0	0	0	0	0	0	0	0	0	0	0	0	0	0
ALDH4A1	8.303	2.169	4.114	7.147	4.94	28.745	11.472	17.365	4.006	6.117	7.619	27.79	7.21	4.737	25.384	2.903	56.055	6.386	43.613	3.363	12.902	4.428	7.3	0.456	7.594	10.344	4.942	12.15	5.057	3.733	8.312	4.431	4.685	2.835	0.178	4.958	36.462	4.883	4.261	16.447	5.674	3.451	11.89	5.469	3.228
MIR1290	0	0	0	0	2.653	0	0	0	0	0	0	0	0	0	0	0	0	0	0	0	0	2.3	0	0	0	0	0	0	0	0	0	0	0	0	4.199	0	0	0	0	0	0	0	0	0	0
IFFO2	16.528	2.018	3.049	4.892	2.542	6.397	27.936	11.881	7.995	17.147	13.888	15.675	7.347	3.079	6.734	5.329	7.371	3.428	11.01	6.239	7.822	4.088	5.49	0.453	5.011	5.804	1.702	2.158	2.85	2.621	3.059	2.435	4.869	1.815	1.217	3.96	27.25	2.779	3.7	17.89	1.764	3.721	4.8	4.915	1.948
RP5-1126H10.2	0.099	0.206	0.109	0.157	0.304	0.075	0.901	0.164	0.464	0.292	0.586	0.861	0.269	0.14	0.306	0.254	0.056	0.249	0.303	0.046	0.123	0.158	0.086	0	0.232	0.327	0.049	0.103	0.148	0	0.053	0.267	0.059	0.459	0	0.35	0.341	0.416	0.43	0.139	1.604	0.134	0.252	0.247	0.487
UBR4	4.332	13.814	15.046	17.658	13.124	16.764	21.241	9.504	19.092	12.827	17.75	42.494	15.352	8.557	20.974	7.376	15.274	14.002	9.451	11.178	14.273	10.694	13.788	85.846	7.668	3.884	15.846	6.68	11.571	3.782	12.716	8.527	9.028	7.183	81.741	5.852	7.5	3.563	2.984	5.448	4.751	2.595	5.349	3.804	6.565
AL137127.1	0	0	2.466	3.561	6.209	2.554	0	3.722	2.868	4.256	1.662	5.855	0	0	3.473	0	0	0	3.432	3.139	1.391	0	0	0	3.164	0	0	0	0	2.458	0	1.815	2.009	3.12	0	0	3.319	0	0	1.579	0	0	0	1.68	1.507
RP1-43E13.2	4.313	11.067	16.783	21.774	18.777	19.645	20.152	12.481	15.273	17.907	23.278	112.787	26.034	17.849	39.043	13.281	27.251	17.991	8.462	9.905	13.717	11.677	24.948	3.316	12.481	13.511	18.463	5.544	12.591	6.786	15.645	10.383	7.527	4.616	1.723	11.495	14.404	4.389	3.844	11.213	1.794	8.664	6.196	14.915	8.321
EMC1	10.551	8.311	12.227	16.368	9.483	18.249	15.599	7.917	8.011	10.523	15.343	59.264	12.256	12.791	22.793	5.674	14.412	10.955	8.637	7.221	8.228	6.654	11.766	37.338	8.392	5.58	7.66	3.975	6.467	3.646	7.668	5.676	5.262	5.508	20.644	10.273	19.402	4.036	3.58	15.822	9.139	6.699	8.595	9.499	6.111
MRTO4	55.852	23.064	20.058	47.448	56.249	60.362	60.317	73.933	30.082	36.092	44.943	109.546	30.012	42.251	60.238	29.673	32.594	39.54	38.129	34.368	31.693	28.418	44.248	30.983	37.11	52.485	14.809	10.209	22.977	17.939	17.439	24.637	20.285	25.542	25.918	44.497	36.934	22.974	19.379	67.712	18.695	42.565	33.953	31.679	35.824
AKR7L	7.657	11.048	10.113	14.28	8.15	2.122	1.476	3.295	2.02	0.974	6.546	27.004	3.311	12.16	0.753	1.435	0.547	8.124	6.758	1.021	1.508	6.222	2.976	23.083	4.458	3.478	21.801	6.156	11.591	5.593	12.244	5.902	4.717	9.018	20.626	4.307	1.559	3.983	10.34	1.027	7.558	9.193	3.044	1.214	6.314
AKR7A3	200.478	212.379	203.798	215.332	88.834	26.584	64.289	74.23	46.793	11.531	100.805	28.19	99.487	105.471	6.702	14.943	1.66	188.809	23.584	13.766	8.297	105.86	124.801	92.428	101.299	71.783	310.37	327.007	209.636	112.098	261.444	121.548	205.324	27.828	40.73	52.983	6.115	34.187	70.372	7.665	27.128	94.782	27.891	19.261	75.421
RP4-657E11.10	0.641	6.68	3.758	8.818	5.519	4.378	1.946	1.418	2.185	3.513	4.116	17.843	3.841	1.814	2.646	1.315	0.721	5.253	0.327	1.495	2.914	1.709	2.241	0	3.013	5.642	3.184	2.677	4.16	1.404	3.09	2.075	2.296	0.892	0	0.757	0.316	1.156	0.928	0.902	0	2.597	0	0.96	2.296
AKR7A2	138.65	56.944	57.262	98.675	48.689	57.787	60.808	77.959	42.753	35.364	64.866	116.156	53.113	43.324	72.731	52.931	31.561	71.822	26.691	27.316	44.517	48.352	81.508	116.751	61.287	91.479	82.313	30.578	91.113	56.16	71.156	51.981	59.435	26.719	97.091	77.199	46.408	53.666	48.76	78.384	60.775	78.501	79.456	66.235	33.162
RNU6-1099P	3.144	1.311	0	0	0	0	1.91	0	0	1.326	0	3.648	3.427	1.484	0	0	0	0	0	0	0	0	0	0	1.478	1.73	0	1.642	0	0	0	0	0	0	0	0	0	0.945	4.553	0	0	0	0	1.57	1.408
PQLC2	15.719	8.147	8.494	16.573	20.187	19.016	12.02	9.562	13.347	9.084	11.139	39.236	9.214	14.068	15.967	6.749	13.176	11.452	12.075	7.07	9.425	6.88	14.839	9.598	8.952	8.892	10.642	4.971	9.444	8.783	8.389	7.907	8.375	7.377	9.063	17.704	16.004	10.506	11.11	15.404	3.725	12.858	16.427	9.509	12.733
RN7SL85P	0	0	0	0	0.808	0	0	0	0	0	0	0	0	0	0	0	0	0	0	0	0	0	0	0	0.618	0	0	0	0	0	0	0	0	0	0	0	0	0	0	0	7.106	0	0	0	0
CAPZB	140.968	114.285	104.798	177.338	80.317	175.227	157.016	198.167	220.499	135.121	191.188	218.127	190.179	157.896	133.725	179.36	115.92	166.848	132.412	97.521	135.214	151.639	148.77	140.036	144.63	188.923	153.07	35.328	117.193	122.523	107.249	137.398	127.762	78.279	133.726	214.578	173.656	90.987	80.871	150.243	57.307	99.617	220.027	134.829	99.909
RNU4-28P	0	0	0	0	0	0	0	0	0	0	0	0	0	0	0	0	0	0	0	0	0	0	0	0	0	0	0	1.246	0	0	0	0	0	0	0	0	0	0	0	0	0	0	0	0	0
RP5-1056L3.1	0.813	0	0	0	2	0	0	0.899	0	0.685	0.803	0	0	0	0	0	0	0	0	0	0	0	0	0	0.764	0	0	0	0	0	0	0	0	0	0	1.28	0	0	0	0	0	0	0.69	0	0
MINOS1-NBL1	0	0	0	0	0.083	0	0	0	0	0	0	0	0	0	0	0	0	0	0	0	0	0	0	0	0	0	0	0	0	0	0	0	0	0	0	0	0	0	0	0	0	0	0	0	0
MINOS1	13.728	6.745	6.284	13.201	11.577	4.697	6.146	7.024	4.285	5.326	8.63	20.002	4.355	8.182	4.59	7.409	3.662	9.022	4.668	3.668	4.343	5.637	5.551	0.537	5.728	10.144	6.212	4.981	6.179	8.003	6.872	6.816	5.887	6.277	0.251	11.596	7.313	6.084	8.656	13.009	11.501	6.877	7.222	8.37	5.253
RPS14P3	3.327	0.308	0.542	1.957	13.191	0.561	3.144	2.454	2.206	3.429	1.096	15.87	2.82	6.63	11.067	1.518	1.248	0.932	4.526	1.035	0.611	0.789	0.646	30.179	1.043	0.814	0.367	0.386	0.738	0.54	0.396	0.798	0.883	4.458	21.593	1.164	2.918	3.334	3.48	3.471	11.995	3.662	5.021	1.847	2.98
NBL1	43.402	18.806	19.704	28.09	1.076	25.014	33.653	28.663	18.52	26.149	22.621	20.357	15.255	31.056	10.485	66.747	1.914	30.891	12.892	8.525	17.764	18.091	9.477	0.243	17.46	55.205	27.723	4.061	18.735	12	20.782	21.452	13.696	24.027	0.221	62.459	16.736	27.587	24.528	31.666	48.094	10.46	73.44	51.223	10.709
HTR6	0	0	0	0	0.209	0.257	0.206	0	0.217	0	0	0.984	0	0	0	0.087	0	0.214	0	0.079	0.21	0	0	0	0	0	0	0	0	0	0	0.091	0.202	0	0.165	0.134	0	0	0.061	0	1.834	0	0	0	0.759
TMCO4	27.966	18.131	14.297	12.605	39.104	23.749	15.474	16.528	8.1	7.068	14.556	31.532	12.707	12.649	9.937	7.879	5.182	14.39	7.366	8.323	6.347	13.011	17.015	23.503	13.384	23.793	17.648	11.614	12.39	12.245	17.609	13.836	18.233	6.812	18.742	15.683	9.089	6.886	6.94	16.672	8.077	6.165	24.868	8.166	6.913
RNF186	11.044	2.246	9.281	1.996	13.753	0	0.818	3.427	4.133	0.568	2.529	12.344	0.147	6.483	7.646	0.138	0.303	7.133	0	5.78	30.514	1.005	0.707	4.936	8.233	13.637	13.919	0.141	20.443	0.394	11.979	1.453	3.86	3.997	13.897	35.209	0.133	22.917	1.853	0.759	8.011	0.364	13.719	1.076	1.93
RP11-91K11.2	18.439	3.766	11.863	2.39	25.927	0.571	1.371	4.58	6.416	0	4.091	13.535	0.82	7.104	6.992	1.159	0	9.966	1.152	8.075	40.764	1.204	0.329	0	8.14	14.082	21.69	1.179	27.809	1.1	18.148	2.843	9.886	4.188	0.244	41.782	0	28.962	1.362	0.353	0	0	17.889	0.752	3.708
OTUD3	5.668	2.881	3.645	6.92	8.533	4.227	8.183	4.896	3.878	5.157	6.534	25.668	3.115	8.352	10.649	1.914	2.825	4.075	3.88	2.876	3.227	2.492	5.847	6.46	2.969	7.825	2.693	1.999	3.624	2.724	2.744	2.226	3.799	6.433	6.146	2.838	6.254	1.913	2.646	7.211	6.855	3.514	5.508	2.185	4.609
PLA2G2E	0.214	0	0	0	0	0	0	0	0	0	0	0	0	0	0	0	0	0	0	1	0.532	0	0	0	0.202	0	0	0	0	0	0	0	0	0	0	0	0	0	0	0.201	5.794	0	0	0	0
RN7SL304P	0	0	0	0	0	0	0	0	0	0	0	0	0	0	0	0	0	0	0	0	0	0	0	0	0	0	0	0	0	0	0	0	0	0	0	0	0	0	0	0	21.295	0	0	0	0
PLA2G2A	0.203	0.085	7.828	0.215	7.132	70.871	10280.013	3019.663	41.788	0.6	0.603	0.118	5.098	0.384	57.424	239.462	4.119	8.978	262.813	50.668	87.712	2.061	1.867	3.05	33.475	3477.394	1.011	0.106	12.086	1.486	20.163	0.878	19.552	41.033	14.652	831.67	86.095	322.994	1.031	7.352	256.818	0.275	3.626	149.651	4.008
PLA2G5	0.065	0	0.047	0.068	1.27	0.392	0.314	0	0.33	0.49	0.829	1.123	0.07	0.122	1.465	2.318	0	0.325	3.094	0.301	0.8	0.138	0.056	0.107	0.425	0.142	0	0.067	0.064	0.471	0.277	0.139	0.462	0.239	1.884	0.356	5.22	0.31	0.047	0.666	14.654	0.058	1.041	1.225	0.289
PLA2G2D	0.63	0.997	1.108	3.199	0	4.397	0.459	2.09	0.215	0.053	0.56	0.584	0.274	0.178	0.39	4.717	1.629	0.238	0.899	0.705	0.052	3.021	0	0	5.802	0.624	0.125	0	1.886	3.495	0.54	2.378	12.554	0.117	6.414	0.644	0.435	0.568	2.051	20.686	3.404	0.113	8.764	0.189	0.62
PLA2G2F	0.078	0.283	0.498	0	0	0.079	0.698	0.347	0.468	0.088	0.361	0.03	0	0	0	0.08	0.029	0.659	0	0.049	0.346	0.139	0	0.392	0.074	0	0.389	0	0.209	0.191	0	0.254	0.218	0.945	0.339	0.082	0.026	3	0.076	0	3.249	0.047	0.222	0	1.755
RP3-340N1.2	0.255	0.053	0.234	0	0	2.71	0.077	0.141	0.652	0.215	0.63	0.813	0.347	1.504	0.395	0.458	0.287	0.482	0.715	0.119	0	0.136	0.557	0	0.779	7.437	0.127	0	0.064	0.093	0.068	0.344	0.076	0.887	0	0	3.459	0.077	0.323	0.598	0.345	0.689	0.866	0.573	0.4
PLA2G2C	0	0	0.037	0.054	0.126	0.077	0	0	0	0	0	0.059	0	0	0.053	0.052	0.057	0	0.104	0	0	0	0	0	0.144	0.168	0	0	0	0	0	0	0	0	0	0	0.101	0	0.037	0.048	6.895	0.046	0.13	0	0.046
RP3-340N1.5	0.66	0.275	0.967	0	3.652	0	0	0	0.562	1.113	0.326	0	0.359	1.245	0.34	4.062	0.371	0.416	0	0.923	0.545	0	0.577	0	0	1.815	1.311	0	1.318	0	0	0	1.575	2.141	0	0.519	0.325	0.397	0.478	0	5.351	1.188	1.4	0.329	0.591
UBXN10	4.318	1.813	2.125	0.639	27.602	7.014	0.037	0.2	1.776	1.63	4.804	6.376	4.015	2.137	3.896	1.457	0.645	8.072	1.232	1.831	2.047	1.836	1.61	0.302	4.572	23.961	5.611	0.158	3.407	2.338	2.006	2.151	1.118	6.637	0.843	0.309	1.221	0.526	0.525	0.113	4.245	0.326	14.021	0.935	9.06
RP3-340N1.6	0	0	0	0	0	0.532	0	0	0	0	0	0	0	0	0	0	0	0	0.358	0	0	0	0	0	0	0	0	0	0	0	0	0	0	0	0	0	0	0	0	0	0	0	0	0	0
VWA5B1	0.026	0	0.019	0.028	0	0	0	0	0.022	0	0.104	0.245	0	0.05	2.369	0	0	0.067	0	0.049	0	0	0	0.088	0.05	0	0	0	0.026	0	0.028	0	0	0	14.979	0	0.052	0	0	0	2.71	0	0	0	0.662
RP4-745E8.2	0	0	0	0	0	0	0	0.813	0	0	0	0	0	0	0	0	0	0	0	0	0	0.783	0	0	0	0	0	0	0	0	0	0	0	0	0	0	0	0	0.532	0	19.86	0	0	0	0
RP4-749H3.1	0	0	0	0.056	0	0	0.064	0	0.09	0.089	0.105	0	0.116	0	0	0.163	0	0	0	0.049	0	0	0	0	0	0	0	0	0	0.077	0	0.057	0	0	0	0.084	0	0.032	0	0	5.735	0	0.045	0.212	0.047
CAMK2N1	69.601	9.602	21.079	54.472	136.203	65.921	56.652	0.996	55.385	19.854	51.806	121.352	9.604	52.82	129.415	71.901	67.382	79.174	13.191	38.649	65.053	15.848	49.945	5.358	22.262	93.031	52.353	4.568	45.481	9.68	27.506	7.983	12.981	37.409	34.983	97.609	39.287	62.348	23.847	101.818	27.479	5.792	163.765	55.521	49.665
MUL1	32.731	23.206	21.413	35.889	51.824	53.467	40.767	41.869	32.435	30.456	28.66	53.197	29.726	31.023	39.774	20.412	22.531	27.518	27.193	16.557	20.727	24.451	29.404	9.318	19.612	36.861	23.674	16.803	21.446	19.168	24.051	24.442	24.819	14.347	8.47	30.396	28.138	15.694	15.25	32.868	15.683	20.893	30.54	24.903	31.172
RPS4XP4	0	0	0	0.233	0	0	0	0	0	0	0	0	0	0	0	0	0	0	0	0	0	0	0	0	0	0	0	0	0	0	0	0	0	0	0	0	0	0	0	0	0	0	0	0	0
FAM43B	0.065	0	0.143	0	0.802	0.198	0	0	0.5	0.165	0.386	0.681	0.213	0.123	0.875	2.408	0	0.082	0.532	0.486	0.162	0.278	0.114	0	0	0	0	0.068	0.13	0	0	0	0.233	0.06	0.127	0.565	1.479	0.157	0.094	0	5.991	0.411	0.221	4.232	0
CDA	5.066	2.768	4.738	2.773	6.232	19.89	45.833	10.437	40.205	5.008	10.875	6.283	36.741	8.903	74.107	10.399	20.439	18.283	36.532	25.912	18.922	8.942	3.055	8.73	7.885	5.575	10.589	0.547	12.385	1.021	0.562	0.754	2.712	4.536	6.915	27.097	49.463	12.813	5.438	1.968	0.945	1.101	218.568	7.329	8.292
PINK1	39.653	20.884	24.327	27.835	53.237	54.921	25.775	28.249	34.782	23.789	22.961	42.293	24.299	27.183	48.616	42.878	15.459	39.391	28.531	22.132	21.716	16.286	27.189	44.793	20.87	55.703	34.773	30.26	26.538	19.616	33.847	21.358	27.247	15.905	45.712	35.141	33.461	27.231	25.236	20.475	47.21	31.165	63.662	45.45	21.621
PINK1-AS	28.584	15.281	17.042	21.761	43.646	39.949	20.834	19.647	24.529	15.421	17.696	35.8	20.3	22.619	31.89	29.728	12.013	26.594	22.016	13.316	14.683	13.043	19.465	2.586	13.459	35.086	23.627	21.629	19.585	14.824	22.356	15.035	19.259	12.255	3.268	26.325	25.177	19.555	20.204	18.483	41.559	23.49	45.445	33.132	13.564
DDOST	258.924	195.04	229.894	317.489	284.274	333.507	416.011	391.032	179.648	204.081	222.297	590.744	248.247	307.969	375.132	141.404	325.51	403.001	163.59	152.417	191.373	253.343	352.954	395.303	232.911	327.633	231.236	79.364	225.403	220.296	187.82	260.205	204.24	95.455	284.878	268.434	299.848	128.224	101.801	388.718	88.442	147.565	174.837	195	169.935
KIF17	0.527	0.22	0.855	0.518	31.622	1.657	0.229	1.457	3.144	1.396	0.446	2.008	0.82	0.462	1.709	1.506	0.889	0.237	0.576	1.264	0.778	0.803	0.329	2.194	1.38	0.414	0.299	0.393	0.188	0.22	0.242	0.162	0.27	0.384	1.758	1.482	2.154	0.52	0.899	0.777	4.477	1.457	0.926	3.007	3.269
RP5-930J4.5	0	0	0	0	0	0	0	0	0	0	0	0	0	0	0	0	0	0	0	0	0	0	0	0	0	0	0	0	0	0	0	0	0	0	0	0	0	0	0	0	17.09	0	0	0	0
SH2D5	0.114	0.032	0.028	0.443	2.527	2.829	0.185	0.042	1.232	2.309	0.263	0.397	0	0.144	1.727	0.039	0.3	0.048	0.31	0.532	0.629	0.243	0	0	0.036	0	0	0	0	0	0	0.041	0	0.071	0.025	0.928	1.388	0.023	0.22	0.036	4.319	0.068	0.065	0.114	0.204
RP5-930J4.2	0	0	0	0	1.384	0	0.683	0	0.48	0	0	0	0	0	0	0	0	0	0	0	0	0	0	0	0	0	0	0	0	0	0	0	0	0	0	0	0	0	0	0	24.337	0	0	0	0
HP1BP3	31.215	42.749	41.94	89.195	103.311	59.917	46.458	37.039	39.443	43.345	33.482	159.472	41.483	54.699	94.145	39.556	46.87	50.938	55.229	29.713	28.933	34.594	45.376	100.917	38.241	45.328	37.309	35.858	38.779	36.853	42.052	33.076	39.621	49.246	115.445	36.434	40.5	17.845	23.354	43.777	28.234	30.083	34.174	32.944	30.368
RP5-930J4.4	175.859	96.131	105.639	251.518	294.514	157.605	137.535	88.83	108.55	112.343	99.677	335.735	105.443	134.894	227.975	130.698	170.071	176.528	220.515	86.425	91.433	106.327	132.164	0.49	128.877	143.064	120.11	92.446	118.352	109.128	121.02	98.062	125.362	198.842	0	151.679	152.621	72.32	102.633	198.505	90.641	133.201	137.803	130.437	108.257
EIF4G3	17.681	20.068	21.023	40.437	25.544	19.628	22.922	16.867	21.339	16.235	21.492	30.654	31.977	17.258	31.306	14.779	21.842	28.037	15.306	17.811	20.982	20.662	18.717	110.04	16.42	9.642	19.692	6.583	18.663	13.298	16.316	19.819	15.943	12.103	96.803	12.464	18.637	8.306	7.393	14.803	8.929	10.917	13.163	14.987	17.496
RNU7-200P	0	0	0	0	0	0	0	0	0	0	0	0	0	0	0	0	0	0	0	0	0	0	0	0	0	0	0	0	0	0	0	0	0	0	0	0	0	0	0	0	73.354	0	0	0	0
RPS15AP6	0.437	0	0.32	0	0	0	0	0	0	0	0	0	0.952	0.412	0	0	0	0	0.446	0	0	0	0	4.367	0	0	0	0	0	0	0	0	0	0	0.851	0	0	0	0.633	0.41	7.088	0	0	0	0
RP11-487E1.2	0	0	0	0	0	0	0	0	0	0	0	0	0	0	0	0	0	0	0	0	0	0	0	4.874	0	0	0	0	0	0	1.568	0	0	0	4.746	0	0	0	0	0	0	0	0	0	0
RP11-628K18.1	0	0	0	0	0	0	0	0	0	0.479	0	0	0	0	0	0	0	0	0	0	0	0	0	0	0	0	0	0	0	0	0	0	0	0	0	0	0	0	0	0	0	0	0	0	0
AL031005.1	0	0	0	0	0	0	0	0	0	0	0	0	0	0	0	2.698	0	0	0	0	0	0	0	0	0	0	0	0	0	0	0	0	0	0	0	0	0	0	0	0	0	0	0	0	0
ECE1	49.503	21.258	31.198	44.165	56.518	48.194	57.181	37.378	126.619	69.297	43.541	51.658	76.458	38.265	43.332	30.919	123.691	30.922	23.693	57.677	51.541	30.547	37.129	124.9	31.9	13.15	29.866	15.621	23.608	13.666	25.161	19.789	28.809	23.601	127.664	50.23	74.063	24.488	24.292	33.845	13.146	17.097	20.186	65.666	28.598
RP3-329E20.2	0	0	0	0	0	0	0	0	0	0	0	0	0	0.439	0	0	1.047	0	0	1.085	0	0	0	0	0	0	0	0	0	0	0.249	0.502	0.278	0	0	0	0	0	0	0	3.774	0	0	0	0.625
RP5-1071N3.1	0.136	0.113	0.199	0.862	0.501	0.309	0.247	0.225	1.967	0.515	0.134	0.709	0.37	0.448	0.14	0.279	0.305	0.257	0.277	0.38	0.561	0.289	0.178	0	0.319	0	0.067	0.071	0.136	0.595	0.073	0.22	1.296	0.378	0	0.214	0.067	0	0.393	0.319	0	0.244	0.115	0.271	0.304
RP11-293F5.8	0	0	0	0	0	0	0	0	0	0	0	0	0	0	0	0	0	0	0	0	0	0	0	0	0	0	0	0	0	0	0	0	0	0	0	0	0	0	0	0	11.212	0	0	0	0
NBPF2P	0.474	4.742	2.084	1.254	2.915	5.395	2.59	0.262	3.231	1.598	2.809	6.047	2.582	1.118	0.489	1.216	1.866	1.494	1.45	2.873	1.175	3.032	1.864	50.126	2.896	2.347	1.648	1.979	4.259	5.192	2.031	1.278	2.263	2.637	41.514	1.866	2.104	0.57	1.887	0.445	2.562	1.28	1.207	1.183	0.849
HS6ST1P1	0	0	0	0	0.67	0.827	0.165	0.151	0	0.23	0.404	0.316	0.148	0	0.141	0.559	0.919	0.172	0	0.254	0.563	0.291	0.357	0	0.256	0.45	0	0	0.272	0.199	0.146	0.147	0.325	0.126	0	0	0	0.082	0	0	2.21	0	0	0	0.122
CROCCP5	0	0	0	0	0.249	0	0	0	0	0	0.2	0.235	0	0	0	0	0	0	0	0	0	0	0.177	0	0	0	0	0	0.202	0	0	0	0.242	0	0	0	0	0	0	0	2.192	0	0	0	0
NBPF3	2.716	1.544	2.48	1.83	6.198	10.16	5.249	4.29	2.295	3.686	3.099	3.868	2.61	2.494	8.437	1.926	0.695	1.308	0.705	2.073	2.45	1.923	3.066	18.636	1.649	5.218	1.988	1.109	1.726	3.247	4.234	1.732	2.683	0.664	12.067	1.633	0.926	0.757	1.037	0.927	5.074	1.134	1.048	2.566	2.897
PFN1P10	0	0	0.377	0	1.899	0	0	0	0	0	0	0	0	0	0	0	0	0	0	0	0.425	0	0	0	0	0.566	0	0.537	0	0	0	0	0	0	0	0	0	0	0	0	0	0	0	0	0
ALPL	2.288	2.467	6.505	2.836	5.356	9.829	26.644	9.695	106.239	12.943	7.776	13.857	77.124	4.846	11.349	2.291	20.785	2.745	18.448	19.942	12.322	15.06	2.782	11.064	8.87	2.396	2.274	1.69	2.508	2.935	2.333	6.023	4.532	2.899	3.513	12.701	15.694	2.517	6.183	1.362	1.509	7.991	2.321	10.593	10.248
RP11-63N8.3	0	0	0	0	0.252	0	0.249	0	1.048	0	0.202	0	0.447	0	0	0	0.231	0	0	0	0.169	0.219	0.179	0	0	0	0	0	0	0	0	0	0	0	0	0	0	0	0	0	0	0	0.174	0	0.184
RAP1GAP	10.301	8.541	6.22	27.985	18.718	6.78	19.168	22.631	10.406	5.072	11.856	20.933	9.766	11.043	20.037	4.675	16.514	7.622	4.921	2.222	1.797	6.795	66.667	17.409	9.8	23.659	22.752	86.999	13.885	8.177	35.288	10.12	17.953	1.022	32.499	72.02	9.635	3.33	8.515	1.593	3.22	3.941	2.831	4.223	8.88
USP48	19.661	17.857	16.101	33.747	19.939	22.319	35.953	22.812	13.997	12.039	11.885	31.873	20.925	17.536	22.178	11.526	8.25	21.063	11.33	9.089	10.003	17.077	17.004	33.904	16.99	18.637	13.148	8.694	15.654	17.131	15.166	17.986	17.385	11.943	26.783	18.048	14.767	6.827	14.492	38.462	13.121	13.812	19.171	15.535	12.2
RP11-132G19.3	0	0	0	0	0.674	0	0	0	0	0	0	0	0	0	0	0	0	0	0	0	0	0	0	0	0	0	0	0	0	0	0	0	0	0	0	0	0	0	0	0	5.926	0	0	0	0
LDLRAD2	60.279	20.807	31.145	40.251	16.962	6.996	46.147	19.731	83.515	60.596	52.718	132.746	69.614	45.543	39.639	46.798	53.912	21.166	36.004	51.66	46.004	20.018	42.911	0.062	27.904	3.216	21.221	8.686	14.928	6.787	14.213	10.269	14.539	42.184	0.073	60.654	42.583	59.739	89.272	48.713	33.831	60.657	86.504	175.189	9.429
HSPG2	19.708	29.967	46.862	42.516	10.971	6.235	38.225	17.083	80.605	57.883	53.285	133.186	103.017	31.494	52.776	44.427	69.591	29.361	17.749	77.164	64.241	28.025	67.986	354.892	24.211	2.051	27.425	12.758	22.168	5.056	19.276	10.864	16.551	27.634	277.586	28.709	18.994	24.328	33.419	20.117	14.137	24.073	41.215	76.394	6.122
RP11-26H16.1	0.348	0	0	0.369	0	0	0	0	0	0	0	0	0	0	0	0.357	0	0	0	0	0	0	0	0	0	0	0.346	0	0	0	0	0	0	0	0	0	0	0	0	0	9.416	0	0	0	0
CELA3B	0.109	0.091	0.72	0.578	0	0	0	0.362	0.186	0.276	0.108	0	0	0.309	0	0.112	0	0	0	0	1.083	0	0	0	0	0	0.976	1.254	0	0	0.117	0	0	0.101	0.142	0.516	0	1.05	0.158	0	7.083	0.197	0.463	0.109	0.098
RN7SL421P	0	0	0	0	0	0	0	0	0	0	0	0	0	0	0	0	0	0	0	0	0	0	0	0	0	0	0	0	0	0	0	0	0	0	0	0	0	0	0	0	3.18	0	0	0	0
RN7SL386P	0	0	0	0	0	0	0	0	0	0	0	0.662	0	0.538	0	0	0	0	0	0	0	0	0	0	0	0	0	0	0	0	0	0	0	0	0	0	0	0	0	0	0	0	0	0	0
RNU6-1022P	0	1.349	0	0	0	0	0	0	0	0	0	0	0	0	0	0	0	0	0	0	0	0	0	0	0	0	0	0	0	0	0	0	0	0	0	0	0	0	0	0	0	0	0	0	0
CELA3A	0	0	0.101	0.436	0.169	0	0.167	0	0.117	0.232	0	0.319	0	0.13	0.142	0	0	0.173	0	0	0.909	0.147	0.24	0	0	0	0.137	0.718	0.137	0	0.147	0	0.164	0	0.714	0	0	0.331	0.199	0	2.229	0.124	0.467	0	0.246
RN7SL768P	0	0	0	0	0	0	0	0	0	0	0	0.687	0	0	0	0	0	0	0	0	0	0	0	0	0	0	0	0	0	0	0	0	0	0	0	0	0	0	0	0	0	0	0	0	0
RN7SL186P	0	0	0.418	0	0	0	0	0	0	0	0	0	0	0	0	0	0	0	0	0	0	0	0	0	0	0	0	0	0	0	0	0	0	0	0	0	0	0	0	0	0	0	0	0	0
RP1-224A6.3	0	0.228	0	0	2.356	0	0.997	0.303	0.233	0	0.27	0.317	0	0.774	0.847	0	0	0	0.558	0	0.679	0.583	0.478	0	0.257	0	0	0	0	0	0.293	0	0	0.254	0	0	0	0.493	0.198	0	0	0	0.697	0	0.245
LINC00339	19.255	6.009	10.738	23.632	41.711	15.244	4.161	8.234	9.869	9.165	5.486	51.532	9.269	11.484	10.852	13.822	13.158	8.64	7.351	7.384	6.056	4.788	9.502	0.59	6.999	21.843	6.222	8.636	7.078	6.903	9.495	7.266	12.836	7.56	0.077	14.418	16.667	6.321	12.231	29.499	14.691	16.913	14.34	17.819	21.796
CDC42	261.772	210.329	173.355	329.325	172.483	298.511	222.416	238.952	264.354	155.345	120.142	244.32	220.991	224.054	224.328	190.816	149.719	255.474	135.855	110.986	134.125	157.33	193.533	154.976	158.192	296.12	199.195	64.297	170.792	181.518	151.073	167.767	153.51	110.247	149.624	241.365	168.743	114.258	111.828	165.293	114.288	176.879	219.461	169.203	227.604
CDC42-IT1	0	0	0	0.257	0.598	0	0.295	0	0	0	0.24	0.564	0	0.459	0	0	0	0	0.248	0	0	0	0	0.405	0	0	0	0	0	0.355	0	0	0	0.225	0.316	0	0	0	0	0.228	0	0	0	0	0
RP1-224A6.8	0	0	0	0.365	0	0	0	0	0	0	0	0	0	0.325	0	0	0	0	0	0	0	0	0	0	0	0	0	0	0	0	0	0	0	0	0	0	0	0	0	0	14.911	0	0	0	0.617
RP1-224A6.9	0	0	0	0	0	0	0.546	0	0	0.19	0	0.522	0	0.212	0	0	0.253	0	0	0	0	0	0	0	0	0	0	0	0	0	0	0	0	0	0	0	0	0	0.163	0	6.08	0.203	0.191	0	0.201
WNT4	3.53	5.794	8.118	5.27	4.252	2.426	0.135	5.139	12.164	2.099	4.957	1.768	6.844	7.014	1.879	0.839	0.125	8.95	2.275	2.981	0.676	6.46	4.711	7.366	3.704	8.343	2.769	1.281	5.047	2.117	3.942	2.286	3.727	6.755	3.255	17.995	2.603	11.283	4.789	0.872	2.813	2.811	0.126	0.631	6.756
RP11-415K20.1	0	0	0	0	0.841	0	0	0	0	0	0	0	0	0	0	0	0	0	0	0	0	0	0	0	0	0	0	0	0	0	0	0	0	0	0	0	0	0	0	0	0	0	0	0	0
ZBTB40	4.714	7.535	6.679	11.722	19.425	10.452	9.658	7.41	7.926	6.294	8.189	24.612	7.951	7.963	15.834	7.066	6.588	7.643	6.947	5.131	6.528	4.908	6.51	41.137	5.454	7.865	6.451	5.529	7.062	5.329	7.859	5.128	8.064	6.524	44.543	6.069	4.854	3.329	7.45	6.217	6.069	4.464	3.938	3.738	7.222
ZBTB40-IT1	0	0.514	0.903	4.566	3.032	0	0	0	0	1.039	0.609	2.86	0.672	0	1.272	1.265	0	0.777	0.629	0	0	0.657	0.539	0	0.579	0.678	0.612	0	1.231	0	0	0	0	0	0	0	0	0	0	0	26.655	1.11	0	0	0
EPHA8	0.094	0	0.023	0	30.785	0	0	0	0	0	0.062	0.182	0	0	0.194	0	0	0.04	0.032	0.381	0	0	0	0.262	0	0.035	0	0	0.125	0	0	0	0	0	0.02	0.025	0	0	0.023	0	1.867	0.085	0	0	1.012
C1QA	84.9	128.033	252.063	122.483	12.365	416.805	57.992	473.347	100.784	99.142	107.289	130.109	160.696	216.054	172.409	650.984	115.462	69.543	455.068	73.656	38.601	207.756	33.301	214.14	347.352	200.57	94.093	27.208	97.462	164.029	59.098	159.834	203.703	133.695	289.565	246.069	339.635	207.293	134.149	874.522	565.632	233.879	628.773	350.084	185.133
C1QC	67.411	147.103	190.01	165.518	9.921	499.48	73.47	527.967	139.852	140.26	141.945	126.893	165.196	193.49	207.324	398.335	134.964	86.123	286.406	92.986	58.555	195.533	47.594	183.464	335.107	233.681	85.396	21.318	89.969	174.881	56.039	143.725	208.684	89.871	237.549	244.081	309.559	170.843	88.314	489.85	187.368	159.416	565.728	325.633	198.855
C1QB	75.123	142.289	258.573	156.702	15.771	562.769	56.668	700.303	131.574	107.742	131.548	136.407	179.888	251.98	226.889	497.69	114.55	92.882	370.343	89.692	36.316	253.926	39.503	279.008	386.934	206.073	86.138	22.604	104.925	202.773	48.417	174.042	209.266	119.572	262.995	228.679	308.716	204.179	102.245	822.351	315.884	167.273	709.43	262.189	210.987
EPHB2	13.052	1.018	20.459	3.875	2.219	4.793	59.745	16.29	6.355	8.121	18.009	13.542	1.792	1.477	6.901	12.307	3.492	6.691	18.728	15.914	27.157	9.252	14.636	24.66	23.8	23.358	1.661	0.222	6.226	2.248	7.079	3.664	3.769	13.213	43.057	3.823	5.47	4.418	1.748	52.001	7.746	7.979	3.806	9.434	5.774
MIR4684	0	0	0	0	0	0	0	0	0	0	0	0	0	0	0	0	0	0	0	0	0	0	0	0	0	0	0	0	0	0	0	0	0	1.903	0	0	0	0	1.485	0	0	0	0	0	0
AL611946.1	0	0	0	0	0	0	0	0	0	0	0	0	0	0	0	0	0	0	0	0	0	0	0	0	0	0	0	0	0	0	0	0	0	0	0	0	0	0	0	0	28.724	0	0	0	0
RP11-69E9.1	0	0	0	0	0	0	0.426	0	0	0	0	0.407	0	0	0	0	0	0	0	0	0	0	0	0	0	0	0	0	0	0	0	0	0	0	0	0	0	0	0	0	0	0	0	0	0
MIR4253	12.369	2.063	68.912	7.855	15.217	22.534	270.447	79.375	14.761	29.205	73.335	28.7	5.392	4.67	30.642	53.32	13.916	31.196	32.808	53.081	122.731	26.383	75.702	0	81.423	89.848	4.916	0	32.115	10.842	34.463	8.008	20.677	25.238	0	5.844	12.204	1.487	3.582	41.803	26.753	6.683	8.4	12.356	11.078
RP1-74M1.3	0.593	0.116	3.941	0.111	0.558	0.159	2.671	0.232	0.089	0.147	6.83	1.012	0.114	0.033	0.468	0.573	0.393	0.22	0.214	0.261	1.616	1.713	0.549	0	2.298	5.648	0.069	0.036	0.802	0.051	0.561	0.188	0.167	0.583	0	0.11	0.138	0.042	0.076	2.851	1.321	0.723	0.207	0.663	0.406
LACTBL1	0	0	0	0	0	0	0	0	0	0.086	0	0	0	0	0.106	0	0.577	0	0	0	0	0	0	0	0	0	0	0	0	0	0	0	0	0	0	0	0	0	0	0	3.88	0	0	0	0
C1orf234	1.105	0	0	0	1.359	0	0	0	0	0	0.273	0.641	0	0.261	0	0	0	0	0	0	0.228	0	0.483	0	0	0.304	0	0.288	0.276	0	0	0	0	0	0	0	0.273	0	0.2	0.519	2.987	0.249	0	0	0
KDM1A	37.892	22.07	22.3	40.174	53.306	371.658	50.719	36.014	21.456	23.256	21.759	62.021	27.127	30.896	100.829	21.142	34.746	35.05	18.746	31.116	29.954	22.99	22.573	54.586	25.702	33.412	16.142	10.901	21.31	17.46	21.744	20.395	20.908	16.556	74.434	38.422	33.73	17.491	12.522	45.895	23.545	31.173	25.324	23.477	57.422
RP1-184J9.2	0	0.211	0	0	0	0	0	0	0	0	0	0	0	0	0	0	0	0	0	0	0.209	0	0	0	0	0	0	0	0	0	0	0	0	0	0	0	0	0	0	0	5.463	0	0	0	0
MIR3115	0	0	0	0	0	0	0	0	0	0	2.444	0	0	0	0	0	0	0	0	0	0	0	0	0	0	0	0	0	0	0	0	0	0	0	0	0	0	0	0	0	0	0	0	0	0
LUZP1	5.199	9.765	10.826	20.385	11.39	17.202	17.54	10.721	15.313	11.886	11.828	15.35	19.012	13.009	18.56	13.243	9.231	13.592	9.833	12.956	14.211	8.99	9.439	16.344	9.161	10.247	11.86	3.409	14.023	7.015	8.459	7.549	8.373	5.847	17.139	9.507	15.781	5.255	3.989	7.508	7.285	7.683	6.217	9.524	7.039
RP5-979D14.1	0	0	0	0	0	0	0	0	0	0.173	0	0	0	0	0	0	0	0	0	0	0	0	0	0	0	0	0	0	0	0	0	0	0	0.191	0	0	0	0	0.149	0	11.12	0	0	0	0
RNU6-135P	0	0	0	0	0	0	0	0	0	0	0	0	0	0	0	0	0	0	0	0	0	0	0	0	0	0	0	0	0	0	0	0	0	0	0	0	0	0	0	0	9.006	0	0	0	0
HTR1D	1.594	1.132	0.866	76.872	12.93	5.199	0	0.196	2.114	2.689	0.7	5.617	0.643	0.892	0.975	0	0.399	4.765	0.06	1.047	5.908	5.29	0.258	0.098	0.777	0.975	6.865	0	5.896	2.156	1.455	2.039	0.705	3.231	1.456	23.107	10.253	2.592	1.796	0.055	4.15	9.145	2.205	0.059	8.832
RP5-1057J7.1	0	0	0	0	0	0	0	0	0	0	0	0	0.399	0	0	0	0	0	0	0	0	0	0	0	0	0	0	0	0	0	0	0	0	0	0	0	0	0	0	0	5.932	0	0	0.365	0
RP5-1057J7.6	0.68	0.979	0.566	2.747	5.474	1.173	0.638	0.718	0.474	1.824	0.397	11.794	0.505	3.091	3.477	0.666	0.521	0.546	2.301	0.605	0.511	0.198	0.351	0.051	0.61	1.972	0.583	1.226	1.358	0.993	0.695	1.134	1.291	3.754	0	0.657	1.616	0.966	2.237	1.508	7.184	2.782	1.548	1.759	2.463
HNRNPR	49.75	39.951	34.994	59.229	49.163	55.162	74.165	63.048	39.353	41.709	32.916	68.361	43.211	44.376	71.008	37.89	44.065	47.189	34.773	34.169	36.682	41.316	44.805	65.052	44.307	69.972	34.411	12.534	36.672	38.948	29.11	46.553	31.74	21.382	67.229	52.244	41.683	20.984	14.445	62.524	14.992	26.817	37.345	34.766	56.022
ZNF436	11.605	10.412	11.961	15.162	15.267	14.769	7.211	9.916	12.178	6.46	9.613	25.595	12.397	10.338	10.754	27.243	4.956	12.22	5.509	9.755	6.366	8.088	10.113	12.378	6.879	20.529	8.564	5.32	8.797	9.624	10.343	8.473	9.878	6.963	11.831	11.762	12.168	5.596	8.902	8.917	10.562	18.141	11.477	26.897	8.919
C1orf213	0.824	1.374	1.208	1.811	17.85	2.02	0.924	1.332	2.16	1.496	1.753	12.349	2.21	3.349	4.382	5.723	1.283	1.198	2.004	2.187	1.1	1.216	1.219	0.211	1.072	10.111	0.881	1.125	1.076	0.926	1.562	0.957	1.664	2.351	0.74	1.497	1.875	1.524	1.193	2.082	5.482	2.91	2.044	3.798	2.667
RP5-1057J7.7	0.776	0.432	0.759	1.644	2.547	1.179	0	0	0	0	0.256	1.501	0.846	0.244	0.267	0.266	0.291	0.653	0.528	0	0	0.552	0.679	0	0.73	0.57	0.514	0.541	0	0.756	1.387	0	0	0.96	0	0.408	0.766	1.245	0.75	0	0	0.699	0	0.259	1.159
TCEA3	50.775	26.658	30.207	46.857	128.413	36.546	7.79	35.424	4.773	3.834	22.274	49.193	33.483	13.189	11.658	15.767	33.222	31.08	10.009	5.804	3.759	20.569	31.675	51.981	25.338	72.845	34.716	46.381	30.777	33.07	41.901	32.019	19.943	11.629	29.753	50.006	16.432	23.02	14.934	3.19	64.952	22.624	3.291	13.195	19.117
RP4-654C18.1	0	0	0	0	0	0	0	0.437	0	0	0	0.458	0	0	0	0	0	0	0	0	0	0	0	0	0	0	0	0	0.394	0	0	0	0	0	0	0	0	0	0	0	6.406	0	0	0	0
ASAP3	9.915	10.94	8.653	12.03	3.319	15.769	0.246	6.791	2.875	2.616	6.598	19.759	10.511	5.061	6.684	22.015	11.345	9.101	2.236	4.279	2.984	7.985	6.104	37.192	6.882	9.799	11.461	11.763	10.373	7.637	15.035	11.209	9.423	3.19	11.687	5.763	6.422	4.948	4.786	1.108	15.135	12.39	5.124	18.697	10.663
E2F2	3.483	3.085	3.842	8.679	9.747	4.306	7.264	6.685	4.966	3.275	4.173	10.765	5.106	4.335	3.564	0.38	1.734	4.82	2.138	1.639	2.065	4.833	4.771	1.592	5.015	4.919	4.105	0.097	4.248	4.143	1.321	4.857	2.356	3.545	0.88	10.729	1.49	2.076	1.897	8.334	8.834	1.471	2.748	1.54	5.218
RP1-150O5.3	1.107	0.615	0.27	0	29.046	1.12	0	0	0.314	0	0	0.856	0.402	1.393	0.381	0	0	0	0	0	0.305	0.393	0.645	0	0	0.406	0.733	0.385	0.368	0.539	0.395	0.398	0	0	0	0.29	1.456	2.218	1.335	0	0	0	0	0	0.661
ID3	65.244	85.944	101.357	78.376	98.583	29.702	16.829	103.676	117.542	50.284	55.131	52.456	85.489	72.182	136.823	256.916	46.236	62.683	35.812	69.604	36.612	73.38	156.408	71.111	50.266	72.12	108.277	30.893	104.978	92.175	89.182	129.3	99.48	32.124	31.65	97.814	56.616	57.747	143.689	46.664	69.345	151.305	178.475	283.901	42.508
MDS2	0.55	0	0.23	0.083	3.382	0	0	0.261	0.469	0.132	0	0.182	0	0	0	0.242	0.442	0.099	0.08	0.293	0.065	0.503	0	0.131	0	0.086	0	0.082	0.078	0	0	0.169	0.375	0.146	0.255	0.186	0.155	0.094	0.341	0	4.246	0.071	0.133	0.157	0.141
RP11-223J15.2	0	0	0	0	0	0	0	0	0	0	0	0	0	0	0	0	0	0	0.145	0	0	0	0	0	0	0	0	0	0	0	0	0	0	0	0	0	0	0	0	0	14.572	0	0	0	0
RPL11	1258.59	568.153	799.481	776.65	1468.168	1144.791	982.096	1306.023	479.48	524.868	264.438	787.135	544.156	882.832	1582.049	2039.707	722.185	550.451	705.967	530.914	570.801	540.838	451.671	1422.603	1012.925	1804.455	484.823	541.179	583.591	782.156	642.239	697.508	827.398	456.749	1320.819	812.417	949.453	630.979	700.316	1260.742	2634.463	1556.432	746.749	845.107	885.791
RP5-886K2.1	0.148	0	0.109	0	0.183	0	0	0.164	0	0	0	0	0	0.14	0	0	0	0	0	0	0	0	0	0	0	0	0	0	0	0	0	0	0	0	0	0	0	0	0.107	0.139	0	0	0	0	0
RN7SL532P	0	0	0	0	0	0	0	0	0	0	0	0	0	0	0	0	0	0.755	0	0	0	0	0.523	0	0	0	0	0	0	0	0	0	0	0	0	0	0	0	0	0	35.607	0	0	0	0
TCEB3	22.715	22.377	19.215	34.68	51.902	21.128	29.299	21.405	23.328	18.34	17.174	42.066	32.169	30.274	30.373	14.124	23.767	27.977	19.227	12.459	14.088	20.566	23.163	36.647	18.868	24.28	18.945	28.742	19.008	14.77	23.675	22.796	18.741	12.444	26.284	22.629	20.411	10.019	9.828	24.724	16.535	18.544	20.369	16.552	37.841
RP5-886K2.3	18.357	20.619	17.12	33.047	27.809	15.926	21.238	13.265	16.927	12.532	12.217	33.759	20.687	24.398	19.465	13.715	17.142	23.465	13.25	6.524	10.016	15.85	19.217	0	14.915	24.603	16.257	28.823	17.709	18.427	23.287	21.023	15.806	12.046	0	22.027	20.577	9.161	8.771	26.261	22.284	19.904	16.538	18.713	28.97
PITHD1	90.57	46.009	37.909	76.077	28.497	76.755	71.509	72.626	36.472	38.286	27.679	68.834	39.918	44.448	54.331	53.945	23.896	65.211	40.587	29.506	21.761	45.139	39.158	28.203	41.176	56.83	43.205	26.119	39.037	35.525	39.583	40.191	37.765	34.044	25.569	80.832	66.433	40.531	39.28	92.036	51.596	62.155	54.479	54.655	33.152
LYPLA2	120.874	52.954	53.516	99.244	75.394	127.692	107.1	131.284	60.793	55.747	50.943	109.668	63.028	63.911	103.265	45.915	77.652	96.695	117.925	40.592	39.904	62.416	76.955	64.188	63.104	80.515	64.245	21.12	56.683	38.609	50.157	60.757	52.868	52.717	56.572	107.065	88.426	72.771	66.445	108.229	24.438	57.872	110.478	49.739	101.198
GALE	86.637	84.164	83.188	107.148	41.13	51.852	43.657	71.86	49.89	23.314	35.305	48.458	136.368	83.577	37.669	18.728	22.683	120.735	31.459	21.824	15.369	106.011	76.198	78.862	68.477	65.116	141.505	23.498	93.782	88.732	87.149	118.875	53.834	15.74	33.04	107.641	49.392	25.369	44.654	34.499	11.039	26.963	40.041	14.361	82.437
HMGCL	29.017	25.437	22.972	37.795	20.739	31.46	12.026	20.23	15.257	9.803	11.223	38.426	15.682	16.696	18.843	13.305	13.113	37.23	18.775	6.879	7.006	14.269	22.537	27.488	14.79	28.534	25.083	15.059	20.189	19.632	23.96	18.287	19.206	9.982	21.609	21.257	20.387	10.547	12.313	26.348	7.556	18.044	21.326	14.998	15.844
FUCA1	148.737	201.262	184.283	192.755	64.604	157.197	69.177	93.924	39.159	30.353	77.063	122.704	95.826	130.455	93.562	63.934	46.044	217.312	49.882	32.047	20.793	130.852	102.243	106.645	111.902	124.724	181.369	42.654	148.453	162.675	142.578	124.062	130.603	48.17	99.567	72.538	133.78	82.07	64.915	96.897	59.543	95.901	137.773	60.994	107.018
CNR2	0	0.308	0.045	0.163	0	0	0.037	0.068	0.236	0.026	0.061	0.25	0.201	0.029	0.032	0.537	0.069	0	0.031	0.086	0.204	0.361	0	0	0.058	0.068	0.031	0	0.369	0.494	0.033	0.066	2.461	0	0	0.145	0.03	0.111	0.379	0.202	3.161	0.028	0.261	0.031	0
RN7SL24P	0	0	0	0	0	0	0	0	0	0	0	0	0	0	0	0	0	0	0	0	0	0	0	0	0	0	0	0	0	0	0	0	0	0	0	0	0	0	0	0	3.115	0	0	0	0
RP11-4M23.2	0	0.221	0.097	0	0	0	0	0	0.113	0	0.131	0	0	0	0	0.409	0	0	0	0.124	0	0	0	0.221	0.125	0	0	0	0.133	0.388	0	0	0.317	0	0	0	0.131	0	0.096	0	2.872	0	0	0	0
RP11-4M23.3	0	0	0	0	0	0	0	0	0	0	0	0	0	0	0	0	0	0	0	0	0	0	0	0	0	0	0	0	0	0	0	0	0	0	0	0.631	0	0	0	0	0	0	0	0	0
RP11-4M23.4	0	0	0	0	0	0.694	0	0	0	0.385	0	0	0	0	0	0	0	0	0	0	0	0	0	0	0	0	0	0	0	0	0	0	0	0	0	0	0	0	0	0	0	0	0	0	0
PNRC2	13.056	29.05	22.653	69.514	26.556	30.678	18.17	31.939	20.917	18.479	13.485	19.866	25.597	26.007	33.387	8.687	22.735	10.176	9.504	16.587	14.213	19.522	15.545	1.967	14.622	40.87	25.035	14.8	23.455	31.917	27.912	24	31.57	6.572	1.405	21.233	17.024	15.345	9.406	28.702	2.483	12.524	12.531	15.86	31.437
SRSF10	3.028	6.265	5.184	9.512	10.713	13.195	13.361	15.919	8.191	11.139	8.12	18.003	9.508	11.355	14.53	4.822	7.053	9.289	4.041	5.497	5.712	7.262	5.524	16.906	6.25	11.98	4.782	3.18	5.623	6.289	4.736	6.818	5.785	3.051	13.714	6.56	6.783	3.1	3.105	9.988	1.593	3.626	5.752	4.071	8.65
RP11-293P20.2	0.371	0.618	4.346	1.177	23.248	0.563	0.9	1.64	0	7.186	4.394	9.027	1.615	2.798	19.123	3.423	1.251	1.869	0	4.494	9.804	1.976	0	0.617	2.788	0	0.368	0.387	0.74	0	0	0.4	0.442	0	0	4.96	4.021	0.668	2.683	0.348	8.014	1.001	5.347	2.221	3.65
MYOM3	0.126	0.15	0.697	0.646	15.349	0.136	0.131	0.338	0.444	3.557	1.863	5.352	0.235	1.084	8.375	1.271	0.263	0.724	0.018	3.5	3.607	0.249	0.173	0.688	0.709	0.059	0.303	0.094	0.215	0	0.154	0	0.086	0.233	13.711	2.954	3.259	0.54	0.403	0.118	6.697	0.065	1.981	1.381	1.961
RP11-293P20.4	0	0	0	0	0.449	0	0	0	0	0	0	0	0	0	0.753	0	0.411	0	0	0.34	0.302	0	0	0	0	0	0	0	0	0	0	0	0	0	0	0	0	0	0	0	5.919	0.329	0.31	0	0
IL22RA1	6.192	7.47	16.616	32.455	19.823	2.191	12.269	10.377	10.506	4.614	9.565	23.506	5.045	22.3	60.32	1.666	16.91	18.12	3.741	13.181	10.241	11.862	2.103	7.512	11.138	4.036	25.092	1.821	10.927	4.04	5.992	5.774	4.594	7.082	31.759	54.82	19.634	9.001	2.699	7.845	6.827	0.974	28.784	1.021	10.823
IFNLR1	2.118	2.621	3.557	2.279	4.54	8.093	1.162	0.681	2.068	0.749	3.073	5.709	2.532	2.515	8.253	1.017	4.383	3.275	1.011	3.06	3.701	3.061	0	6.774	2.731	4.362	3.158	1.071	2.662	1.847	2.087	2.987	4.284	1.521	8.072	6.942	2.259	2.096	0.891	0.577	1.109	0.123	7.048	0.341	6.58
RP11-10N16.2	0	0	0	0	0	0	0	0	0	0.153	0	0	0	0	0	0	0.102	0	0	0	0	0	0	0	0.086	0	0	0	0	0	0	0	0	0	0	0.215	0	0	0	0	2.952	0	0	0	0
AL590683.1	0	0	0	0	0	0	0	0	0	0	0	0	0	0	0	0	0	0	0	0	0	0	0	0	0	0	0	0	0	0	0	0	0	0	0	0	0	0	0	0	23.937	0	0	0	0
AL590683.2	0	0	0	0	0	0	0	0	0	0	0	0	0	0	0	0	0	0	1.928	0	0	0	0	0	0	0	0	0	0	0	0	0	0	0	0	0	0	0	0	0	0	0	0	0	0
RP11-10N16.3	0	0.164	0	0.208	0	0	0	0	0	0	0	1.14	0	0	0	0	0.221	0	0	0	0	0.21	0	0	0	0.433	0	0	0	0.287	0.211	0.212	0.235	0	0	0	0	0	0	0	0	0	0	0	0
GRHL3	0.683	0.392	0.939	0.407	0.315	12.38	2.178	0.709	0.182	0.432	0.802	0.297	0.605	1.289	7.712	0.219	0.432	2.261	0.305	1.195	1.094	1.366	0.859	17.781	0.361	1.833	0.806	0.134	0.469	0.811	0.366	2.396	0.714	0.436	0.693	0.202	6.824	0.847	0.216	0.561	6.464	0.461	2.175	0.299	0.344
STPG1	2.707	2.307	1.796	2.51	3.646	3.36	2.4	1.443	1.634	1.833	2.655	4.264	2.024	1.977	3.263	1.805	1.223	3.015	1.653	0.995	1.748	1.918	2.004	3.456	1.542	2.957	3.573	1.238	2.111	1.732	2.117	2.303	1.982	0.88	1.705	2.147	2.027	0.748	0.83	1.632	3.632	1.281	2.516	1.322	3.168
NIPAL3	8.586	13.007	11.028	14.371	15.339	12.655	7.366	6.67	5.276	8.161	8.679	16.914	10	11.885	12.888	4.847	3.14	13.286	4.964	3.705	4.156	8.699	9.665	4.381	9.269	9.942	12.834	8.668	9.825	7.918	14.205	8.821	10.103	5.027	2.426	4.747	3.653	4.356	3.885	5.508	3.675	4.848	4.1	4.646	6.921
RCAN3	15.797	10.978	11.9	26.13	15.81	9.241	9.037	4.891	8.71	6.783	7.543	10.621	9.24	10.647	7.704	4.983	6.359	9.138	7.196	6.22	4.774	7.007	12.017	3.018	4.361	8.055	14.258	6.332	10.686	10.869	13.176	13.268	9.98	5.511	2.822	8.692	9.104	5.214	5.159	11.338	6.792	5.699	12.528	4.512	17.697
RN7SL857P	0	0	0.474	0	0	0	0	0	0	0	0.639	0	0	0	0	0	0	0	0	0	0	0	0	0	0	0.712	0	0	0	0	0	0	0	0.6	0	0	0	0	0	0	0	0	0	0	0
RP4-594I10.3	6.985	8.737	10.241	23.289	16.327	5.832	5.232	2.962	6.748	5.301	7.017	11.345	7.612	8.79	4.566	3.465	4.977	6.9	5.226	3.258	3.177	4.966	6.209	0	3.722	5.638	9.139	8.146	6.51	5.442	10.854	10.804	6.95	4.427	0	6.325	5.973	3.43	2.95	8.634	1.259	5.136	11.167	4.07	14.806
NCMAP	1.592	4.356	3.59	19.957	4.92	5.638	0.892	0.09	1.983	23.195	8.59	6.771	4.803	1.464	1.938	0.377	0.275	0.515	0.874	1.18	1.653	2.133	3.639	1.156	1.727	1.752	5.069	7.288	1.752	1.192	8.047	3.039	3.119	0.303	0.715	2.699	0.564	2.233	1.566	4.329	3.972	3.344	2.875	1.753	2.339
RP11-496D1.2	0	0	0	0	0	0	0	0.535	0	0	0	0.561	0	0	0	0	0	0	0	0	0	0	0	0	0	0	0	0	0	0	0.518	0	0	0.448	0	0	0	0.291	0	0	0	0	0	0	0
SRRM1	13.53	13.79	18.042	27.51	11.934	21.605	28.369	9.001	16.696	12.782	13.757	23.296	19.459	12.362	22.427	10.336	12.512	17.79	16.514	8.857	9.094	12.41	12.317	115.895	14.216	10.631	12.525	5.721	12.648	6.318	11.234	11.556	10.918	11.728	104.328	15.536	15.077	6.65	7.978	26.159	8.575	10.682	14.37	8.908	14.093
CLIC4	42.212	80.731	64.086	67.578	45.581	53.804	81.735	73.123	202.893	139.266	79.137	78.586	166.805	74.49	95.105	151.491	130.188	67.957	51.732	101.738	150.421	70.485	44.467	35.536	62.432	52.144	45.741	37.09	59.308	94.748	69.862	83.635	73.507	40.159	43.764	77.147	118.006	29.454	46.795	104.871	68.194	48.087	94.668	150.32	79.807
RNU6-1208P	0	0	0	0	0	0	0	0	0	0	0	0	0	0	0	0	0	1.983	0	0	0	0	0	0	0	0	0	0	0	0	0	0	0	0	0	0	0	0	0	0	0	0	0	0	0
RUNX3	16.986	5.909	5.784	7.772	7.55	23.625	6.523	12.085	33.724	5.576	8.699	4.662	15.645	5.516	14.592	9.523	11.302	3.593	5.366	11.451	13.079	11.181	2.523	4.321	13.02	8.242	5.554	1.64	4.159	4.75	3.053	6.11	12.867	3.862	2.394	9.78	6.74	4.349	6.612	7.579	4.938	3.487	12.652	6.13	6.805
RP11-84D1.1	0.205	0.342	0	0.651	1.262	3.114	0.498	0.681	2.448	0.692	0.405	0.238	1.118	0.387	0.847	0.632	0.462	0	0.628	0.574	1.187	0.438	0	0	0.772	0.677	0.204	0	0	0	0.22	0.221	0.735	1.142	0	0.162	0.405	0	0.149	0.385	0	0	0.348	0.82	0.184
RP11-84D1.2	0	0	0	0.073	0	0	0	0	0	0.116	0	0	0	0	0	0	0	0	0	0	0	0	0	0	0	0	0	0	0	0	0	0	0	0	0	0	0	0	0	0.194	3.351	0	0	0	0
RP4-799D16.1	0	0	0	0.206	0	0	0	0	0.166	0	0	0.226	0	0	0	0.2	0.219	0	0	0	0	0	0	0	0	0	0	0	0	0	0	0	0	0	0	0	0	0	0.141	0.183	5.27	0	0.331	0.389	0
RP4-781L3.1	0.418	0	0	0	0	0	0	0	0	0	0	0	0	0	0	0	0	0	0	0	0	0	0	0	0	0	0	0	0	0	0	0	0	0	0	0	0.413	0	0	0	0	0	0.355	0	0
SYF2	51.113	31.718	29.311	49.137	72.649	55.32	43.354	42.194	32.254	31.654	23.528	50.441	27.471	46.404	49.463	52.821	28.305	36.95	32.642	26.078	29.8	27.47	31.249	52.055	34.032	68.783	34.226	25.491	29.509	40.108	39.798	30.111	37.49	26.065	49.4	41.035	44.373	27.822	29.383	44.471	55.871	46.656	40.466	45.376	59.908
C1orf63	11.99	20.348	13.086	24.442	48.971	16.966	16.007	18.437	19.727	19.222	11.409	39.383	20.288	43.541	36.851	20.884	7.872	16.337	29.535	10.864	10.099	9.993	8.603	43.946	13.834	24.571	21.546	13.478	22.788	24.236	15.208	18.889	25.004	34.602	27.227	12.985	21.514	19.696	39.203	24.301	21.122	39.694	23.149	32.699	32.617
RP3-465N24.6	0.694	0.578	0	0.367	2.987	0	0.421	0	1.774	0.292	0.685	1.207	0.378	1.309	0	0.356	0.39	0	1.062	0	0	0	0.303	0	0.326	1.145	0.345	0	0	0	0	0.374	0	0	0	0.273	0	0.417	0.753	0.326	0	0.937	0.589	0	0.311
RP3-465N24.5	0	2.139	0.806	5.043	14.879	3.895	0.445	1.622	3.124	0.309	1.811	16.582	1.198	7.264	7.566	4.514	1.649	0	4.113	2.051	4.243	0.391	3.845	0	0	4.84	1.821	1.914	0.732	1.606	2.749	1.977	6.126	0.68	0	0.289	0.723	0.441	1.061	2.064	5.945	1.98	1.556	0.366	2.626
RHD	0.254	0.296	0.409	0.43	0.75	0.771	0.123	0.449	1.298	0.043	0.401	1.06	0.277	0.383	0.262	0.625	0.457	0.064	0.414	0.284	1.176	0.379	0.222	0.254	0.048	0.782	0.404	0.265	0.254	0.371	0.381	0.384	0.485	0.33	0.099	0.28	0.701	0.244	0.257	0.477	1.098	0.594	0.603	0.507	0.455
SDHDP6	0.35	0.584	0.257	0	0.431	1.596	0	0.388	0.299	1.182	0.693	1.22	0.764	0.662	0.362	1.079	1.183	0	0.715	1.962	0.869	1.121	0.306	0.584	0.989	2.314	0.348	1.83	0.35	1.024	0.751	0.378	2.092	0.325	1.137	2.208	1.037	0.632	0.254	0.658	0	1.893	0.297	0.35	1.256
RP11-335G20.7	0	0.306	1.343	0.388	2.254	0	0	0	0	0.309	0.724	0.85	0.799	1.384	0.757	0.752	0.412	0.462	1.496	0.684	0	0	0.32	0	0.345	1.21	0.364	0	0.366	0	0.393	0.395	0.875	0	0	0.577	0	0	0.265	0.688	0	0	0.311	0.366	0.985
TMEM50A	122.731	95.024	72.508	121.244	67.61	122.524	101.869	108.288	111.395	79.913	64.54	83.331	86.662	98.937	90.078	94.479	51.284	105.63	53.899	51.131	76.604	67.448	78.197	50.048	69.401	173.251	86.766	34.62	67.095	74.879	73.324	74.793	64.322	52.113	59.385	122.747	103.183	49.889	50.147	116.472	44.279	72.672	120.309	102.303	119.781
RNU6-1171P	0	0	0	0	0	0	0	0	0	0	0	0	0	0	0	0	0	0	0	0	0	0	0	0	0	2.893	0	0	0	0	0	0	0	0	0	0	0	0	3.806	0	0	0	0	0	0
RHCE	9.472	5.765	3.345	6.294	3.743	4.619	5.711	3.213	3.713	3.965	2.391	4.251	3.541	2.936	2.855	3.193	2.8	4.621	3.879	2	3.087	2.581	3.567	0.806	3.316	6.696	4.328	1.516	2.9	4.04	4.372	4.104	3.137	3.591	1.122	4.845	5.662	3.534	3.504	5.193	13.833	4.856	6.104	5.387	8.422
RP3-469D22.1	0.296	0.986	0.867	0.313	0.727	0	1.077	0	0.252	0.249	0.292	0.343	0.322	0.279	0	0	0	0.746	0.603	0.276	0	0.315	0	0	0.278	0	0	0	0.295	0.432	0	0	0.353	0	0	0	0	0.356	0.214	0.555	0	1.331	0	0	0
TMEM57	19.297	20.187	16.776	22.189	20.013	21.779	19.656	22.297	17.724	14.869	14.007	22.736	20.426	27.24	27.632	11.393	19.358	23.151	15.724	10.277	13.627	14.48	15.94	45.307	15.378	23.307	17.48	13.154	16.116	16.654	17.02	15.573	18.353	12.434	54.888	15.297	22.073	10.063	10.974	14.109	13.39	17.223	15.874	16.804	26.653
LDLRAP1	22.628	10.604	11.013	13.724	7.132	15.095	14.88	14.519	15.384	9.042	9.332	10.234	17.154	12.649	10.778	11.581	9.679	14.897	6.709	9.48	7.448	12.565	12.154	17.135	11.402	20.651	13.194	7.194	13.322	9.016	10.856	13.185	14.44	7.661	18.912	17.303	11.04	10.57	10.516	9.773	9.438	9.318	14.949	10.586	8.877
RP11-70P17.1	0.697	0.581	0	1.106	0	0	0	0	0.594	0	0.344	0	0.38	0	0	1.787	0	0	0.355	0.65	0	0.371	0.305	0	0.328	1.533	0	0	0	0	0.373	0.376	0.832	0	0	0.548	0.344	1.256	1.765	0	1.883	1.254	0.296	0.348	1.56
MAN1C1	8.155	1.587	3.844	2.331	6.291	2.097	0.589	1.879	3.07	0.661	2.655	1.407	3.01	1.62	1.869	7.106	2.163	1.6	1.694	3.848	1.312	2.508	1.893	5.534	2.703	1.746	1.817	1.559	2.087	2.917	2.44	2.074	4.011	2.423	11.009	2.131	1.804	3.198	1.757	2.102	9.183	5.747	3.152	5.332	1.354
RP1-187B23.1	0.076	0	0	0	0	0	0.092	0	0	0.064	0	0.088	0	0	0	0	0	0	0.154	0	0.063	0.161	0	0	0.071	0	0.075	0	0	0	0	0.082	0	0	0	0	0.075	0.045	0	0.071	0.409	0	0.128	0	0
SEPN1	34.624	31.507	33.946	33.146	49.293	98.549	36.005	16.882	47.453	40.75	57.752	71.514	57.306	20.9	44.774	57.096	57.279	45.487	23.446	45.295	31.242	34.372	64.44	68.394	46.874	29.733	27.148	21.458	30.663	13.119	29.155	22.829	31.531	29.432	91.807	49.855	71.14	28.94	20.056	36.328	14.196	31.898	41.763	49.907	27.059
RP1-317E23.3	82.328	46.986	53.939	59.641	84.465	144.094	65.122	23.908	77.178	59.74	98.114	114.877	90.916	41.563	70.584	95.732	108.325	87.612	59.994	80.892	54.507	56.302	100.204	0	70.736	47.264	48.381	33.707	47.8	23.976	51.003	45.455	51.603	60.124	0	102.736	145.728	57.396	36.638	82.427	29.58	73.889	81.266	97.272	53.161
MTFR1L	12.928	9.165	8.672	16.379	48.999	19.891	9.837	9.184	12.278	8	7.688	19.396	9.109	9.936	16.51	16.357	11.617	11.745	9.472	8.338	5.262	10.457	10.646	5.878	8.269	13.975	10.979	15.586	13.488	11.831	12.367	10.581	13.158	8.209	6.982	15.009	16.808	10.243	9.926	12.816	13.919	15.054	14.437	13.262	17.253
AL020996.1	0.972	1.351	2.375	3.086	17.537	7.132	3.05	3.405	3.245	1.981	2.241	5.45	2.913	1.835	4.849	4.406	3.827	3.779	1.405	2.418	2.277	3.11	3.257	0	3.123	4.814	2.736	4.483	3.316	2.13	3.559	2.185	3.675	0.977	0.105	1.977	1.758	0.974	0.352	1.369	3.941	1.532	1.513	2.427	2.757
RP1-317E23.7	0	0	0.555	0.802	3.729	2.301	0	0.838	0	0	0	0.879	0	1.43	0	0	1.705	0	1.546	0	0.627	0	0.663	0	0.713	0.834	0	0	0	0	1.624	0.818	0.905	0.703	0	0	0.748	0.911	0.549	0.711	0	0	0	3.028	1.357
AUNIP	15.591	2.147	1.94	7.873	6.599	5.429	8.601	7.834	2.5	3.498	3.463	5.062	2.65	6.143	4.282	1.321	2.575	4.87	6.202	3.737	1.952	3.28	6.378	3.932	3.766	8.501	2.345	0.971	2.714	1.567	0.92	2.547	2.05	3.98	4.177	7.265	9.738	3.827	1.243	11.951	0.387	2.576	3.946	2.715	7.559
RP1-125I3.2	33.88	6.444	9.005	16.568	13.163	35.796	7.22	6.138	12.836	11.529	22.516	52.181	5.182	11.407	9.612	10.575	10.032	6.496	2.223	11.83	6.39	4.015	21.135	0	5.59	9.377	10.041	12.002	11.872	6.079	15.713	6.628	11.119	4.41	1.029	7.645	49.458	8.339	6.312	5.208	9.642	10.705	17.828	10.292	8.518
PAQR7	39.693	4.552	6.246	14.473	6.716	26.801	5.64	5.25	7.002	10.412	13.966	36.996	4.559	9.149	7.794	9.478	6.487	3.667	1.614	7.14	4.388	4.19	12.848	3.145	3.934	8.592	7.808	8.632	7.592	4.621	8.803	5.396	7.128	3.029	4.106	7.915	52.302	12.455	5.837	6.275	7.173	9.556	14.682	10.092	8.454
STMN1	111.094	19.783	20.307	94.075	86.802	87.086	101.271	95.631	31.675	48.418	30.24	90.334	33.819	73.258	115.315	16.242	66.261	40.115	129.127	61.962	24.838	29.829	30.139	49.548	53.716	103.29	22.187	9.175	28.36	37.564	20.126	28.268	23.098	31.697	31.646	140.223	187.944	31.178	24.647	183.749	34.14	52.668	53.574	48.821	194.149
SNRPFP2	0	0	0	0	0	0	0	0.742	0	0	0	0	0	0	0	0	0	0	0	0	0	0	0	0	0	0	0	0	0	0	0	0	0	0	0	0	0	0	0	0	0	0	0	0	0
RP1-125I3.4	0	0	0	0	0	0	0	0	0	0	0	0	0	0	0	0	0	0	0	0	0	0	1.051	0	0	0	0	0	0	0	0	0	0	0	0	0	0	0	0	1.128	0	0	0	0	0
PAFAH2	25.309	31.456	21.544	44.247	16.028	24.24	14.067	24.12	11.367	13.131	13.914	23.257	21.798	20.244	15.123	7.609	6.268	41.154	9.487	7.407	5.15	16.935	31.218	7.161	14.479	26.311	32.342	21.988	27.99	22.172	27.311	22.01	19.274	10.7	7.714	18.513	13.373	2.743	11.529	13.836	9.724	10.072	20.554	8.501	22.315
RNU6-110P	0	0	0	0	0	0	0	0	0	0	0	0	0	0	0	0	0	0	0	0	0	0	0	0	0	0	0	0	0	0	0	1.745	0	0	0	0	0	0	0	0	0	0	0	0	0
SCARNA17	7.127	16.617	13.489	22.786	28.453	11.372	15.46	29.37	11.531	8.463	7.187	4.472	14.187	22.102	24.248	2.613	2.782	21.002	8.458	3.325	7.517	17.607	8.521	16.114	15.799	11.206	25.511	2.43	21.134	16.362	19.406	21.347	9.205	7.352	68.766	5.956	7.75	6.909	5.213	6.076	1.966	3.078	9.754	1.308	13.028
SCARNA18	0	0	0	0.647	0	0	0	0.338	0	0.774	0	0.71	0.333	0	0.631	0	0.344	0	0	0.285	0	0	0	65.727	0.575	1.01	0.304	0	0.305	0	0	0.66	0.365	0	113.731	0	0	0.184	0	0.287	6.615	0.275	0.26	0	0.274
EXTL1	0.148	0.062	0.109	0.039	0.411	0	0.045	0.041	0.063	0.063	0.147	0.645	0.121	0.035	0.115	0.304	0.375	0.047	0	0	0.031	0	0	0	0.07	0.041	0.037	0.039	0	0	0	0	0.177	0	1.203	0.029	2.744	0.089	0.027	0.035	5.413	0.835	0.504	0.074	1.096
SLC30A2	0.385	0.561	0.035	0.051	0	1.022	0	0.053	0.205	1.176	0.095	1.06	0.052	0.999	0.248	0.395	0	0	0.245	0.718	0.318	0.103	0	1.202	0.136	0.053	0.048	0.05	0.192	0	0.052	0	0.057	0.134	1.498	0.151	0.047	0.434	0	0.135	3.12	0.173	0.082	0	0
TRIM63	0	0	0.048	0.138	0	0	0	0	0.111	0.055	0.065	0	0	0	0	1.879	0.074	0	0	0.061	0	0	0	0	0	0	0	0	0	0.096	0.21	0.071	0.39	0.061	0.042	0.103	0.065	0.039	0	0	19.443	0.294	0	0	0
PDIK1L	15.086	9.575	9.18	18.368	7.909	10.775	6.816	7.77	4.846	5.703	4.516	10.304	6.155	7.575	7.249	5.072	3.804	11.434	4.284	3.779	2.888	6.182	8.74	4.89	5.312	16.645	8.53	6.015	8.832	9.934	9.039	8.501	9.406	6.376	3.834	10.504	7.809	4.602	4.547	7.954	10.448	5.421	8.832	4.9	13.645
FAM110D	4.305	3.774	7.93	5.491	0.543	1.843	0.804	7.328	13.173	4.654	6.108	2.049	9.503	5.938	1.253	38.632	4.967	2.505	1.914	9.989	4.29	4.827	2.702	0.736	5.709	1.458	3.51	4.15	3.307	4.515	4.258	1.906	5.008	5.733	0.072	15.471	3.158	7.3	17.263	3.005	0.597	13.219	4.123	33.189	1.977
ZNF593	44.461	12.98	9.142	20.573	24.759	36.95	38.339	39.108	24.413	20.016	12.917	19.656	17.058	27.435	30.182	24.009	15.772	22.666	22.197	17.009	9.173	15.593	26.994	12.178	21.594	44.866	6.666	7.634	10.563	13.067	7.465	14.106	13.144	17.548	6.976	32.844	36.147	24.613	23.351	39.965	17.206	42.205	33.874	18.986	24.957
RP11-96L14.7	66.633	18.051	13.479	27.605	39.145	61.569	49.58	56.269	39.684	33.979	22.035	31.317	24.301	43.568	43.073	35.468	25.088	31.737	34.988	22.385	15.527	26.841	38.651	0	28.573	70.038	10.626	11.303	17.84	20.194	13.695	20.967	18.218	26.003	0	53.086	59.826	34.341	34.273	60.965	28.204	60.472	53.355	30.742	38.075
CNKSR1	17.807	10.131	6.954	18.012	12.285	23.688	16.224	9.852	6.597	6.105	10.155	9.268	8.434	18.967	32.34	3.16	7.209	12.383	11.418	5.163	3.475	8.964	11.932	91.216	11.034	11.265	11.577	4.649	8.227	6.018	10.077	9.025	7.701	9.879	96.449	18.511	17.57	9.431	11.568	10.312	4.725	7.83	23.275	3.99	5.813
CATSPER4	0	0	0	0.175	0	0	0.101	0	0	0	0	0.096	0	0	0.171	0	0	0	0.169	0	0	0	0	0.414	0	0.091	0.082	0	0	0	0	0	0	0	1.398	0.131	0.082	0	0	0	2.688	0	0.141	0	0.148
RP11-231P20.2	0.053	0.22	0.039	0.279	4.216	0.4	0	0	0.135	0.133	0.365	3.67	0.23	0.249	0.762	0	0.297	0.266	1.022	0.246	0.523	0	0	0	0.05	0.058	0.157	0.826	0.158	0.077	0.339	0.228	0.126	0.244	0	0	0.208	0.095	0.191	0	5.131	0.285	0	0.053	1.794
CEP85	9.841	5.644	4.218	11.04	15.285	11.565	11.359	10.418	5.574	8.768	4.652	15.704	5.38	9.103	13.23	3.49	10.263	8.493	8.405	3.965	3.19	4.777	7.232	19.063	8.209	8.852	4.971	2.219	5.583	4.968	3.889	4.834	5.661	5.367	14.768	11.457	8.484	2.339	3.125	9.883	7.425	3.798	5.273	3.462	14.408
RP11-231P20.5	0.47	0.392	0	0.497	0	1.427	0.571	0	0	0	0.464	0	0	0.443	0	0	0.529	0	0.959	0	0	0	0	0	0.442	0	0	0	0	0	0	0	0	0	0	0.37	0	0	0	0	0	0	0	0	0.842
SH3BGRL3	242.869	159.187	159.134	255.279	58.134	201.724	321.66	276.566	518.645	284.027	184.156	79.381	305.675	223.251	197.439	345.891	206.168	368.964	312.661	131.633	177.932	285.639	240.778	58.251	265.817	257.95	282.294	33.26	200.165	122.324	99.959	190.092	150.419	136.122	44.035	588.547	304.711	229.388	206.986	287.717	155.856	264.568	568.616	290.106	236.493
UBXN11	56.5	27.733	28.339	47.012	17.95	48.753	51.475	52.781	76.82	45.325	30.849	39.124	50.897	50.053	41.01	81.446	43.855	62.638	69.863	25.856	34.448	54.081	33.705	14.953	50.209	47.191	47.902	8.702	34.39	36.518	22.112	35.966	50.727	38.64	18.148	98.555	55.993	45.239	49.04	74.797	39.253	53.615	111.316	53.441	51.311
CD52	43.717	34.206	46.03	55.035	3.32	54.081	35.841	79.623	88.492	19.875	26.489	19.203	67.055	31.583	18.942	225.097	67.608	15.201	77.271	27.863	70.366	91.142	6.607	10.19	91.87	49.503	46.125	17.098	33.776	118.014	36.632	44.653	177.874	21.192	21.833	50.292	60.53	30.289	85.193	129.039	91.445	35.155	182.046	52.659	40.768
AIM1L	2.391	1.912	2.594	1.526	2.257	4.824	8.754	4.929	7.344	7.321	5.535	3.991	1.321	5.936	3.28	1.379	2.58	9.254	11.831	1.895	4.415	2.411	2.692	2.019	1.848	0.901	4.623	0.103	3.5	0.335	0.667	0.424	0.665	3.069	6.357	8.719	6.206	1.694	1.779	1.845	2.303	0.678	23.137	0.949	1.408
RP11-569G9.7	0	0.405	0	0	1.196	0	0	0	0.829	2.05	0	0.564	0	0.918	0	0	0	0	0.992	0	0	0	0	0	0	0	0.483	0	0	0	0	0	0.581	0.902	0	0	0.48	0	0	0	0	0.438	1.651	0	0
ZNF683	0.707	1.533	3.214	0.449	0	4.079	8.246	6.572	2.833	2.266	2.725	0.574	5.163	0.133	0.073	2.105	1.591	0.624	6.781	0.33	0.585	1.357	0.247	0.236	3.059	1.012	4.427	1.329	1.553	1.033	1.288	0.916	2.026	2.558	0	0.111	0.977	0.17	1.28	6.041	0	0.7	7.863	0.494	1.837
LIN28A	0	0	0	0	0.258	0	0	0	0	0	0.041	0	0	0	0.043	0.043	2.597	0.159	0	0.117	0	0	0	0.07	0	0	0	0	0	0	0	0	0	0	0.027	0	0.124	0.151	0	0	3.858	0	0	0	0.301
DHDDS	15.992	13.862	10.313	22.4	10.799	21.312	14.569	13.337	11.506	13.106	11.971	16.67	18.575	12.824	18.059	9.009	8.76	21.759	9.691	6.983	5.419	12.856	16.427	36.557	10.686	18.693	12.426	4.929	12.578	8.783	8.537	11.872	10.732	8.977	14.943	15.693	11.33	5.639	8.445	13.376	6.989	8.229	15.744	10.39	13.946
RP3-476K8.4	0	0	0	0.333	0.774	0.477	0.764	0	0	0.795	0	0	0	0	0.649	0	0	0	0	0	0	0	0	1.571	0	0.692	0.312	0	0	0	0	0	0	0.292	0.204	0	0	0	0.683	0	1.7	0.566	0	0.628	0.563
RP3-476K8.3	0.636	0	0	1.683	4.695	0	0	0	0.813	0.268	0.628	2.214	0	0.9	0.985	0.326	0.358	0.401	0.973	0	0.789	0.339	0.556	0.53	0	0.7	0.316	0	0.318	0.465	0	0	0.759	0.59	0.413	0.501	0.627	0.574	0	0.896	6.878	0.573	0.27	0	1.994
HMGN2	171.565	99.572	90.092	298.982	272.862	259.76	249.212	424.611	182.318	150.674	129.986	255.369	169.732	211.854	182.773	194.744	174.326	153.201	192.542	141.174	75.784	150.018	154.23	504.733	199.742	269.042	134.114	62.737	139.395	140.85	107.846	153.092	142.099	113.796	333.199	350.812	170.731	115.735	90.437	471.244	130.511	168.257	140.348	163.687	263.498
DPPA2P2	0	0	0	0	0	0	0.228	0	0.16	0	0.185	0	0.204	0	0	0	0	0	0	0	0	0	0	0	0	0	0	0	0	0	0	0	0	0	0	0	0	0	0	0	0	0	0	0	0
RPS6KA1	31.275	24.436	26.135	33.378	24.058	34.245	52.474	41.817	50.325	27.532	25.68	19.503	40.004	24.932	29.422	18.427	14.539	55.196	28.203	19.497	17.281	32.747	36.17	32.719	27.369	41.912	42.301	10.181	39.455	20.382	24.51	30.388	32.635	19.701	29.574	38.698	19.434	15.006	16.787	32.073	10.357	13.361	30.481	9.681	27.347
RN7SL679P	0	0	0	0	2.063	0	0	0	0	0	0	0	0	0	0	0	0	0	0	0	0	0	0	0	0	0	0	0	0	0	0	0	0	0	0	0	0	0	0	0.525	3.022	0	0	0	0
RP5-968P14.2	0.757	0.491	0.185	0.534	4.967	0.383	0.204	0.372	0.502	0.213	0.665	2.635	0.458	0.476	0.26	0.259	0.757	0	0.086	0.235	0.278	0.538	0.588	0	0.237	0.833	0.334	0.176	0.336	0.123	0.361	0.272	0.201	0.234	0	0.993	1.328	0.506	0.792	1.342	2.729	0.303	0.071	0.168	1.13
ARID1A	16.137	15.384	17.472	19.103	22.831	24.417	21.327	7.448	20.239	12.212	14.293	32.717	26.826	12.518	28.17	13.183	25.914	23.058	11.118	13.273	11.569	16.765	24.879	86.44	19.043	5.587	19.688	9.918	16.333	6.539	18.581	14.45	15.945	10.04	80.747	14.928	18.543	8.609	5.862	10.009	9.739	7.47	17.019	8.269	14.666
RN7SL501P	0	0	0	0	0.742	0	0	0	0	0	0	0	0	0	0	0	0	0	0	0	0	0	0	0	0	0	0	0	0	0	0	0	0	0	0	0	0	0	0	0	3.26	0	0	0	0.54
PIGV	26.61	12.733	9.918	13.215	18.603	18.878	10.634	11.282	6.148	8.934	6.291	22.736	12.196	12.957	13.606	7.505	7.611	14.426	6.546	4.965	4.689	7.745	10.916	7.54	7.39	10.62	13.345	10.025	9.537	9.81	15.085	11.272	10.631	6.828	15.72	9.791	11.729	4.426	4.033	22.367	12.103	9.405	10.007	8.546	11.226
RN7SL165P	0	0	0	0.616	0	0.884	0	0	0	0	0	0	0	0	0	0	0	0	0	0	0	0	0	0	0	0	0	0	0	0	0	0	0	0	0	0	0	0	0	0	0	0	0	0	0
ZDHHC18	14.451	11.483	8.983	13.004	10.774	29.973	28.343	18.352	63.969	13.961	10.947	15.689	21.415	9.171	16.259	11.116	29.872	8.624	11.491	14.291	18.73	13.135	8.036	11.599	11.611	10.592	7.257	3.878	6.922	8.002	7.229	8.448	13.635	5.654	10.945	29.849	37.889	8.354	8.111	18.564	9.705	8.22	17.994	11.469	20.371
SFN	254.174	72.75	61.705	111.978	53.667	477.557	535.318	375.212	204.899	191.476	117.432	91.274	136.9	192.449	176.014	30.329	12.09	241.006	429.095	56.688	89.909	175.723	170.677	30.687	103.216	147.973	89.237	6.546	90.954	69.895	41.126	126.585	41.394	135.493	60.021	878.96	1224.759	94.604	50.849	358.354	34.585	104.361	676.515	112.197	65.536
RP1-50O24.6	18.69	11.919	6.448	7.564	6.087	27.541	9.349	7.299	7.966	7.881	11.408	19.134	10.185	15.046	24.967	14.106	12.37	13.172	16.825	7.693	8.637	12.312	20.187	0	9.305	12.706	11.472	5.741	13.724	8.834	12.371	14.831	16.41	15.806	0	9.09	16.814	10.246	10.747	9.289	0	19.305	10.733	9.885	19.695
GPN2	17.23	11.354	10.105	12.695	13.592	27.287	13.338	12.635	12.903	10.769	12.486	24.694	14.323	14.668	21.168	10.16	11.974	15.721	8.789	9.677	5.923	10.197	13.5	7.711	10.199	13.349	13.026	6.704	11.707	9.872	11.912	10.609	12.909	6.8	4.67	15.297	12.733	7.029	7.143	14.209	3.471	11.561	10.439	10.597	15.039
GPATCH3	50.124	8.322	8.48	10.883	14.882	22.726	13.133	14.722	13.727	8.416	10.235	17.455	8.898	15.341	22.944	12.105	15.736	11.822	8.793	10.298	5.876	9.756	10.048	13.98	11.873	16.392	10.593	5.843	7.55	9.278	8.507	9.137	9.389	6.521	15.259	21.967	12.159	10.682	7.226	15.047	6.95	13.139	18.098	12.839	18.96
NUDC	219.454	57.907	46.589	74.252	99.13	111.417	200.689	225.286	94.041	67.103	71.996	119.039	96.026	127.245	137.767	81.31	68.124	118.098	102.09	57.422	43.394	95.168	108.403	367.953	92.445	90.561	53.262	29.587	56.465	48.359	53.147	75.381	51.903	59.381	185.996	135.427	93.096	54.821	45.546	231.407	48.091	89.791	119.496	85.609	140.8
NR0B2	31.722	31.913	24.429	33.578	82.711	10.604	0.53	7.889	16.25	0.123	19.412	2.364	42.818	31.588	3.455	4.182	34.709	63.125	7.423	5.973	3.489	30.418	26.337	4.121	23.948	0.641	29.499	15.957	26.447	9.992	30.721	11.777	19.46	16.871	3.022	12.604	4.881	18.811	8.64	3.825	9.442	68.661	0.124	12.647	18.377
C1orf172	48.128	17.446	14.718	19.762	27.471	36.463	18.348	17.231	9.837	10.601	17.058	20.246	14.212	25.944	24.888	4.911	4.75	24.372	12.347	11.291	4.344	16.009	26.988	9.69	20.381	27.776	21.256	11.17	15.459	9.731	17.595	17.009	10.306	10.703	5.784	34.943	19.809	19.518	5.774	24.221	1.522	18.417	26.52	6.56	12.016
RP11-344H11.4	0	0.564	0.248	0	0	0	0	0	0	0	0	0	0	0.319	0.349	0	0	0	0	0	0	0	0.296	0.564	0	0.373	0	0	0.338	0	0	0	0	0	0.659	0	0	0	0	0.318	0	0	0	0	0.606
RP11-344H11.5	0.847	0	0	0	0	0	0	0	0	0	0	0	0	0	0	0	0	0	0	0	0	0	0	0	0	0	0.421	0	0.423	0	0	0	0	0	0	0	0	0	0	0.398	0	0	0	0	0
OSTCP2	0	0.632	0.278	0	0.932	0	0	0	0	0	0	0.44	1.652	0.715	0.391	0	0	0.478	0	0.353	0	0.404	0	0	0.356	1.251	0.376	0	0.757	0.553	0.406	0.818	0	0	0	0.298	0	0	0	0.356	0	1.023	0	0	0
TRNP1	184.387	243.988	126.125	224.371	26.707	11.373	109.821	260.153	62.192	50.467	119.874	56.396	315.99	185.841	49.209	19.66	42.622	221.041	67.915	11.198	2.745	180.587	78.079	0	119.925	68.772	215.464	35.918	178.441	140.91	223.513	185.751	134.076	45.795	0	359.166	7.475	15.714	61.7	132.107	22.095	109.159	56.222	121.013	152.8
FAM46B	2.344	0.711	0.469	1.955	5.069	1.618	1.381	0.55	4.239	8.746	0.983	1.319	1.084	2.481	1.76	1.458	0.4	1.165	0.507	0.795	0.176	0.303	1.18	0.473	0.802	1.016	0.847	0.964	1.206	0.726	1.142	0.537	1.103	0.659	0.046	3.356	4.626	0.384	1.234	0.333	3.457	1.983	3.92	2.129	2.163
SLC9A1	60.172	83.92	60.688	54.662	5.058	12.397	38.617	13.179	36.293	11.92	35.059	26.886	51.983	29.313	14.242	10.144	10.993	101.13	13.846	9.247	13.411	66.459	58.644	87.11	37.787	5.547	132.715	12.204	67.908	27.685	71.094	74.111	36.245	19.326	25.747	30.864	12.974	10.802	11.703	21.782	4.72	15.644	19.792	12.377	27.288
RP11-40H20.5	0	0	0	0	0	0	0	0	0	0	0	0	0	0.301	0	0	0	0	0	0	0	0	0	0.532	0	0	0	0	0	0	0	0	0	0	0	0	0	0	0	0	1.726	0	0	0	0
CHCHD3P3	0	0	0	0.278	0	0.399	0.319	0	0.448	0.222	0	0	0	0	0	0	0	0	0	0	0	0	0	0	0	0.289	0	0	0	0	0.282	0	0	0	0	0.621	0	0	0.19	0	0	0	0.223	0	0
NPM1P39	0.582	1.133	0	0.411	0.477	0.295	1.65	3.005	0.165	1.145	0.383	0.225	0.634	0.549	0.401	0.797	0.437	0	0.198	0.905	0	0.621	0	2.586	0.365	0.427	0.193	0.203	0.388	0.567	0	0.628	0.232	0	0.252	1.222	0.191	0.467	0	1.275	16.786	0.175	0.988	0.388	0.521
SNRPEP7	0	0	0	0	0	0	0	0	0	0	0	0	0.833	0	0	0	0	0	0	0	0	0	0	0	0	0	0	0	0	0	0	0	0	0	0	0	0	0	0	0	0	0	0	0	0
RP11-40H20.4	0	0	0	0	0	0	0	0	0.378	0	0	0	0	0	0	0	0	0	0	0	0	0	0	0	0	0	0	0	0	0	0	0	0	0	0	0	0	0	0	0	0	0	0	0	0
WDTC1	22.335	22.57	17.236	20.798	15.048	24.943	28.186	18.147	21.593	10.763	19.195	21.302	24.463	19.813	29.989	18.099	17.761	26.719	13.678	10.837	12.359	17.642	22.661	23.92	17.925	13.524	27.508	14.352	20.935	14.516	28.015	16.763	20.42	9.709	20.017	17.235	14.167	9.845	7.478	17.185	5.751	12.274	18.96	12.638	14.941
RP11-4K3__A.3	0	0	0	0.631	0.734	0	0	0.66	0.508	0	0	2.768	0	0.563	1.231	0.612	0	0	0	0	0	0.636	0	2.981	0	1.97	1.186	0.623	0.596	0	1.279	0.644	0.712	1.107	1.548	0	0.589	0	0.432	1.12	0	0	0	0.596	0.534
TMEM222	20.588	12.766	9.178	13.371	16.794	40.074	17.681	20.402	17.004	12.465	10.62	19.337	12.369	14.52	21.797	20.822	12.982	16.073	11.964	8.373	9.011	13.312	11.935	7.475	12.872	14.899	11.878	7.049	11.109	9.09	9.335	10.539	11.752	8.953	5.604	25.031	20.946	9.205	9.201	20.568	8.972	19.592	17.445	15.444	17.495
RNU6-48P	0	0	2.305	0	1.934	0	0	1.739	0	0	0	1.824	0	0	0	0	1.769	0	0	0	0	0	0	0	0	1.73	0	0	0	0	1.685	0	0	0	0	0	0	0	0	0	68.007	1.416	0	0	0
RP11-4K3__A.5	0.719	1.199	1.844	1.141	1.769	1.091	1.31	2.386	1.838	1.212	1.066	4.17	1.567	0.678	1.484	0.369	1.618	0.453	0	1.006	0.297	0.767	0.629	27.544	0.676	3.56	0.714	0.375	0.359	1.05	1.156	0.776	0.429	2	13.996	0	0.709	0.216	0.26	0.337	3.887	0	0.305	0.718	0.966
SYTL1	15.72	12.002	11.392	13.286	12.844	29.501	11.252	9.915	11.678	6.819	8.05	6.021	30.022	9.255	10.216	5.389	3.293	11.758	6.064	3.265	2.245	18.568	16.99	7.088	16.656	17.236	18.92	14.81	18.591	23.407	19.046	26.472	22.59	4.702	1.88	19.483	20.363	2.866	16.079	15.608	3.1	2.174	18.339	3.979	8.486
MAP3K6	6.557	3.485	5.654	4.459	7.357	13.876	10.772	5.113	10.774	16.503	8.024	14.782	8.887	9.203	8.172	10.357	6.46	4.285	8.873	3.899	3.905	4.602	12.328	12.339	7.668	8.451	4.119	2.803	4.513	4.12	3.932	3.593	5.801	6.586	8.335	13.404	13.275	3.922	6.618	13.301	9.737	8.413	21.055	12.626	3.865
FCN3	1.941	0.388	1.081	2.054	3.056	18.385	0.849	3.436	2.382	4.779	2.761	2.432	8.037	4.982	9.295	1.195	0.611	0.685	22.412	2.68	0.963	3.063	0.679	14.354	2.336	0.513	1.003	0.486	1.163	0.113	0.083	0.419	0.185	1.008	2.72	4.157	19.837	2.567	2.866	2.259	2.099	1.957	1.12	2.714	0.626
CD164L2	0.659	0.206	0.242	0.174	0.101	1.627	0.3	0	0	1.251	0	4.303	0	0.078	0.51	0.169	0	0	0	0.077	0	0.088	0.216	0	0.155	1.814	0	0.258	0.082	0	0	0.089	0.59	0.229	0.053	0.714	0.976	0.446	0.597	0.542	3.12	0	5.807	0.247	0.148
RP1-144C9.2	0	0	0	0	0	0	0	0	0	0	0	0.55	0	0	0	0	0	0	0	0	0	0	0	0	0	0	0	0	0	0	0	0	0	0	0	0	0	0	4.117	0	17.936	0	0	0	0
GPR3	0.954	0.265	0.175	0.253	0.294	1.087	2.125	1.056	1.559	2.75	1.022	5.26	1.56	2.627	1.724	0.245	1.521	0.1	0.568	0.668	0.855	0.085	1.669	1.987	0.823	1.05	0.237	0.166	0.079	0	0	0.086	0.475	0.221	0.413	0.564	0.785	0.287	0.403	2.165	3.441	0.931	0.338	0.715	3.063
WASF2	49.965	60.655	57.937	63.95	42.041	70.224	59.65	38.63	82.986	43.988	53.306	68.304	79.949	67.838	87.186	66.307	49.136	69.787	35.467	40.827	38.051	60.699	58.561	69.885	52.517	34.342	67.855	23.254	50.431	37.822	54.055	54.849	49.701	28.83	54.66	79.905	55.508	23.224	25.236	52.594	36.281	31.92	35.056	51.041	40.791
RP4-752I6.1	0	0	0	0	0	0	0.477	0	0	0	0	0.456	0	0	0	0	0	0	0	0	0	0	0	0	0	0	0	0	0	0	0	0	0	0.365	0	0	0	0	0	0	0	0	0	0	0
RP1-159A19.4	1.189	1.983	0	1.258	29.252	1.805	0	0.658	1.52	0	0	0.69	5.182	2.805	0	1.22	0	2.998	0	1.664	0.983	0.634	1.039	0	1.677	0	3.544	0.621	2.374	0	3.822	1.924	0.71	0	0	0	1.173	0	3.873	1.116	9.642	0	0.505	2.375	11.712
AHDC1	3.808	4.155	4.549	4.553	4.28	3.961	8.565	2.991	6.752	7.135	7.153	10.362	6.813	5.479	7.327	10.976	6.823	5.543	3.645	3.969	3.557	4.462	7.665	7.988	3.979	1.578	5.442	2.577	4.014	1.786	4.836	3.982	4.097	1.461	5.125	6.459	4.893	3.462	3.404	3.839	3.94	4.825	6.684	8.922	5.663
FGR	2.615	5.734	9.016	7.688	0.953	11.394	23.586	14.358	200.937	13.352	15.934	15.618	71.345	2.879	3.549	7.256	47.833	3.053	17.784	24.53	26.986	15.854	4.403	7.018	22.586	6.289	2.839	1.568	2.901	4.032	2.335	4.389	14.975	12.126	6.725	14.26	13.616	6.9	11.92	13.319	13.353	4.273	22.237	9.626	30.055
RP1-159A19.3	0	0.731	0	0	0	1.33	1.064	0	4.481	0	0	0	0	0	0.904	0	0	1.105	0	0	0.724	0.934	1.532	0	0	0.964	0	0	0	0	3.756	0	0	0	0	0.69	0.864	0	0	0.823	0	1.578	0.744	0	0
RP11-288L9.1	0	0	0.28	0	0	1.737	0.927	0	0	0	0	0	0	0.72	0	0	0.429	0	0	0	0	0	0	0	0.359	0.84	0	0	0	0	0	0	0	0	0	0.3	1.505	0	0	0	0	0.343	0.971	0.381	5.466
IFI6	595.842	228.005	117.187	157.265	108.143	1228.497	398.754	908.006	458.538	692.872	376.65	165.381	204.516	1800.185	527.336	564.87	80.081	122.619	90.071	257.993	53.708	215.702	603.615	30.777	410.569	2381.799	128.51	31.074	152.06	156.543	84.821	236.928	184.141	138.523	299.608	564.442	832.529	160.307	426.782	496.765	335.443	462.475	1547.807	1218.244	4635.951
RP11-288L9.4	0.344	1.147	0	0.364	0.846	2.089	0	2.664	3.812	5.512	0.68	0.399	0.375	7.143	0	1.412	0.774	0.434	0	0.642	0.284	0.734	0.902	0	0	3.786	0.684	0	0.687	0.503	0	0.371	1.232	0.319	0	0.271	1.697	0.414	0.249	0	1.86	3.098	1.752	1.375	17.87
RNU6-949P	0	0	0	0	0	0	0	0	0	0	0	0	0	0	0	0	0	0	0	0	0	0	1.375	0	0	0	0	0	0	0	0	0	0	0	0	0	0	0	0	0	25.502	0	0	0	0
CHMP1AP1	0	0	0	0	0	0	0	0	0	0	0	0	0	0	0	0	0	0	0	0	0	0	0	0	0	0	0	0	0	0	0	0	0	0	0	0	0	0	0	0	4.122	0	0	0	0
FAM76A	13.969	6.329	5.533	7.504	6.105	5.128	7.193	8.305	5.581	6.224	5.398	9.047	4.999	5.352	3.573	7.019	3.096	5.732	3.829	3.424	1.965	4.092	9.151	13.546	4.118	6.058	5.843	2.7	5.289	5.666	4.916	3.69	4.929	5.183	6.955	7.224	4.361	3.46	6.099	7.516	3.833	9.575	8.071	5.707	10.346
RP3-426I6.2	7.23	0.402	0	1.531	0	0.732	0.585	1.067	0.411	0	0.476	1.678	0	0	0	0.495	0	0	0.492	0	0	1.028	1.264	2.409	0.907	1.591	0.479	0	0.963	0.704	0	0	0	0.447	0.626	1.139	0	0.869	0	1.81	7.819	0	2.046	0.481	3.454
RPEP3	0	0	0	0	0	0	0	0	0	0	0	0	0	0	0	0	0	0	0	0	0	0	0	0	0	0	0	0	0	0	0	0	0	0	0.484	0	0	0	0	0	1.346	0.224	0	0	0
STX12	59.789	73.164	44.761	67.87	28.896	48.208	28.425	45.683	51.415	38.285	31.421	33.897	52.718	41.157	31.332	39.505	32.577	63.319	24.72	19.056	23.255	42.076	37.706	44.228	29.944	41.399	75.278	68.837	53.418	46.39	72.792	46.396	47.108	21.703	27.675	38.298	40.91	16.883	23.973	37.078	28.617	37.218	38.799	39.323	65.656
RP3-426I6.5	0.914	0	0	0	0	0	1.111	1.012	0	0.771	0.903	0	0	0	0.944	0.938	0	0	0.933	0	0	0	0	0	0	0	0.908	0	0	1.336	0	0	2.183	0.848	0	0.72	0	0	1.324	0.858	14.83	0	0	0.913	2.456
RP3-426I6.6	1.874	0.781	1.031	0.496	0	0	0	0	0.799	1.185	0	1.631	0	1.769	0.967	1.443	1.054	0.591	1.434	0	0.387	0	0.41	0	0.441	1.031	0.931	1.468	0	0	0.502	0.506	0.559	0.435	0	0.738	0.925	0.282	0.339	0.44	0	1.266	0.398	0.468	1.259
PPP1R8	40.994	27.517	29.528	34.487	37.074	56.802	49.435	52.819	35.811	34.319	29.07	43.339	35.377	46.689	47.613	37.054	31.689	39.582	23.925	24.885	20.625	29.466	38.504	32.109	32.997	56.416	26.921	15.642	27.113	32.168	26.411	32.39	32.776	20.976	23.893	39	34.972	20.917	20.782	52.155	28.394	36.431	32.216	34.514	61.036
SCARNA1	0	0	0.743	0	0	0	0	0	0	0	0	0	0	0	0	0	0	0	0	0	0	0	0	37.139	0	0	0	0	0	0	0	0	1.21	0	85.492	0	0	0	0	0	5.479	0	0	0	0.908
AL109927.1	91.484	66.445	65.625	82.259	93.191	140.386	109.936	139.318	81.342	58.069	69.99	125.544	87.909	109.557	167.545	118.132	77.476	126.534	78.279	59.654	64.26	92.326	117.834	0	93.435	142.916	74.293	35.957	80.554	83.355	68.524	94.478	84.573	69.342	0	85.207	89.293	43.178	42.736	123.751	101.065	70.865	69.31	94.338	119.827
THEMIS2	4.333	8.38	7.153	12.526	35.209	11.332	13.357	17.444	81.537	17.716	10.398	4.267	33.847	11.031	5.149	14.986	22.081	5.51	13.075	14.267	22.912	14.679	3.12	4.731	14.313	11.581	3.365	1.559	5.454	8.139	2.77	9.076	19.39	8.949	4.56	16.199	11.352	9.129	16.345	19.279	8.663	4.984	20.956	13.458	24.132
RPA2	60.82	32.932	30.417	40.479	40.592	97.524	52.527	103.799	53.126	42.156	29.145	54.905	38.499	57.168	74.477	79.871	54.276	43.603	23.035	31.481	35.273	43.452	34.748	33.173	49.675	72.351	29.806	21.231	29.869	36.273	36.34	38.751	47.554	24.651	22.168	65.737	64.119	27.402	32.877	105.75	79.741	43.514	49.862	55.681	72.609
SMPDL3B	31.879	18.651	23.37	18.072	19.61	22.286	63.368	42.382	9.023	3.135	8.529	22.952	19.362	18.968	15.933	2.134	0.638	25.901	7.52	14.694	9.273	18.545	27.928	32.641	10.072	18.514	33.745	9.08	27.494	15.279	25.656	16.113	13.315	6.545	10.876	17.562	21.01	10.948	5.702	32.708	3.747	5.049	46.529	5.098	19.017
RP11-460I13.2	107.916	44.568	60.277	47.506	60.274	67.617	164.386	105	27.453	11.845	22.344	56.045	54.885	48.179	42.437	10.198	8.866	51.845	24.117	38.036	24.08	38.731	64.103	0	26.741	39.969	89.538	25.046	60.899	34.536	59.111	42.886	38.863	20.019	0	43.973	44.619	37.079	18.356	85.875	12.968	11.106	116.621	9.925	50.631
XKR8	11.038	9.921	11.689	9.347	11.317	10.335	12.292	12.078	17.461	8.016	7.03	5.692	11.228	9.029	15.889	5.665	14.076	9.976	7.07	6.866	7.961	7.979	8.847	2.452	8.189	9.179	15.418	5.508	9.247	7.167	10.91	10.655	8.201	5.745	1.075	10.769	11.012	5.199	5.24	10.766	6.632	8.007	11.973	8.025	13.128
EYA3	6.383	8.071	10.177	11.975	9.8	13.078	12.797	9.244	16.877	10.065	10.512	18.996	14.365	13.2	12.079	6.871	9.575	9.718	10.562	7.504	7.745	9.437	8.485	25.763	8.784	7.111	8.921	2.954	7.359	5.61	7.397	8.316	6.94	6.738	19.87	8.152	7.271	4.524	4.246	10.158	6.033	6.706	7.225	5.936	11.504
RP11-460I13.6	0	0	0.336	0	0	0	0.557	0	0.391	0	0	0.532	0	0	0	0.47	0	0	0	0	0.379	0	0	0	0	0.504	0	0	0	0.67	0	0	0	0.425	0	0	0	0	0	0	7.435	0.413	0	0	0.411
RN7SL559P	0	0.476	0	0	0	0	0	0	0	0.481	0	0.662	0.621	0	0	0	0	0	0	0	0.472	0	0	0	0	0	0	0	0.569	0	0.611	0	0	1.058	0.37	0	0	0	0	0	0	0	0	0	0
SPCS2P4	1.991	1.349	0.456	1.054	1.531	1.133	2.267	1.101	2.121	1.364	0.861	1.155	0.814	1.057	0.257	1.277	2.8	0	0.762	0.116	0.617	0.796	0.653	0.829	1.17	0.685	0.989	0.26	0.745	1.999	0.133	1.074	1.783	0.923	1.05	0.882	0.859	0.898	0.541	0.934	0.673	0.896	0.951	0.746	1.672
RP5-1053E7.2	0	0	0	0	0	0	0	0	1.22	0	0	0	0	0	0	0	0.805	0	0	0	0	0	0	0	0	0	0	0	0	0	0	0	0	0	0	0	0	0	0	0	11.612	0	0	0	0.641
RP5-1053E7.3	0	0	0	0	0.372	0	0.734	0	3.604	0.255	0.298	0	0	0	0	0.31	1.019	0	0	0	0.25	0	0.264	2.516	0	0	0	0	0	0	0	0	0	0.28	1.568	0	0	0	0	0	0	0	0	0	0.27
RNU6-176P	0	0	0	0	0	0	0	0	0	0	0	0	0	0	0	0	0	0	0	1.495	0	0	0	0	0	0	0	0	0	2.341	0	0	0	0	0	0	0	0	0	0	0	0	0	0	0
RNU7-29P	2.713	2.262	1.989	0	0	0	0	0	2.313	0	0	0	2.957	0	0	0	0	0	0	0	2.243	0	0	0	0	0	0	0	0	0	0	0	0	0	0	0	0	0	0	0	0	2.443	0	0	2.43
PTAFR	8.436	15.589	15.434	13.999	4.178	13.567	21.623	42.911	207.691	95.192	17.873	5.682	58.783	15.316	6.715	19.371	32.214	11.269	62.394	17.374	20.513	19.9	14.095	5.24	18.858	8.301	8.703	2.314	10.959	13.421	5.248	10.376	21.042	10.277	7.145	17.17	19.503	8.64	14.028	26.846	4.639	7.854	21.635	21.496	30.863
DNAJC8	107.285	57.636	50.575	76.3	66.949	125.685	86.466	113.213	89.369	116.735	52.18	71.812	71.319	63.043	123.057	109.787	71.236	70.737	59.331	58.347	68.455	72.271	65.055	155.423	70.517	153.492	57.151	35.957	56.66	80.16	53.756	63.941	69.751	49.395	132.054	98.95	94.912	46.869	54.666	111.313	95.177	100.905	96.164	89.334	105.217
AL353354.1	28.035	8.501	7.474	10.791	0	3.869	0	2.82	4.345	6.448	7.556	2.957	2.778	0	5.262	13.08	0	3.214	7.801	4.756	2.108	2.718	0	16.984	4.794	5.61	5.065	5.324	10.181	0	8.194	2.75	9.13	2.364	1.654	6.021	7.544	9.195	7.382	19.142	110.253	6.885	19.472	35.645	22.828
AL353354.2	261.931	92.981	84.208	108.868	102.295	195.551	130.192	155.809	142.168	190.085	72.664	105.946	91.138	117.486	164.211	168.708	101.661	111.52	133.367	82.952	102.533	95.854	92.869	0	111.639	232.749	81.192	52.201	76.793	112.344	66.957	96.468	113.629	106.538	0	188.848	185.885	103.743	136.76	230.113	275.475	235.866	210.522	209.33	195.003
ATPIF1	166.852	77.103	82.082	97.87	73.946	82.985	104.419	127.816	68.444	80.012	51.773	71.574	88.324	88.837	105.977	86.521	41.255	118.03	72.424	45.776	51.7	90.066	92.61	88.415	100.603	144.785	97.667	53.059	100.035	86.704	70.974	88.03	65.99	74.258	64.175	85.607	71.236	75.641	101.981	198.873	84.622	132.616	102.107	69.557	84.44
RP5-1092A3.4	2.768	2.019	1.078	1.922	2.447	1.444	1.261	2.871	0.958	1.313	1.624	9.833	1.037	3.347	2.857	2.486	1.07	2.181	1.853	1.21	0.787	0.646	1.059	0.72	2.115	1.523	0.945	1.987	1.727	1.264	1.576	1.027	2.685	6.578	0.056	1.43	0.853	3.536	4.383	5.44	3.741	4.128	1.175	0.864	4.183
RP5-1092A3.5	0	0.33	0.29	0.838	0	0	0.962	0.438	0.337	0	0.782	2.755	0.431	0.747	4.903	0	0.445	0.499	0	0	0	0	0.346	0	0.372	0.436	0.393	0.413	0.395	0.578	0.424	1.281	0.945	0.734	0	0	0	0	1.146	1.115	0	0	0.336	0	0.709
SESN2	33.029	7.312	17.428	17.326	7.252	11.538	28.582	25.01	17.027	7.6	13.912	37.247	15.237	8.506	17.55	6.5	17.156	16.096	19.88	6.59	10.876	12.106	14.865	3.571	12.278	6.541	10.989	2.798	14.059	5.623	9.815	6.256	9.773	9.805	6.323	11.7	18.072	14.646	5.926	21.038	6.849	20.574	11.91	8.906	22.82
MED18	49.538	18.916	24.456	43.344	23.292	28.109	35.559	32.02	21.826	21.591	16.318	21.287	22.722	26.762	23.243	17.89	11.072	35.443	16.676	12.916	15.447	27.663	18.667	6.53	20.627	35.064	25.028	9.32	25.069	25.099	19.394	27.989	22.605	15.006	6.387	41.044	28.141	20.71	16.485	43.375	15.333	20.952	44.956	21.161	25.845
PHACTR4	21.857	16.308	17.504	31.585	13.749	15.54	23.157	12.157	13.089	15.423	15.706	26.557	17.859	9.683	19.508	7.566	12.705	18.948	9.293	9.55	9.823	13.922	19.953	36.1	11.724	9.225	16.121	6.424	13.95	8.643	15.071	13.073	10.541	7.099	25.231	19.245	16.006	6.733	6.29	22.415	5.205	9.069	9.646	9.968	12.68
RP1-308E4.1	0	0	0.626	0.452	0.525	0	0	0	0.728	0	0	0	0	0	0	0	0	0	0	0	0.353	0	0	7.113	0	0.47	0	0.446	0	0	0	0	0	0	4.156	0.336	0	0	0	0	0	0	0	0	0
RNU6ATAC27P	0	0	0	1.496	1.739	0	0	0	0	0	0	3.28	1.541	0	0	0	0	0	0	0	0	0	0	0	0	1.556	0	0	0	0	0	0	0	0	0	0	0	0	0	0	0	0	0	0	0
RCC1	59.878	23.415	22.17	63.015	32.949	55.372	108.108	136.43	28.399	53.232	25.738	49.343	34.137	42.386	74.046	14.965	23.074	38.083	36.547	41.495	31.304	31.655	46.075	35.678	35.764	70.142	19.089	5.467	22.51	19.468	16.413	30.068	18.753	20.827	19.907	42.62	20.106	21.566	13.251	62.551	6.551	27.232	34.891	23.166	31.427
SNHG3	14.813	5.696	7.3	6.49	13.669	14.306	23.893	23.265	9.541	25.47	3.822	30.458	11.794	24.506	37.973	9.587	11.852	11.935	30.897	11.709	10.684	7.724	7.304	1494.189	12.112	33.74	4.948	2.492	9.41	9.378	5.6	8.259	8.992	17.365	2621.3	9.073	12.058	7.695	16.565	32.604	6.898	27.753	11.772	12.291	18.096
SNORA73B	3.298	2.063	12.694	4.364	3.043	6.259	13.022	38.319	1.406	9.04	2.444	0.957	9.885	18.678	11.065	0.846	5.567	1.04	6.73	5.385	2.046	0	2.884	70459.425	5.428	12.706	3.278	0	0	3.614	5.302	1.78	0.985	7.648	80139.859	0.649	4.881	1.983	3.582	8.515	0	14.85	10.5	0.824	5.908
PRDX3P2	0	0.689	0	0.291	0.339	0.418	1.338	0.914	0	1.161	0	0.958	0.3	0.78	0	0	0	0	0.562	0	0	0.587	0.481	0	0.518	0.303	0	0	0	0.402	0	0	0	0.511	0	0.434	0.272	0	0	0	7.443	0.248	0	0	0
TRNAU1AP	30.478	4.334	5.213	13.277	10.047	17.381	9.113	7.912	9.06	11.17	4.711	9.52	5.408	6.638	12.786	9.786	5.627	6.357	9.129	4.776	5.267	6.251	6.457	12.173	7.276	10.623	4.698	2.163	6.243	6.679	3.936	5.271	6.859	4.711	7.633	12.061	10.91	7.025	7.837	12.582	6.55	10.485	13.102	10.188	12.144
SNHG12	15.043	6.646	4.053	8.225	18.446	12.554	8.955	15.322	5.732	12.938	2.707	15.662	7.437	18.006	21.235	10.685	6.277	7.852	19.921	4.694	4.778	5.419	4.529	51.947	5.715	23.958	4.257	1.717	5.522	6.55	2.722	4.892	8.208	14.83	18.135	6.943	13.073	8.805	15.436	14.216	5.387	18.749	12.136	11.146	14.321
SNORD99	22.731	7.582	1.666	7.218	25.17	3.451	16.568	10.061	9.689	21.086	4.493	5.275	7.432	21.455	23.465	20.999	0	14.333	23.191	6.362	3.759	7.273	1.988	22.722	2.138	35.027	4.518	0	4.54	3.321	4.872	7.359	5.429	29.517	25.079	7.16	15.7	13.668	39.502	14.938	24.583	28.657	15.437	13.625	2.036
TAF12	29.511	16.566	14.353	28.19	10.095	29.287	15.476	31.299	23.991	29.985	10.456	27.976	18.905	18.071	14.786	26.301	12.472	16.339	11.529	10.207	9.999	16.735	11.139	20.025	20.104	23.054	11.444	7.517	13.513	15.353	11.879	15.535	14.869	11.75	13.033	24.599	20.453	10.041	12.769	29.53	21.017	25.861	26.03	23.153	27.206
RAB42	6.945	5.855	3.79	12.742	11.392	13.238	1.125	8.794	4.933	2.277	2.821	9.758	2.943	2.622	3.903	5.069	4.601	2.822	5.274	3.959	2.871	3.539	3.778	0.386	5.805	5.86	1.84	0.322	3.159	3.495	0.827	2.581	3.962	2.505	2.304	5.468	12.41	3.34	3.129	5.505	8.345	4.308	8.777	7.94	3.732
RP11-442N24__B.1	0.516	0.143	0.126	1.092	1.27	0.522	0.627	0.571	0.44	0.58	0.68	1.197	0.75	0.162	0	0.706	0	0.217	0.175	0.16	1.138	0.183	0.301	0	1.132	1.136	0.171	0.539	0.344	0.754	0.553	0.186	0.616	0.319	0	0.542	0.339	0.724	0.125	0.969	10.231	0.774	0.73	1.718	0.77
RNU11	0	0	0	0	1.544	0	0	0	0	0	0	0	1.368	0	0	1.288	0	0	0	0	0	0	0	0	0	0	0	0	0	0	0	0	0	0	0.815	0	0	0	0	1.179	0	0	0	0	0
GMEB1	4.297	4.213	3.799	7.057	3.781	7.631	6.738	5.878	7.726	6.259	4.607	5.952	6.414	5.236	5.081	3.662	2.93	3.81	2.657	3.645	4.63	4	2.687	9.979	4.409	5.618	3.571	1.414	3.407	2.778	3.126	3.625	4.167	2.464	10.361	7.178	6.09	2.881	2.225	7.042	4.225	3.869	5.925	4.397	4.455
SCARNA24	0	2.101	0.924	0.667	2.325	1.913	0.765	0.697	0.537	1.594	4.358	2.924	0.687	1.189	0.65	1.293	0	0.794	0	0	0	0	0.551	0	0	0	1.878	0.658	1.887	0.92	0.675	2.04	0	0.584	0	1.488	0.622	0	0	0.591	0	0	0	0	2.821
YTHDF2	51.915	35.077	35.407	59.982	36.575	62.936	60.788	47.603	36.156	48.927	32.048	52.748	45.51	50.234	48.145	31.274	33.203	53.431	34.02	31.68	35.251	42.399	41.048	29.773	44.191	57.188	33.397	17.345	33.78	29.613	32.373	35.468	33.624	25.269	35.842	53.031	50.191	25.03	21.683	61.138	28.52	38.899	43.368	33.617	49.935
OPRD1	0	0	0	0	3.266	0	0	0	0	0	0	0	0.207	0	0.685	0	0.107	0	0	0	0	0	0	0	0	0.209	0	0	0	0	0	0	0	0	0.431	0	0	0	0	0	7.178	0	0	0	1.274
RP1-212P9.2	0.193	0.161	0.141	0.408	9.24	0.292	0.234	0.426	0.164	0.081	0	0.223	0.105	0	1.59	0.099	0.217	0.121	0.098	0.18	0.08	0.308	0.084	0	0	0.106	0.096	0.603	0.288	0	0.206	0	0	0.089	0	0.227	0	0	0	0	2.083	0.087	0	0	6.382
RP1-212P9.3	1.24	0.129	0.341	0.821	11.635	0.235	0.565	0.858	0.661	0	0	0.36	0	0.146	1.28	0.159	0.698	0	0	0.579	0.128	0.496	0.136	0	0	0.171	0.77	0.486	0.619	0	0	0.335	0.185	0	0	0	0	0	0.561	0.146	0.838	0.14	0.132	0	5.554
EPB41	16.533	28.065	20.593	51.662	32.91	24.792	28.447	13.619	19.842	15.535	12.404	26.699	28.665	13.821	18.303	10.152	17.048	27.073	7.563	11.294	12.277	23.049	23.442	50.45	18.108	25.484	20.769	17.436	19.837	15.667	17.457	19.682	22.87	7.874	50.457	16.889	5.932	6.753	7.485	10.144	7.029	7.444	8.448	5.032	31.436
RP4-604A21.1	0	0	0.373	0	0	0	0.617	0	0	0.429	0	0	0	0.48	0	1.043	0	0.641	0	0.474	0	0	0.444	0	0	0	0	0.531	0	0	0	0	0	0.943	0	0	1.003	0.306	0	0.477	16.488	0.458	0.431	0	0
TMEM200B	22.246	8.186	9.346	19.229	10.116	30.967	11.924	3.808	10.813	29.188	6.551	27.954	8.822	9.927	9.409	17.861	6.67	8.842	7.088	5.887	6.905	7.614	11.648	0	5.575	7.366	6.778	6.724	7.32	6.798	8.265	6.81	9.21	7.627	0.248	14.807	10.125	9.735	10.846	11.789	18.957	14.694	13.473	12.544	17.356
RP11-242O24.3	0	0	0	0	0	0	0	0	0	1.017	0	0.7	0	0	0	0	0	0	0	0	0	0	0	0	0	0	0	0	0	0	0	0	0	0	0	0	0.595	0	0	0	3.26	0	0	0	0.54
SRSF4	40.966	38.924	39.826	79.407	66.837	104.905	86.037	57.21	76.812	92.42	44.986	76.643	61.717	52.114	98.039	54.738	40.729	55.361	58.309	33.821	53.975	50.397	54.37	90.24	52.123	63.482	45.551	24.565	41.904	34.135	40.815	43.304	43.913	43.438	67.519	61.547	71.174	32.412	49.159	55.525	52.972	51.655	62.748	52.751	62.453
RP11-242O24.5	0	0	0	1.113	1.293	1.596	0	0	0	0	0	0.61	0.573	0.496	1.628	0	1.183	0.663	0.536	0	0	0	0	0	0	0.579	0	0	0	0	0	0	0	0.488	0	0	0	0	0	0	0	0	0	0	0
MECR	7.935	5.794	4.685	8.217	9.815	18.623	10.889	11.721	5.594	11.466	5.298	13.187	5.469	10.323	10.271	9.289	5.646	6.761	6.213	6.042	6.1	5.398	7.725	11.004	7.26	9.016	4.347	4.524	4.926	4.825	4.918	5.508	6.555	4.217	9.158	5.269	18.747	4.59	4.596	10.026	12.756	11.818	7.318	8.826	7.222
RP11-467D18.2	0	0	0.43	0.621	3.612	0	0	0.65	0	0.99	0.29	7.834	0	0.831	0.909	0	0.33	0.37	0.299	0	0.243	0	0.77	0	0	0.323	0	0.307	0.586	0	0	0.317	0.351	0.817	0	0	0	0	0	0.551	9.524	0.264	0.249	0	1.578
PTPRU	4.896	2.303	1.896	1.967	3.738	22.908	1.281	1.445	5.115	14.567	10.718	18.875	5.445	6.777	41.129	3.402	7.006	7.915	3.381	4.45	4.318	2.383	13.983	20.035	1.724	19.233	1.846	2.439	2.206	2.714	4.628	2.736	3.298	0.605	26.966	6.643	42.136	1.072	2.418	2.97	5.838	1.017	4.092	4.013	7.263
AL645859.1	0	0	0	0	0	0	0	0	0	0.999	0	0	0	0	0	0	0	0	0	0	0	0	0	0	0	0	0	0	0	0	0	0	0	0	0	0	0	0	0	0	0	0	0	0	0
RP3-437I16.1	0	0	0	0	0.578	0.119	0	0	0	0	0.077	0.636	0	0	0	0	0	0	0	0	0	0	0	0	0.074	0	0	0	0	0	0	0	0	0	0	0	0	0	0	0	4.235	0	0	0	0.07
RP11-810H18.1	0	0	0	0	0	0	0	0	0	0	0	0	0	0	0	0	0	0	0	0	0	0	0	0	0	0	0	0	0	0	0	0	0	0	0	0	0	0	0	0	10.425	0	0	0	0
AC092265.1	0	0	0	0	0	0	0	0	0	0	0	0	0	0	0	0	0	0	0	0	0	0	0	0	0	0	0	0	0	0	0	0	0	0	0	0	0	0	0	0	6.788	0	0	0	0
RP4-656G21.1	0	0	0	0	0	0	0	0	0	0.285	0	0	0	0	0	0	0	0	0.345	0	0	0	0	0	0	0	0	0	0	0	0	0	0	0	0	0	0	0	0	0	9.132	0	0	0	0
RP11-179G8.1	0	0	0	0	0	0	0	0	0	0	0	0	0	0	0	0	0	0	0	0	0	0	0	0	0	0	0	0	0	0	0	0	0	0	0	0	0	0	0	0	3.69	0	0	0	0
RP11-111I12.1	1.218	0	0.325	0	0.136	0	0	0	0.283	0	0.109	0.771	0.121	0.105	0	0.227	0.125	0	0	0.103	0.183	0.118	0.097	0	0	0	0	0	0	0	0.356	0	0	0	0	0	0	0.2	0.08	0	14.371	0	0	0	0.298
RP4-591L5.1	0	0	0	0	0	0	0	0	0	0	0	0	0	0	0	0	0	0	0	0	0	0	0	0	0	0	0	0	0	0	0	0	0	0	0	0	0	0	0	0	23.323	0	0	0	0
MATN1	0.292	0.274	0.241	0.232	2.561	0.721	0.311	0.485	0.311	0.493	0.83	1.017	0.478	0.103	0.113	0.337	0.534	0.322	0.112	0.307	0.423	0.584	0.926	0	0.343	0.603	0.363	0.114	0.365	0.373	0.274	0.315	1.003	0.237	0.071	0.173	0.721	0.351	0.291	0.24	1.975	0.197	0.124	0.146	1.897
MATN1-AS1	0.669	0.627	0.49	0.265	3.857	1.65	0.305	0.601	0.57	1.622	0.909	2.279	0.774	0.75	0.561	1.158	1.082	1.529	0.213	0.273	0.484	0.803	1.206	0.905	0.511	1.472	0.582	0.48	0.877	0.489	0.806	0.586	1.298	0.388	0.271	0.856	1.444	0.402	0.515	0.549	0.904	0.678	0.177	0.167	0.861
LAPTM5	59.445	92.287	98.156	131.393	60.557	195.165	144.796	229.267	609.545	164.688	130.533	97.641	288.926	73.951	70.484	281.184	235.103	58.054	159.451	130.86	184.639	145.048	41.958	67.448	173.413	107.783	51.516	13.844	49.461	106.738	31.935	71.468	206.198	68.669	124.071	152.404	214.583	76.397	68.487	216.478	116.963	69.074	341.244	169.58	127.656
MIR4420	0	0	1.602	0	0	0	0	0	5.587	0	0	5.069	2.381	0	0	0	2.458	0	2.229	0	0	0	1.91	0	0	2.404	0	0	0	0	0	2.357	0	0	0	1.72	0	0	0	0	0	0	0	0	0
RP1-65J11.1	3.171	0.212	0.372	0	0.156	0	0.308	0	0.108	0	0.376	0	0.415	0	0	0.391	0	0	0	0	0	0.135	0.222	0	0	0	0.126	0	0.127	0.185	0	0	0.303	0.118	0	0.1	0.125	0	0.184	0.834	12.347	0.685	0.108	0	0.114
RP1-65J11.5	0	0	0	0	0	0	0	0	0	0	0	0	0	0	0	0	0	0	0	0	0	0	0	0	0	0	0	0	0	0	0	0	0	0	0	0	0	0	0	0	1.041	0	0	0	0
SDC3	33.49	12.426	20.137	11.262	23.75	45.75	13.734	19.252	14.163	31.193	45.232	32.035	21.168	14.715	40.344	22.916	15.105	13.238	15.347	10.504	9.172	14.648	35.942	4.877	16.408	15.247	9.272	4.176	12.979	14.814	11.096	13.614	18.389	6.711	9.191	13.964	24.237	10.448	7.411	29.989	11.97	22.184	28.228	18.167	12.856
PUM1	23.678	32.627	30.229	46.551	43.542	41.619	40.676	22.798	22.849	34.258	51.09	45.6	34.444	33.738	40.57	25.086	33.788	35.756	19.388	23.276	26.827	24.929	35.587	84.777	26.473	27.208	28.049	12.922	24.23	18.373	29.215	23.14	23.208	16.33	77.74	19.946	23.939	13.733	10.522	24.901	17.997	16.312	19.669	18.02	27.989
SNORD103A	0	0	0	0	0	0	0	0	0	0	0	0	0	3.692	0	2.008	0	0	0	0	0	0	0	0	0	2.153	0	0	0	0	2.096	0	0	0	0	0	0	1.176	0	0	0	3.523	1.66	0	0
SNORD103B	0	0	4.302	0	2.406	5.939	0	2.164	0	0	0	6.808	4.263	1.846	0	0	0	0	1.995	0	0	0	0	26.068	0	2.153	1.944	2.043	0	0	0	0	0	3.628	22.849	1.54	0	0	1.416	0	0	0	0	0	1.752
SNORD85	0	0	0	0	0	6.997	0	2.55	1.964	0	0	0	0	0	2.379	0	0	0	2.351	0	0	0	0	0	0	0	0	0	0	0	0	0	0	0	8.973	0	0	0	1.668	0	0	0	0	0	2.064
RP11-201O14.1	0	0	0	0	0	0	0	0	0	0.28	0	0	0	0.939	0	0	0	0	0.338	0	0	0	0	0	0	0	0	0	0	0	0	0	0	0	0	0	0	0	0	0	0	0	0	0	0
RP11-201O14.2	0	0	0	0	0	0	0	0	0	0.87	0	0	0	0	0	0	0	0	0	0	0	0	0.902	0	0	0	0	0	0	0	0	0	0	0	0	0	0	0	0	0	22.321	0	0	0	0
SEPW1P	0	0	0	0	0	0	0	0	0	0	0	0	0	0	0	0	0	0	0	0	0	0	0	0	0	0	0	0	0	0	0	0	0	0	0	0.526	0	0	0	0	0	0	0	0	0
RP11-490K7.1	0	0	0	0	0	0	0	0	0	0	0	0	0	0	0	0	0	0	0	0	0	0	0	0	0	0	0	0	0	0	0	0	0	0	0	0	0	0	0	0	0	0	0	0.385	0
NKAIN1	0.056	0.047	0	0.06	13.095	1.026	0	0.125	0.144	0.095	0.111	0.653	0.061	0.053	2.209	0	0.697	0	0	0.158	0.047	0.12	0	0.844	0	0.186	0	0	0.056	0	0.06	0	0.134	0	0	0.044	0.056	0.034	0	0	6.09	0	0	0.169	6.204
SNRNP40	19.501	13.779	12.083	32.362	27.553	35.783	28.682	36.333	21.165	37.559	20.224	31.286	20.11	21.77	23.55	18.811	22.696	19.833	14.761	16.277	15.293	17.713	18.848	29.553	19.207	27.926	11.377	5.519	12.732	13.05	11.146	15.433	14.522	11.942	21.746	35.831	24.537	15.987	14.181	49.569	21.997	21.79	18.797	19.272	24.228
RP11-490K7.4	0	0.321	0.564	1.63	0.474	1.753	0.468	0	1.641	1.948	0.761	0	0.42	1.09	0.397	0.395	0.433	0	0.785	0	0.637	0.411	0.337	1.924	0	3.389	0	0.402	0	0.562	0.413	0	0	1.071	0.5	0	0	0.694	0.279	1.084	0	0	0.327	0	0.345
ZCCHC17	40.207	26.482	21.194	42.183	47.826	42.406	35.227	37.5	31.697	57.087	30.239	36.845	27.823	40.048	40.31	46.747	33.028	32.42	26.318	24.648	29.055	30.36	24.733	39.864	24.009	53.065	22.099	15.329	21.942	32.49	24.405	23.711	30.804	18.811	27.364	40.347	31.157	20.86	18.743	45.18	35.114	39.891	34.887	36.701	39.997
RP11-266K22.2	50.579	39.622	31.742	62.867	87.685	87.261	44.219	72.922	48.997	107.279	53.768	71.575	47.188	65.82	57.747	76.298	56.046	69.1	40.655	45.758	42.457	44.954	47.574	0.638	38.918	90.673	33.889	28.413	39.796	47.023	43.938	50.447	54.447	26.655	0	42.544	31.001	26.034	23.305	53.599	22.791	43.475	33.178	39.426	59.374
FABP3	1.967	7.246	4.928	11.28	5.244	9.708	4.581	5.805	7.128	3.318	4.05	33.098	2.68	9.903	6.939	37.526	42.243	4.342	6.858	46.959	7.185	2.798	2.724	125.641	15.418	4.692	12.219	62.669	4.257	4.072	31.099	3.362	6.46	5.474	16.705	9.295	11.162	21.293	9.853	10.159	115.25	16.092	23.243	13.266	2.79
SERINC2	54.382	64	61.483	132.732	140.283	86.41	99.499	95.122	61.147	75.32	105.638	45.741	65.465	94.672	84.204	29.577	50.595	75.15	30.715	23.674	69.31	112.231	221.369	40.363	68.58	83.997	108.274	27.649	59.176	34.07	80.66	73.796	40.457	19.103	58.522	76.916	69.452	68.989	39.999	29.79	18.347	38.17	100.282	25.492	51.705
AC114494.1	96.235	146.242	132.063	292.549	333.673	225.8	221.245	218.24	135.939	158.287	223.992	100.581	152.552	210.56	187.184	68.98	128.412	211.128	54.77	54.167	151.262	255.325	456.185	0	139.12	184.266	259.236	64.374	138.597	86.566	193.907	179.809	101.617	27.294	0.258	137.782	131.833	116.206	61.906	53.76	8.601	45.836	168.789	53.63	117.896
RP11-439L8.2	0	0	0	0	0	0	0	0	0	0	0	0	0	0	0	0	0	0.158	0	0	0	0	0	0	0	0	0	0	0	0	0	0	0	0	0	0	0	0	0	0	3.389	0	0	0	0
RP11-439L8.3	0.289	0.12	0	0	3.195	0.219	0	0	0	0.122	0	0	0	0.136	0	0	0.162	0	0	0.135	0.119	0	0	0	0.136	0	0.143	0	0	0	0	0	0	0	2.996	0	0	0	0	0	7.801	0	0	0.288	0
RP11-439L8.4	0.061	0.051	0	0.065	1.812	0	0	0.068	0.105	0.155	0	0	0	0.463	0	0	0.276	0	0	0	0.051	0.065	0	0	0	0	0	0	0.061	0	0	0	0	0.057	0.04	0.242	0	0	0.444	0	5.641	0.111	0.104	0.368	0.055
RP11-73M7.1	1.138	2.848	6.26	7.833	1.751	2.161	4.149	7.558	2.912	6.241	7.594	2.312	2.792	4.298	7.051	1.461	2.242	6.461	5.808	2.124	14.357	1.214	3.235	0	5.353	5.012	6.223	1.189	5.685	2.495	3.965	2.15	1.359	6.072	0	3.81	0	1.711	1.443	3.474	3.078	4.101	0.966	1.99	4.079
TINAGL1	25.835	19.532	35.174	55.535	40.483	56.378	82.321	70.71	53.002	81.904	61.356	21.509	35.644	33.897	58.934	30.859	16.738	36.017	61.288	21.243	28.124	23.648	49.671	34.243	34.549	40.028	22.909	14.44	17.436	13.48	23.58	14.92	16.984	23.383	24.044	34.763	20.112	20.741	29.087	80.813	20.571	39.242	37.091	46.314	10.96
HCRTR1	6.712	5.094	3.887	9.521	10.571	19.668	5.3	11.289	10.243	15.567	8.955	6.152	8.852	8.933	9.077	10.61	5.438	7.28	4.383	3.57	4.995	6.515	7.454	0.112	6.123	9.974	4.936	1.893	4.022	3.923	4.46	5.94	6.252	4.296	0	8.034	6.689	3.471	3.742	5.987	7.985	4.11	7.18	7.845	8.778
PEF1	66.74	32.048	28.307	56.721	76.145	109.516	34.388	59.558	59.787	89.611	55.528	41.846	48.159	58.299	55.189	59.48	31.1	39.368	30.921	29.351	34.736	39.049	47.118	14.138	36.712	74.724	33.131	18.232	29.178	30.465	27.934	35.651	36.046	26.537	11.802	70.597	45.155	31.381	37.483	48.201	47.2	46.998	56.707	60.858	57.823
RP11-73M7.6	2.364	1.62	2.786	3.307	11.636	1.026	2.667	1.775	2.879	12.035	6.092	5.487	2.669	6.296	2.528	13.955	0.38	1.704	1.465	0.709	2.374	2.162	4.725	0	1.032	9.666	1.175	1.411	1.434	1.11	1.357	1.094	2.42	4.308	0	60.777	6.249	7.261	4.953	1.268	17.352	17.718	9.032	35.177	5.824
RP11-73M7.9	0	0	0	0	0	0.532	0	0	0	0	0	0.407	0	0.662	0.723	0	0	0	0.358	0.327	0	0	0	0	0	0	0	0	0	0	0.376	0	0	0	0	0.276	0	0.421	0	0	0	0.631	0.297	0.35	0.314
COL16A1	4.49	4.643	6.755	5.171	18.961	1.718	3.622	3.359	6.783	25.614	15.105	14.859	8.261	8.951	7.231	33.019	0.606	2.673	2.895	2.966	9.743	3.812	11.103	12.837	2.348	17.654	3.516	2.814	4.251	2.913	3.888	3.14	6.091	7.813	27.93	91.299	13.983	12.031	11.835	2.479	33.217	47.601	24.122	90.65	7.867
BAI2	0.629	0.235	0.461	0.206	3.813	5.265	0.527	0.048	0.776	2.23	2.12	9.606	0.709	0.327	0.738	1.402	0.561	0.191	0.111	0.243	1.774	0.277	0.663	1.733	1.936	1.407	0.172	0.113	0.693	0.285	0.604	0.304	0.828	0.08	1.167	1.929	0.834	0.613	0.408	0.122	1.406	2.264	0.865	2.598	6.27
MIR4254	0	0	0	0	0	0	0	2.449	0	0	0	2.568	0	0	0	0	0	0	0	0	0	0	0	0	0	0	0	0	0	0	0	0	0	0	0	0	0	0	0	0	0	0	0	0	0
RP11-84A19.3	1.253	2.351	0.459	0.663	2.698	0	0.761	1.386	9.079	11.887	5.262	2.907	4.438	0.591	0	0.643	1.41	2.37	13.103	0.584	4.403	0	0	0	0.589	0.69	0.311	0.327	0.626	1.831	0.336	1.014	2.618	0.291	0	0.493	17.308	0.565	0.68	1.176	5.081	0.564	3.723	0.313	0.281
SPOCD1	0.214	0.337	0.191	0.176	1.285	0.036	0.375	0.263	3.906	6.027	3.238	2.121	3.079	0.919	0.368	0.073	0.721	0.719	7.606	0.554	2.101	0.506	0.208	0.752	0.447	0.209	0.425	0.124	0.356	0.555	0.407	0.359	0.51	0.683	0.447	0.673	8.503	0.585	0.447	1.003	5.52	0.235	2.983	0.474	0.085
RP11-84A19.2	0	0	0	0	0	0	0	0	0	0	0	0.173	0	0	0.077	0	0	0	0	0	0.062	0	0	0	0	0	0	0	0	0	0	0	0	0	0	0.059	0	0	0	0	0.806	0.201	0	0.074	0
RP11-84A19.4	0	0	0	0.303	0.353	0	1.044	0	0.977	0.483	0.566	0.332	0	0.811	0	0.294	0.967	0.361	0	0	0	0.306	0	0	0.269	0.631	0	0	0	0	0	0	0	0.532	0	0	0	0	0.207	0.538	1.55	0	0	0.573	0
PTP4A2	124.008	94.49	73.269	128.744	45.407	139.784	68.441	57.274	92.536	129.458	107.733	78.781	97.89	80.579	66.042	66.313	53.385	124.224	49.768	45.121	54.786	74.011	76.844	47.628	60.266	107.872	63.708	39.118	60.287	68.097	59.959	70.623	62.06	55.411	33.084	130.893	76.029	68.87	56.666	84.596	64.354	56.293	133.714	81.002	84.2
AL136115.1	0.107	0.446	0.235	0.453	0.263	0.487	0.13	0.237	1.003	0.722	0	0.248	0.233	0.202	0.11	0.22	0.12	0.27	0.437	0.1	0	0	0.281	0	0.101	1.178	0.213	0.224	0.321	0.313	0	0.115	0.256	0.298	0	0	0	0.193	0.232	0.201	3.472	0.289	0.182	0	0.096
RP4-534N18.2	0	0.271	0.239	0	0.801	0.494	0.395	0	0.832	1.372	0.322	0.377	0.355	1.535	0	0	0	0	0.332	0.304	0	0	0.569	0	0	0.716	0	0	0.325	0.475	0	0	0	0	0	0	0.321	0	0	0	7.037	0	0	0	0.291
KHDRBS1	116.455	69.863	74.788	106.297	80.233	114.453	155.417	104.42	94.759	113.27	108.779	120.318	85.275	98.586	161.733	81.13	104.389	101.454	106.086	87.96	90.986	78.903	82.065	70.839	104.668	85.811	69.51	37.995	74.488	62.329	70.993	71.993	72.048	59.355	78.65	148.517	130.952	65.793	49.255	183.272	65.912	84.349	103.475	83.552	130.971
RP11-277A4.4	0.27	0.225	0	0.285	0.332	0.409	0	0	0.46	0	0	0.626	0	0	0.278	0	0	0	0	0	0	0	0	0	0	0.593	0.268	0	0	0	0	0.291	0	0.25	0	0	0	0	0.195	0	11.661	0.485	0.229	0	0.483
TMEM39B	10.198	4.616	6.052	8.327	9.201	10.027	8.671	7.468	6.955	11.057	9.357	15.437	8.203	7.333	9.073	8.075	7.977	5.94	4.558	5.391	6.023	5.542	5.138	6.31	6.987	6.093	5.743	2.434	4.51	3.476	5.464	4.192	6.262	3.873	4.759	19.693	9.343	6.628	6.118	10.121	9.453	6.384	6.472	11.157	10.787
KPNA6	16.04	20.62	15.834	28.537	21.996	36.445	24.562	20.653	17.628	30.043	32.134	25.49	24.826	21.913	15.089	8.715	12.409	16.282	13.998	10.494	8.631	11.763	14.675	24.206	8.89	12.187	12.547	6.673	11.254	8.76	10.952	13.531	10.243	9.133	15.948	20.333	14.336	6.46	7.558	19.804	8.52	9.202	11.815	10.296	18.973
TXLNA	28.711	26.829	27.984	45.011	37.555	52.848	49.172	48.217	33.692	55.874	51.402	57.252	46.702	32.854	33.312	26.627	27.149	32.258	26.097	15.684	21.424	26.579	25.651	46.513	22.94	24.998	21.685	10.259	20.508	15.844	20.913	22.66	22.711	18.864	29.436	37.56	31.581	15.4	18.593	51.712	12.477	26.092	28.263	29.34	46.265
CCDC28B	4.835	2.389	1.313	2.717	10.796	5.709	3.698	4.029	4.071	7.802	3.303	3.74	2.797	2.31	8.257	7.842	4.634	2.71	4.324	3.063	2.122	1.655	4.802	0.497	4.772	6.176	1.542	0.873	1.908	1.831	1.343	1.288	3.279	2.325	0.426	4.794	5.477	3.84	4.063	4.932	14.848	7.794	4.662	12.165	10.586
RP4-622L5.7	3.471	2.894	2.726	4.461	10.676	5.27	3.765	4.8	4.121	8.467	5.022	7.91	3.648	4.446	8.829	6.616	5.858	3.908	6.197	2.66	2.05	1.983	4.444	3.511	3.497	5.048	2.833	1.942	3.219	2.354	2.923	3.21	4.441	3.564	0.644	6.15	5.993	4.547	3.411	7.797	9.384	6.363	3.893	7.554	8.438
IQCC	5.209	3.67	2.474	6.134	4.603	7.128	5.703	4.789	2.939	6.496	6.959	10.894	2.478	5.885	5.907	3.765	4.292	3.886	4.341	3.011	2.366	3.051	4.105	11.244	3.725	4.118	3.353	1.302	3.956	3.322	2.437	4.196	2.891	3.402	2.904	8.896	4.126	4.543	2.975	9.573	0	4.69	2.865	2.858	5.125
DCDC2B	1.53	1.426	0.924	2.191	2.658	3.279	0.656	1.295	2.072	2.353	2.135	2.506	0.981	4.077	2.137	1.755	1.114	1.816	2.755	0.924	0.967	0.768	0.944	0.3	1.1	2.179	1.342	0.658	1.079	1.446	0.675	1.165	2.687	2.421	0	4.111	1.687	2.111	2.867	1.014	11.193	2.35	1.834	2.068	3.789
TMEM234	5.821	4.815	3.889	6.51	6.065	5.417	2.794	5.714	5.923	5.978	5.845	8.824	5.321	9.35	5.767	5.542	5.177	5.98	4.55	3.197	4.193	3.555	4.31	9.855	4.68	5.787	4.992	1.961	4.595	4.39	3.321	4.813	4.261	4.833	7.404	8.17	6.161	3.896	5.167	5.421	7.108	6.975	9.047	5.956	9.924
EIF3I	310.096	139.216	150.125	252.89	179.722	288.842	365.439	363.176	231.097	381.65	257.481	198.218	200.752	245.832	260.808	249.323	200.453	270.42	178.178	168.946	215.376	208.007	217.846	188.609	229.723	274.01	135.182	77.909	163.018	140.614	132.511	182.367	156.846	119.207	109.356	315.904	246.884	154.088	162.396	346.968	175.59	250.436	276.486	189.569	289.189
MTMR9LP	3.181	5.022	3.248	5.292	6.5	17.25	0.69	4.211	5.811	3.497	7.579	10.744	5.634	3.217	4.281	12.012	3.515	1.504	4.115	4.77	1.785	2.666	3.179	0.095	2.885	9.754	2.653	4.39	3.517	6.225	3.105	2.452	5.02	5.111	0	4.116	9.136	6.251	12.71	3.413	9.216	9.157	6.848	16.117	6.818
FAM167B	10.963	5.845	7.51	11.033	7.739	6.548	4.366	23.663	36.922	25.461	22.199	13.136	23.111	6.446	7.977	24.349	25.68	9.745	8.984	23.809	18.576	21.851	9.585	4.192	29.915	8.11	5.893	7.695	9.512	5.514	6.163	7.564	5.794	22.836	1.866	41.889	9.575	16.317	29.538	19.065	20.407	17.801	15.561	32.854	10.463
LCK	5.999	6.474	7.317	6.99	7.442	14.005	62.214	24.15	26.17	7.992	7.522	3.158	15.986	7.755	28.463	21.006	9.018	3.306	13.782	6.913	11.629	17.849	2.16	7.306	42.333	10.652	10.069	2.211	6.595	8.911	5.618	9.03	26.665	3.834	4.089	6.827	28.2	5.092	12.994	18.362	3.816	2.996	14.25	5.59	5.508
HDAC1	127.471	105.914	105.476	180.587	112.331	124.411	254.339	203.947	102.799	143.765	131.438	105.249	121.91	121.42	160.471	54.566	95.599	177.208	76.496	75.356	88.162	127.54	102.1	132.952	111.788	116.516	106.242	32.384	99.894	98.51	85.031	115.146	77.959	83.477	64.127	205.676	100.641	63.652	68.478	155.321	21.781	98.501	91.54	54.574	108.31
MARCKSL1	443.254	254.87	233.642	270.908	209.27	230.732	544.459	366.981	280.548	318.859	367.868	406.178	306.113	232.213	309.052	202.227	227.916	342.231	232.216	214.575	231.77	333.787	405.222	23.421	358.75	395.129	216.55	54.595	180.343	161.136	258.468	203.535	194.003	149.682	13.172	579.184	215.886	192.7	164.021	873.536	61.567	330.495	482.514	274.265	476.293
RP4-811H24.9	0	0	0	0.259	0.301	0.372	0.297	0.271	0	0.206	0.242	0.284	0	0.693	0.253	0	0.275	0	0	0	0	0	0.214	0	0	0	0	0.256	0.245	0	0.262	0.264	0.585	0.227	0	0	0	0.294	0.355	0	10.592	0	0	0.489	0.219
TSSK3	1.689	1.729	0.901	4.226	5.479	2.331	3.357	2.379	1.113	5.244	2.352	4.81	1.506	1.377	5.231	1.024	0.259	1.646	3.916	0.645	0.444	1.72	0.604	0	1.083	7.014	1.373	1.844	1.917	1.346	1.563	0.58	3.025	4.415	0.1	1.149	2.5	1.016	2.557	4.036	7.058	1.936	2.802	1.457	2.269
FAM229A	2.602	1.479	1.344	5.32	4.365	2.873	3.304	2.355	2.52	6.931	2.279	6.654	1.095	1.674	6.469	1.335	0.798	2.386	3.981	0.938	1.271	0.946	0.827	2.069	1.779	7.874	1.704	1.729	2.185	1.382	1.141	1.212	2.753	4.113	2.149	1.909	3.734	2.631	5.394	5.44	4.796	3.993	3.614	2.244	2.86
BSDC1	37.744	28.323	23.111	38.846	25.89	52.949	26.279	24.084	24.177	40.42	31.391	51.193	28.66	35.497	39.985	22.59	28.472	32.893	22.316	15.881	19.396	21.757	22.454	14.425	22.286	39.831	28.877	16.294	25.592	22.363	27.033	23.837	24.807	17.603	12.334	27.167	24.783	13.572	13.859	24.613	11.161	17.525	25.487	19.951	38.513
LRRC37A12P	0	0	0	0.099	0	0	0	0	0	0	0	0	0	0	0	0	0	0	0	0	0	0	0	0	0	0	0	0	0	0	0	0	0	0	0	0	0	0	0	0	0.505	0.084	0.079	0	0.084
RN7SL122P	0	0	0	0	0	0	0	0	0	0	0	0	0	0	0	0	0	0	0	0	0	0	0	0	0	0	0	0	0	0	0	0	0	0	0	0	0	0	0	0	3.052	0	0	0	0
RP1-27O5.3	0	0	0	0	0	0	0	0	0	0	0	0	0	0	0	0	0	0	0	0	0	0	0	0	0	0	0	0	0	0	0	0	0	0	0	0	0	0	0.035	0	0	0	0	0	0
ZBTB8B	0	0.022	0	0	0.016	0.318	0	0	0	0.022	0.026	0.137	0	0	0.325	0	0.044	0.017	0	0	0	0	0	0.022	0	0	0	0	0	0.019	0	0	0	0	0	0	0	0	0	0.012	1.701	0.071	0	0.026	0.716
ZBTB8A	1.902	1.646	1.464	2.24	1.697	2.31	2.744	1.605	1.176	1.805	1.574	2.4	1.529	1.705	2.405	2.245	1.177	2.519	1.286	1.242	1.239	1.699	2.058	0.04	1.207	2.983	1.772	1.564	1.235	1.667	1.707	1.334	1.448	1.257	0	1.498	3.026	1.001	1.067	2.21	3.471	2.227	2.422	1.9	2.044
ZBTB8OS	15.864	14.858	10.477	20.372	21.217	28.424	12.5	17.131	11.696	26.153	12.569	18.129	12.097	16.367	12.245	14.571	8.308	13.097	10.692	6.889	8.548	10.771	9.205	25.158	9.811	22.284	12.167	7.264	10.419	15.173	10.415	11.876	10.182	8.616	13.82	26.597	17.955	9.739	15.384	23.748	23.184	14.113	20.423	16.942	24.449
RBBP4	39.593	30.143	26.226	54.883	42.243	54.421	46.499	33.608	26.135	44.204	44.795	64.196	35.406	32.725	42.41	25.506	21.205	32.122	21.601	17.997	24.338	29.497	30.844	41.399	33.81	45.846	24.024	12.54	23.787	27.586	25.775	27.89	27.785	16.541	33.176	44.731	31.021	13.446	17.993	50.561	18.153	31.27	30.866	33.431	47.952
SYNC	57.792	29.72	23.937	50.782	34.134	39.464	38.939	25.55	23.578	41.178	40.07	60.713	32.004	31.423	32.339	37.589	19.113	30.466	23.253	16.287	25.447	24.856	26.833	2.773	30.988	41.482	22.099	13.997	23.188	27.874	21.956	25.702	25.229	20.942	1.468	50.987	37.481	17.734	21.603	57.302	28.619	45.738	39.784	46.519	53.063
RP11-114B7.6	2.555	0.355	0.312	0	0	0	0	0	0.363	0	0	0	0	0	0	0.437	0	0	0	0	0	0	0	0	0	0	0	0	0	0	0.456	0	0	0	0	2.683	0	0	0	0	0	0	0	0.425	0.381
KIAA1522	102.225	80.401	75.417	133.638	24.876	121.248	63.374	42.528	40.916	91.747	125.651	93.803	49.05	57.384	49.486	13.546	25.922	107.826	29.086	23.258	23.878	58.92	88.839	18.275	44.978	30.79	106.069	35.165	65.335	24.637	76.732	51.612	36.805	29.791	8.364	92.066	52.281	29.825	21.889	57.9	14.639	35.78	43.593	22.424	37.18
YARS	17.231	20.725	16.673	32.748	14.142	39.287	35.79	40.284	26.671	31.291	25.065	34.088	26.438	30.051	24.851	12.281	16.851	27.621	24.561	17.395	24.685	28.889	25.17	49.391	30.039	21.333	16.797	12.026	19.254	17.541	14.755	28.434	19.058	12.694	34.931	31.558	25.775	10.225	11.408	36.393	15.954	14.631	29.029	16.743	28.096
S100PBP	3.826	3.633	4.334	7.227	4.887	6.141	6.226	4.557	4.26	7.471	5.462	12.02	4.588	5.304	3.817	5.035	4.428	2.908	4.855	3.176	3.436	3.397	2.961	13.082	3.718	4.452	3.238	2.065	3.053	4.706	2.707	3.792	5.136	3.48	8.386	3.978	6.754	2.091	3.605	10.413	5.741	4.549	4.832	5.924	10.033
FNDC5	0.536	0.581	0.236	1.134	0.462	11.797	0.065	0.178	0.411	1.401	1.165	2.611	0.117	0.91	1.051	0.825	1.387	0.338	0.328	0.8	0.177	0.4	0.047	0.357	0	0.236	1.704	13.656	0.321	0.861	1.436	0.52	1.728	0.696	0.139	0.549	1.057	0.258	0.931	0.252	9.562	1.641	0.591	3.961	44.542
HPCA	53.564	69.186	91.729	94.17	23.908	103.513	57.576	71.513	32.05	83.217	97.264	32.249	40.237	49.439	29.565	36.768	3.422	134.46	26.203	26.8	33.115	99.84	55.995	0.422	60.226	111.959	140.881	9.529	98.377	62.95	73.611	109.134	46.104	47.409	0.219	147.694	41.013	50.342	22.695	39.341	30.152	27.084	59.528	16.627	96.256
TMEM54	220.089	254.116	306.421	326.581	51.264	272.325	134.975	183.361	79.44	222.242	261.128	85.806	109.45	155.851	82.469	103.203	9.884	338.93	79.205	67.67	84.125	250.561	140.331	36.389	154.173	302.08	402.859	31.491	285.703	167.189	199.989	305.788	127.292	153.927	20.185	563.299	150.625	205.496	83.461	165.945	87.942	131.804	239.941	71.509	249.761
AL031602.1	0	0	0	0	0	0	0	0	0	0	0	0	0	0	0	0	0	0	0	0	0	0	0	0	0	0	0	0	0	0	0	0	0	1.472	0	0	0	0	0	1.49	0	0	0	0	0
RNF19B	53.235	28.431	30.995	69.312	17.682	164.678	98.254	56.906	314.264	105.059	48.721	19.292	64.971	27.86	26.545	32.877	85.059	29.747	37.939	42.271	75.783	31.826	25.753	41.444	62.125	38.447	30.358	7.539	23.299	16.666	22.516	23.021	25.088	19.368	44.921	76.836	82.666	22.67	16.38	57.723	23.001	22.982	93.063	42.493	90.803
FKSG48	0.897	0	0	0.475	0	1.362	0	0	1.53	0	0	0	0.978	0	0	0	0	0.566	0.458	0.418	0	0	0	0	0	0	0.446	0	0	0	0	0	1.071	0.832	0	0.353	0	0.27	0.325	0	0	0.808	0.762	1.792	0
RP4-803A2.1	0.317	0	0	0.671	0	0	1.924	0	7.831	1.336	1.252	0.368	0	0.598	0	0	2.851	0	0	0.887	1.048	0.676	0.277	0	0.596	0.349	0.315	0.662	0	1.388	0.679	0.342	0	0.294	0	0.748	0	0.19	0	0	0	0.285	0.538	0.633	0
RP4-803A2.2	0	0.163	0	0.206	0.24	0	0.474	0	0.498	0.986	0	0	0	0.184	0.201	0	0	0	0	0	0	0	0	0	0	0	0	0	0	0	0	0	0	0.904	0	0.153	0	0.234	0	0	10.54	0.176	0	0	0.175
RP1-117O3.2	0.901	1.085	0.44	1.59	2.464	6.537	0.973	1.773	1.366	0.929	1.385	3.717	0.982	0.945	1.344	2.466	1.802	0.505	1.021	1.121	0.58	0.214	1.138	0	1.036	1.433	0.895	0.523	0.6	0.878	0.644	0.432	1.315	0.65	0	1.104	1.087	0.482	0.87	1.41	11.37	1.082	1.275	1.2	4.125
AK2	84.121	54.525	48.389	83.09	57.174	136.162	87.193	102.901	47.589	84.444	58.558	118.925	41.839	62.718	69.449	42.624	43.694	64.389	53.933	41.146	45.769	45.365	44.385	151.779	54.447	74.865	47.21	25.379	46.644	36.8	43.997	45.741	40.009	38.27	110.588	56.382	55.547	30.505	34.334	84.31	37.293	45.365	52.942	41.042	66.04
ADC	0.539	0.406	0.564	0.57	0.789	5.763	0.312	0.369	0.721	2.79	1.47	1.845	0.727	0.629	1.085	3.659	0.404	0.42	0.733	0.479	0.742	0.52	0.135	1.324	0.265	2.145	0.331	0.616	0.512	0.674	0.77	0.332	0.735	0.618	1.698	0.969	5.871	0.571	0.798	0.53	4.854	2.332	3.222	9.428	1.539
TRIM62	3.737	3.924	4.228	5.128	4.711	5.323	3.531	2.45	4.602	2.762	6.155	6.584	5.581	2.395	3.858	4.546	2.803	6.167	3.483	2.884	3.319	3.395	4.276	8.532	4.946	3.453	3.805	2.313	3.64	1.887	3.065	3.485	4.297	2.14	5.988	3.27	3.733	2.524	2.539	2.166	1.996	3.074	3.407	3.549	5.579
ZNF362	4.242	4.043	3.85	3.475	8.388	9.277	5.03	4.191	6.5	5.238	13.524	16.757	6.164	2.526	6.568	11.351	8.864	4.84	2.318	5.135	4.343	3.932	7.109	18.34	4.654	5.78	4.667	4.483	4.942	3.099	6.061	3.324	5.548	2.763	28.414	4.812	8.67	3.461	2.852	7.538	7.646	5.684	5.83	7.466	3.257
RP11-415J8.7	0	0	0.789	0	0.441	1.089	0.436	0	0	0.605	1.418	1.665	0	0.339	0	0	0	0	0.366	0.335	0	0	0	0	0	0	0	0	0	0	0	0.387	0.428	1.331	0	0	0	0.216	0.26	0	15.515	0.323	0.304	0	0.321
A3GALT2	0.159	0	0.117	0	0.196	0	0	0.353	0	0.269	0	0.555	0	0	0.165	0	0	0	0	0	0.132	0	0	0.531	0	0.175	0	0	0	0	0	0	0	0	0.414	0	0.157	0	0	0	1.724	0	0.135	0	0
RP11-415J8.3	0.777	1.556	0.798	1.316	4.782	2.36	1.133	0	8.482	5.113	1.69	6.674	2.541	2.788	1.605	1.117	2.274	0.784	6.344	1.305	1.028	0.497	0.952	0	0.292	2.738	0	1.299	1.553	1.817	1.166	1.342	0.928	2.884	0	0.735	4.142	0.841	1.013	1.022	3.363	1.54	2.376	0.777	3.481
PHC2	49.811	24.321	24.481	36.401	61.513	38.142	48.799	51.673	89.775	52.048	45.259	45.057	60.69	44.724	36.3	32.744	43.974	33.682	59.985	26.949	53.118	30.31	29.932	12.691	46.668	36.412	25.182	18.445	20.649	16.035	28.923	22.213	25.878	21.889	14.347	57.048	73.045	22.098	19.789	58.469	27.91	31.023	49.781	40.504	52.607
MIR3605	0	0	0	1.781	0	0	0	0	1.434	0	4.987	1.952	1.833	0	0	1.727	0	0	3.432	0	1.391	0	0	5.605	1.582	0	0	0	0	0	0	0	0	0	0	1.325	3.319	0	1.218	0	0	0	0	0	0
RN7SKP16	0	0.938	0	0.596	0.692	0	0.683	0	1.439	4.27	2.224	3.264	0.613	1.062	1.742	1.732	0	0	2.296	0	0.93	0	0.492	0	1.058	0.619	0	0.588	0	1.644	0	1.214	0	1.044	0	0.886	0.555	0	0	0.528	0	0	0	0	1.008
RP11-415J8.5	0	0	0	0.363	2.112	0	0.417	0.38	0.585	0.289	0.339	3.983	0.374	0	0	0	0.386	0.433	0.35	0	0.284	0.366	0.6	0	0	0.378	0	0	0.343	0.502	0.368	0	0	0	0	0.541	0	0.206	0.249	0	0	0	0	0	0.615
AL138837.1	0	0	0	0	0	0	0	0	0	0	0	0	0	0	0	0	0	0	0	0	0	0	0	0	0	0	0	0	0	0	0	0	0	0	0	0	0	0	1.4	0	0	0	0	0	0
TLR12P	0	0	0	0.066	0	0	0	0.069	0	0	0	0	0	0.235	0	0	0.07	0	0	0	0	0	0.109	0	0	0.068	0	0	0	0	0	0	0	0.058	0	0.049	0.061	0.037	0	0	11.093	0.056	0.053	0	0
ZSCAN20	1.331	2.167	1.696	1.912	2.885	2.839	2.579	2.665	1.621	2.539	3.507	5.883	2.176	2.662	2.715	1.724	1.034	2.558	1.52	1.212	1.808	1.352	1.856	4.065	1.043	1.395	1.732	1.225	2.152	1.343	1.8	1.744	1.892	1.117	3.579	1.123	1.501	0.667	0.321	1.577	5.141	0.799	0.511	0.95	2.498
RP4-580O19.2	0	0	0	0	0	0	0	0	0	0	0.226	0.265	0	0	0	0	0	0.576	0.233	0	0	0	0	0	0	0	0	0	0	0	0	0	0	0	0	0.18	0	0	0	0	9.887	0.617	0	0	0.409
CSMD2	0.093	0.116	1.06	0.01	0.08	0.014	0.056	0.062	0.284	0.915	1.191	0.667	0.596	0.105	0.163	0.371	0.125	0.292	0.095	0.078	0.943	0.138	0.13	1.498	0.122	0.01	0.046	0	0.231	0.095	0.079	0.09	0.266	0.198	0.686	0.058	0.128	0.067	0.04	0.035	3.258	0.267	0.15	0.38	0.282
HSPD1P14	0	0	0	0	0	0	0	0	0	0	0	0	0	0	0	0	0	0	0	0	0	0	0	0	0	0	0	0	0	0	0	0	0	0	0	0	0	0	0	0	6.184	0	0	0	0
HMGB4	0	0	0	0	0	0	0	0	0	0	0	0	0.072	0	0	0	0	0	0	0	0	0	0	0	0	0	0	0	0	0	0	0	0	0	0	0	0	0	0	0.062	8.879	0.059	0	0	0
RP5-1007G16.1	0	0	0	0	0	0	0	0	0	0.063	0	0	0	0	0	0	0	0	0	0	0.123	0	0	0	0	0	0	0	0	0	0	0	0	0	0	0	0	0	0	0	2.422	0.067	0	0	0
C1orf94	0	0.109	0.144	0	0	0	0.079	0	0.056	0	0.065	0.076	0	0	0	0	0	0	0	0	0.054	0.07	0	0	0	0	0	0	0.065	0	0	0	0.078	0	0	0	0	0	0.047	0.061	5.65	0	0	0	0.234
AC115286.1	0	0	0	0	0	0	0	0	0	0	0	2.323	0	0	0	0	0	0	0	0	0	0	0	0	0	0	0	0	0	0	0	0	0	0	0	0	0	0	0	0	0	0	0	0	0
SMIM12	13.285	7.195	6.371	12.28	9.515	11.174	8.359	9.431	11.095	11.045	8.773	11.771	10.309	8.555	9.099	7.917	8.725	10.068	8.039	5.741	5.759	7.672	7.507	2.702	6.98	9.496	7.148	2.844	6.582	5.619	5.86	6.686	5.809	4.647	2.321	13.408	9.908	6.463	6.187	12.882	10.792	8.911	10.589	9.159	10.54
GJB5	0.621	0.414	3.731	0.131	1.069	65.401	1.206	0.275	0.212	22.508	3.558	0.144	1.488	9.842	0.513	0.637	0	27.397	1.013	0.347	0.616	0.265	14.654	0	1.868	59.71	0.37	0.13	3.595	0	0	0	0.593	8.06	0.161	0.782	17.271	0.149	0.27	0.117	5.37	0.335	28.138	2.852	1.445
GJB4	0.237	0.395	0.695	0.313	0.219	41.904	6.044	1.835	2.272	12.038	1.288	0.481	0.646	19.622	8.988	0.608	0	5.677	3.746	0.442	4.996	0.379	1.761	0.197	0.668	2.021	0.235	0	0.355	0.26	0.127	0.192	0.212	2.857	7.111	0.979	27.291	0.071	0.129	0	1.922	0.16	23.38	1.716	1.167
RP1-34M23.5	0.901	1.753	2.643	0.318	1.109	96.225	18.974	7.312	3.073	30.904	2.375	0.697	2.292	50.181	19.844	1.542	0	18.561	14.71	1.121	13.164	1.602	4.99	0.5	1.695	4.959	1.791	0	1.2	0.878	0	0	0.717	8.915	0.78	2.602	66.684	0.542	0.217	0	0	0.27	54.313	4.501	2.69
GJB3	4.722	3.526	5.321	2.163	0.26	92.974	49.822	26.199	14.658	69.531	20.056	4.66	5.069	58.132	58.122	2.387	0.634	32.615	101.443	3.353	11.713	6.088	17.191	3.992	11.598	26.371	8.193	0.368	4.434	3.192	1.133	2.662	1.431	12.484	13.903	10.266	99.15	4.28	2.551	21.369	6.478	1.46	93.622	6.265	5.807
GJA4	15.871	4.575	9.696	9.748	21.093	7.883	3.213	21.463	17.455	13.88	19.362	10.003	29.041	6.38	15.776	39.619	19.621	5.93	16.292	27.512	3.24	12.852	12.421	12.567	12.346	3.558	2.434	3.888	4.207	3.006	3.36	3.383	7.253	5.361	12.843	30.627	20.299	20.617	40.575	7.818	24.369	54.608	20.958	106.383	5.353
RP5-997D16.2	3.738	2.533	3.597	5.935	8.048	7.449	3.973	5.945	5.377	3.743	7.388	14.366	3.055	4.19	4.582	2.398	2.629	2.357	3.814	1.962	2.898	2.99	2.043	0	1.538	5.657	3.482	1.708	3.733	2.731	2.754	1.008	2.79	2.384	0	2.76	4.841	2.669	1.692	4.387	2.527	2.735	4.363	2.101	2.93
DLGAP3	0.211	0.071	0.124	0.179	5.256	0.963	0.051	0.14	0.144	0.571	1.003	2.454	0.461	0.04	5.065	0.391	7.709	0.107	0.043	0.237	0.315	0.09	0.222	1.409	0.08	0.279	0.042	0.044	0.169	0.247	0.091	0.183	0.505	0.118	0.247	1.366	0	0.127	0.184	0.079	1.372	0.267	0.072	0.169	3.788
SNORD112	0	0	0	0.052	0.061	0.075	0	0.164	0.168	0.083	0	0	0.054	0.093	0.051	0	0.111	0	0.05	0.046	0	0	0.043	0	0	0.054	0.049	0	0.099	0.144	0.053	0	0.118	0	0	0.078	0	0	0	0.046	6.669	0	0	0	0
RP11-244H3.1	0.654	0.797	0.663	0.905	2.536	2.977	0.427	0.779	1.029	4.028	1.292	4.666	0.548	0.807	0.882	1.496	0.509	0.507	1.641	0.891	0.79	0.59	0.791	0.503	0.473	2.103	0.799	0.21	1.104	0.661	1.131	0.814	1.801	1.632	0.587	0.356	1.587	0.816	1.966	0.85	6.252	1.63	1.707	2.009	1.126
ZMYM6	3.854	6.643	4.594	7.987	7.909	6.441	4.543	4.12	4.044	8.479	4.304	11.703	5.135	5.975	4.229	3.523	3.279	6.105	3.981	2.961	2.718	3.696	4.644	14.62	2.893	6.38	4.457	3.145	4.818	5.464	4.286	4.525	5.626	4.52	8.764	3.034	5.671	2.074	4.818	4.165	7.179	3.966	3.807	3.914	5.583
ZMYM6NB	1.095	1.521	2.274	2.124	9.876	15.511	3.768	6.056	6.377	12.77	4.507	9.949	6.76	4.649	4.332	17.603	5.542	5.522	3.723	4.766	5.582	3.892	6.54	0	5.319	12.249	2.72	2.286	2.915	5.064	5.475	6.3	5.228	4.23	0	2.011	3.24	0.768	1.717	2.912	5.919	1.971	0.774	3.827	1.307
RP11-248I9.2	0	0	0	0	0	0	0	0	0	0	0	0	0	0	0	0	0	0	0	0	0	0	0	0	0	0	0	0	0	0	0	0	0	0	0	0	0	0	0	0	0	0	0	0	0.315
ZMYM1	4.634	7.409	6.232	11.543	6.387	8.939	4.74	4.857	3.505	15.161	3.822	15.805	5.582	7.399	4.568	2.789	4.234	6.019	5.118	4.713	2.852	3.865	3.412	15.44	2.883	11.006	3.809	3.311	5.497	5.192	4.891	4.061	4.16	5.203	9.836	4.445	5.019	3.1	3.683	7.261	8.666	3.451	4.703	4.49	10.205
EFCAB14P1	0	0	0.266	0	0	0	0	0	0	0	0	0	0	0.343	0	0	0	0	0	0	0	0	0.318	0	0	0	0	0	0	0	0	0	0	0	0	0	0	0	0	0	11.787	0	0	0	0
SFPQ	68.499	49.207	49.054	93.991	102.948	78.685	119.449	74.663	67.238	102.179	78.233	152.824	81.441	90.264	126.195	52.289	88.234	66.759	70.646	64.985	66.663	60.495	62.289	260.082	68.211	74.62	48.892	25.479	52.164	50.633	44.497	55.538	54.556	61.58	219.171	93.823	74.38	45.613	43.759	101.63	33.194	69.332	69.821	55.01	83.854
ZMYM4	10.625	16.051	15.159	19.652	12.666	39.308	13.601	14.165	12.32	21.018	23.107	35.577	20.425	17.17	19.823	12.35	14.157	15.784	9.695	9.666	11.368	12.739	13.386	56.545	12.226	14.236	11.214	9.993	14.542	13.305	15.771	15.62	14.368	7.773	50.065	9.96	15.323	7.605	6.674	12.515	17.842	13.113	11.316	11.844	17.87
RN7SL503P	0	0	0	0	0	0	0	0	0	0	0	0	0	0	0	0	0	0	0	0	0	0	0	0	0	0	0	0	0	0	0	0	0	0	0	0	0	0	0	0	0	0	0	0	0.504
SNORA62	0	0	0.128	0.184	2.142	0	0	0.193	0	0	0	0.202	0	0	0	0	0	0	0.178	0	0	0	0	0.29	0	0	0	0	0	0	0	0	0	0.162	0.113	0	0	0	0	0.163	9.416	0	0	0	0
RPL5P4	6.645	4.591	4.732	5.024	5.139	4.9	11.07	7.772	2.913	3.682	2.064	3.745	6.207	3.763	5.683	5.651	2.35	5.267	3.486	3.365	3.14	3.442	0.996	6.01	3.928	7.732	1.132	2.578	3.223	3.883	3.459	3.893	3.854	2.641	5.175	5.083	4.308	3.539	2.612	6.595	3.08	9.061	4.674	3.793	4.591
ZMYM4-AS1	2.565	14.975	13.433	18.232	5.411	34.496	9.349	15.003	12.184	19.161	22.091	32.315	18.772	12.798	19.293	9.028	14.844	22.184	4.487	12.309	13.334	14.462	16.022	0	11.718	13.311	13.839	13.396	15.737	13.385	15.317	15.424	14.879	5.099	0	3.174	3.977	1.763	1.592	3.441	5.945	1.32	2.178	2.929	10.176
RNY5P1	0	0	0	2.283	0	0	0	0	0	3.637	0	0	0	0	2.226	0	0	0	0	0	0	0	0	0	0	0	0	0	0	0	0	0	0	2	0	0	0	0	0	2.025	23.323	0	0	0	0
KIAA0319L	15.041	17.948	19.441	28.218	14.185	30.527	16.128	19.078	13.224	11.992	23.288	30.058	24.484	14.559	18.664	7.585	21.385	24.41	10.408	7.106	10.271	15.297	22.652	24.796	16.084	30.668	22.898	14.359	18.719	12.838	19.995	15.364	16.104	6.951	24.216	12.229	15.495	8.046	9.095	18.483	8.218	8.526	10.944	6.876	15.225
RP4-728D4.3	0	0	0	0	0	0.255	0	0	0	0	0	0	0	0	0	0	0	0	0	0	0	0	0	0	0	0	0	0	0	0	0	0	0	0	0	0	0	0	0	0.315	1.814	0	0	0	0
NCDN	6.842	4.793	5.392	9.198	8.965	20.672	9.06	13.4	9.77	14.338	10.886	22.902	14.205	10.042	13.066	12.044	11.085	11.001	8.725	6.83	9.307	7.808	10.978	10.487	10.424	5.008	5.303	4.323	5.261	4.748	5.169	6.645	7.067	3.332	5.306	4.633	7.19	4.628	3.939	8.704	9.064	7.055	8.393	8.339	8.181
RP4-728D4.2	1.633	1.226	0.958	0.346	0.804	2.232	0.794	0.723	1.671	1.653	0	1.705	0.89	0.308	0.674	0.503	0.735	1.03	0.666	1.067	0.81	1.045	0.143	0	0.768	0.539	0.649	0.512	0.489	0.716	0.35	0.529	4.29	1.363	0	5.273	0.645	0.393	0.946	1.687	1.766	0.588	0.832	0.816	0.585
TFAP2E	9.298	1.346	2.197	0.976	2.175	6.417	0.653	0.68	1.703	1.102	0.456	3.388	0.754	0.218	2.142	1.577	0.692	2.229	0.784	2.007	0.635	1.147	0.202	1.408	1.229	0.592	0.916	0.642	0.767	0.898	0.988	1.493	1.468	1.639	1.496	0.545	1.137	1.248	1.502	0.721	6.233	0.692	0.261	1.382	0.964
PSMB2	157.003	75.148	62.229	99.081	69.879	141.071	102.963	111.079	77.671	201.043	101.914	143.934	70.859	116.031	108.708	69.356	82.614	120.006	77.832	76.522	79.306	82.961	90.229	77.502	93.182	101.653	55.328	20.683	62.318	56.047	46.319	78.229	52.502	65.561	59.777	87.39	107.225	63.434	51.406	167.392	51.187	79.915	111.921	72.168	108.104
RN7SL281P	0	0	0	0	0	0	0	0	0	0	0	0	0	0	0	0	0	0	0	0	0	0	0	0	0	0	0	0	0	0	0	0	0	0	0	0.53	0	0	0	0	0	0	0	0	0
C1orf216	8.019	2.822	3.602	4.956	13.002	19.704	3.097	4.718	10.511	13.564	11.131	25.868	5.506	5.731	11.101	20.125	5.111	4.15	5.391	5.189	8.624	4.301	5.107	1.313	4.577	5.663	2.395	1.065	2.916	3.657	2.285	3.952	4.705	3.224	0.752	6.972	7.409	3.512	6.075	6.963	15.289	16.237	9.522	23.754	10.628
CLSPN	1.368	2.074	2.758	8.523	2.945	7.032	9.139	8.806	4.664	13.501	5.161	8.62	6.945	3.873	3.594	0.574	4.162	3.646	3.14	2.581	2.725	2.984	3.588	33.301	3.654	4.209	1.421	0.195	3.353	2.407	0.333	3.824	1.299	1.442	14.607	4.088	3.006	0.822	0.383	6.858	5.211	0.756	1.715	1.118	5.123
RP11-435D7.3	1.872	4.424	3.432	10.901	5.375	11.371	14.027	9.669	5.055	18.159	9.252	17.018	11.224	6.186	6.765	0.961	7.374	5.51	4.457	4.076	3.355	7.656	4.366	0	4.989	8.931	3.411	0.326	4.052	4.103	1.672	6.399	2.236	2.026	0	6.635	1.848	1.126	0	10.548	0	0.843	2.384	0.624	8.665
AGO4	7.315	12.778	8.994	8.478	10.338	21.402	6.973	3.714	11.622	7.515	9.355	27.42	12.538	9.088	11.278	7.84	11.017	7.123	8.029	6.025	6.91	7.036	5.707	16.389	5.094	11.668	9.96	8.727	7.906	7.947	12.056	7.269	9.978	4.938	19.123	8.075	6.189	3.466	4.676	6.671	7.635	4.148	7.192	6.22	11.113
AGO1	9.347	6.074	7.522	10.653	9.588	14.487	10.418	5.416	6.632	7.783	10.526	30.23	8.465	7.553	11.966	4.596	9.18	4.774	4.368	5.517	3.832	4.762	10.181	12.418	4.96	5.79	4.852	3.217	5.475	3.528	5.19	4.198	5.705	2.918	18.316	5.016	5.77	2.833	3.63	6.495	7.341	3.867	4.189	4.225	8.769
RP4-789D17.4	0	0	0	0	0	0	0	0	0	0	0	0	0	0	0	0	0	0	0	0	0	0	0	0	0	0	0	0	0	0	0	0	0	0	0	0	0	0	0	0	1.883	0	0	0	0.312
RP4-789D17.5	0.85	0	0	1.349	2.09	1.935	0.516	0.47	0.724	0	0.42	6.9	0	2.806	4.385	0.872	0.478	0	0.867	0.396	0	0.453	0.371	0	1.198	0.468	0.422	0.887	0	0	0.455	0	0.507	1.576	0	0.334	0.419	1.532	1.23	1.595	0	2.295	0.721	0	1.902
AGO3	1.314	1.584	1.799	2.925	3.565	3.774	2.346	1.191	2.558	3.291	2.754	6.108	2.295	2.264	2.721	1.706	1.871	1.318	2.108	1.507	1.767	1.157	1.253	10.459	1.415	1.734	1.038	0.909	0.98	0.925	1.29	1.085	1.399	1.395	11.514	1.396	2.25	0.823	1.359	1.888	3.382	1.511	1.519	1.439	2.999
RP4-665N4.8	1.276	1.916	1.871	5.674	2.512	3.488	4.031	2.824	4.134	4.736	5.549	3.554	3.616	1.927	3.425	2.358	2.298	2.253	2.083	2.143	3.377	2.178	2.678	0	1.92	1.405	1.268	0.8	0.765	1.865	0.274	2.204	0.305	0.474	0	1.005	3.274	0.921	0.739	1.677	9.662	1.149	1.95	0.51	4.115
RP4-665N4.4	0.109	0	0	0.231	0.402	0	0	0	0	0	0.215	3.162	0.119	0.103	0.113	0	0	0	0	0.203	0	0	0	0	0	0.12	0.108	0	0	0.319	0	0	0	0	0	0	0	0	0	0	0	0	0	0	1.172
TEKT2	0.085	0.071	0.436	0.18	1.883	2.84	0.207	0	0.145	0.287	0.588	19.931	0.093	0.161	1.931	0.087	0.478	0.214	0.087	0.476	0.211	0	0.223	4.959	0.32	0.187	0.169	0.266	0.255	0.373	0.547	0	0.203	0.237	2.98	0.268	0.336	0.051	0.185	0.08	0	0.077	0.072	0	16.148
ADPRHL2	67.467	22.286	25.358	48.463	37.967	111.309	53.535	50.77	46.939	54.854	33.385	79.212	30.884	39.12	56.422	34.469	27.232	42.731	43.726	21.828	29.353	31.622	38.709	9.912	39.738	79.14	22.047	12.955	21.451	16.207	21.723	27.534	28.299	22.916	16.885	57.018	51.144	23.648	26.068	69.966	32.174	40.865	56.416	35.059	54.106
COL8A2	2.954	0.841	3.09	1.601	2.969	6.836	0.481	0.837	3.378	10.54	9.255	2.8	3.219	1.428	2.231	12.903	1.5	1.681	3.234	2.52	7.714	1.153	1.354	0.96	1.05	0.872	0.787	0.903	1.115	3.157	2.123	1.088	2.839	1.27	5.68	1.106	4.94	2.036	1.643	3.686	21.035	13.688	17.521	46.814	0.548
TRAPPC3	45.899	22.991	23.673	44.447	33.295	49.257	39.659	44.718	35.795	51.295	38.784	47.127	30.766	38.912	30.031	38.46	22.622	34.832	22.067	22.738	25.191	31.138	35.782	21.231	29.366	55.38	25.127	17.499	23.121	27.446	22.473	27.944	26.312	19.308	21.122	49.137	37.622	20.271	24.742	48.334	34.593	42.338	40.947	40.882	34.699
MAP7D1	35.934	17.325	20.682	31.382	20.849	25.727	46.248	29.343	72.664	54.739	47.02	44.727	42.709	20.873	26.024	57.617	31.777	30.264	41.186	24.117	36.443	30.122	32.284	43.064	31.512	15.49	20.772	8.166	17.401	14.407	15.732	20.801	20.578	15.155	50.265	43.525	74.026	18.267	21.258	35.803	21.225	36.065	69.84	50.658	26.211
THRAP3	41.236	51.062	47.858	68.838	59.517	150.609	94.618	86.261	66.914	84.735	73.601	98.365	71.649	45.457	70.357	38.169	52.511	54.78	38.736	36.583	37.153	43.298	44.906	86.981	52.174	76.543	42.567	28.414	46.288	39.956	41.642	43.657	49.536	35.249	101.352	51.853	54.669	23.534	25.614	84.796	43.213	32.175	46.342	38.852	58.758
UBE2V2P4	0	0	0.476	0	0	0	0	0	0	0	0	0	0	0	0	0	0.731	0	0	0	0	0.693	0	0	0	0	0	0	0	0	0.696	0	0	0	0	0	0	0	0	0	0	0	0	0	0
SH3D21	8.347	4.233	5.209	5.373	14.987	29.682	7.49	10.026	29.167	49.43	9.734	13.043	5.777	5.074	10.324	25.972	15.906	6.875	8.362	7.647	12.094	6.055	4.668	11.588	10.82	10.511	6.314	2.395	6.946	5.328	2.901	3.205	6.689	6.835	13.859	13.915	19.995	10.286	11.298	7.977	15.655	18.079	30.321	28.545	8.015
EVA1B	27.781	12.278	14.154	15.585	36.23	74.021	10.63	37.654	66.429	108.118	36.649	38.356	27.854	16.912	42.585	127.317	59.232	17.867	25.083	25.918	40.086	20.592	19.554	9.488	26.126	40.973	11.871	6.818	12.623	18.873	13.1	11.392	21.396	20.227	11.989	56.002	77.708	46.103	54.311	39.252	90.133	83.429	93.153	140.843	29.362
RP11-268J15.5	0.549	0.611	0.604	0.775	3.716	6.808	3.446	1.215	1.326	19.681	1.447	7.22	0.399	0.95	0.945	1.879	1.236	0.923	0.28	0.427	0.605	0.195	0.64	3.812	1.205	1.108	1.182	0.382	1.188	0	0.49	0.593	0.656	0.764	3.385	2.09	3.341	1.376	1.325	3.093	9.898	3.296	5.516	1.28	1.394
STK40	17.754	18.619	17.516	36.216	26.138	34.721	36.627	25.671	65.49	37.582	40.412	38.16	36.96	31.384	31.031	27.52	37.886	23.073	18.665	23.807	34.836	28.371	21.022	15.14	29.459	21.926	17.643	9.742	16.318	12.837	15.028	17.178	20.373	8.429	26.286	40.567	29.275	15.488	12.746	20.058	11.716	17.044	22.377	16.864	24.473
LSM10	60.381	20.253	17.228	31.779	29.19	49.677	38.655	46.779	46.585	51.109	41.668	42.268	32.474	33.748	22.749	62.437	21.001	24.815	21.91	19.512	23.895	31.66	40.997	13.487	30.877	49.998	17.096	13.739	17.292	21.356	16.027	24.632	30.478	16.999	9.924	46.662	45.597	21.229	29.391	52.781	40.129	46.576	47.821	50.996	24.372
OSCP1	7.511	3.281	2.971	2.271	4.327	5.611	2.679	4.683	2.337	3.77	3.299	8.161	2.988	3.713	4.246	3.426	1.811	3.157	1.277	1.279	1.824	2.225	3.805	4.667	2.579	4.789	2.132	2.988	4.048	2.613	2.619	3.281	3.986	1.161	5.957	3.098	3.588	1.434	3.539	5.036	19.017	3.757	4.959	3.573	9.023
SNORA63	0	0.183	0	0	0.135	0	0	0.122	0.094	0.093	0.109	0.128	0.12	0	0	0	0	0.139	0	0	0	0	0	0	0.207	0	0	0	0	0	0	0	0.131	0.102	0.071	0	0	0	0.08	0	0.595	0	0	0	0.098
MRPS15	58.321	25.303	26.981	49.887	41.519	58.941	41.484	54.955	32.604	68.106	51.247	38.952	31.12	46.606	44.481	40.203	40.695	36.228	34.605	28.255	27.619	37.469	37.627	39.498	36.076	60.888	19.261	20.905	27.191	30.087	22.132	32.246	28.862	21.776	35.902	60.142	51.509	24.141	31.786	77.011	62.074	53.192	49.704	37.573	41.49
CSF3R	1.936	9.289	7.186	8.685	0.295	4.274	67.393	23.701	226.872	15.371	12.409	2.316	61.963	1.809	1.443	5.758	76.886	2.215	6.395	38.647	62.185	16.565	9.077	13.47	13.912	8.152	0.913	0.271	1.555	1.75	0.535	3.792	12.134	9.666	8.512	12.843	6.185	11.475	7.372	4.367	7.772	1.6	24.37	4.128	32.382
RP4-614N24.1	0	0	0	0	0	0	0	0	0	0	0	0	0	0	0	0	0	0	0	0	0	0	0	0	0	0	0	0.379	0	0	0	0	0	0	0	0	0	0	0	0	0	0.654	0	0	0
GRIK3	0.033	0.028	0.293	0.035	0	0	0	0.055	0.014	0.056	0.115	0.019	0.036	0.016	0.103	0.017	0.075	0.231	0	0.062	0	0.124	0.189	0.028	0.078	0	0.215	0.139	0.382	0.073	0.481	0.269	0.477	0.231	0.151	0.079	0	0	0.193	0.062	1.619	0.135	0	0.017	4.53
RNU6-636P	0	0	0	0	0	0	0	0	0	0	0	0	0	0	0	0	0	0	0	0	0	0	0	0	0	0	0	0	0	0	0	0	0	0	0	0	1.551	0	0	0	0	0	0	0	0
RP5-1180C18.1	0	0	0	0	0	0	0	0	0	0	0	0	0	0	0	0	0	0	0	0	0	0	0	0	0	0	0	0	0	0	0	0	0	0	0	0	0	0	0	0	4.578	0	0	0	0.253
RPS29P6	0	0	0	0	0	0	0	0	0	0	0	0	0	0	0	0	0	0	0	0	0	0	0	0	0	2.554	0	0	0	0	0	0	0	0	0	0	0	0	0	0	6.273	0	0	0	0
RP11-422J8.1	13.023	6.737	5.216	15.061	9.346	5.675	6.152	6.938	12.335	21.558	11.916	20.566	8.805	7.056	4.605	3.342	2.442	5.17	7.012	2.7	5.783	6.688	8.751	0	4.763	9.423	5.872	2.771	5.78	5.285	5.169	4.554	3.744	3.132	0	24.213	12.254	5.438	8.469	3.509	5.868	8.578	15.764	7.107	7.884
ZC3H12A	68.591	21.196	25.281	65.692	6.839	14.666	46.872	24.123	219.995	105.264	52.155	49.276	89.75	33.159	12.645	8.752	45.722	24.228	22.518	24.117	57.03	52.377	77.432	41.626	32.532	14.612	21.022	3.889	20.857	20.42	14.459	51.191	32.671	17.068	23.5	37.099	16.24	13.271	23.758	14.895	7.295	20.313	29.915	9.057	41.569
MEAF6	54.511	28.602	23.836	46.978	47.837	60.202	54.029	38.163	29.074	26.158	35.61	57.704	21.818	37.836	39.388	40.106	17.586	27.436	49.166	18.498	25.17	24.079	36.991	22.502	29.171	33.981	23.346	17.784	21.486	29.177	25.022	25.352	28.168	21.7	26.016	25.527	34.888	19.898	19.246	41.303	32.606	29.235	34.604	31.131	62.219
MIR5581	0	2.338	0	2.968	6.899	0	6.811	0	7.17	2.364	2.77	19.516	9.166	5.292	5.788	5.755	0	3.536	17.161	5.231	0	2.99	2.451	0	5.273	12.343	2.786	0	0	0	0	0	13.391	0	0	0	5.532	0	2.03	2.632	0	0	2.38	0	7.533
SNIP1	10.393	6.629	6.332	11.62	8.764	16.197	12.249	8.148	10.15	12.798	10.406	14.893	8.889	9.517	7.957	6.711	6.815	9.678	5.337	5.458	6.004	7.377	6.409	8.37	7.8	9.924	6.703	3.019	6.461	6.988	5.938	7.39	7.027	4.564	7.459	9.43	8.624	4.428	4.684	8.432	7.443	6.012	7.917	8.285	11.189
FTH1P1	1.897	0	0.232	0	0	0	0	0	0	0	0	0	0.345	0	0	0	0	0.399	0	0.295	0	0	0	0	0	0.348	0	0	0	0	0	0	0	0	0.205	0.249	0.312	0	0	0	0	0	0	0	0.566
RP3-423B22.5	0.632	0	0	0.669	0	0	1.536	0	0	0	0	0	0	0	0	0	0.712	0	0.645	0	0.523	0.674	0	0	0	0.696	0	0	0	0.924	0.678	0	0	0	0.41	0	0.624	0.38	0.458	1.187	0	0.569	0	0	0
DNALI1	4.87	4.69	3.736	5.275	18.531	2.121	0.78	1.462	3.636	9.041	17.234	46.338	7.2	9.584	19.717	5.889	10.831	5.284	2.426	2.782	4.526	4.147	0.726	19.244	4.58	1.039	4.614	5.244	4.938	7.059	7.161	6.722	6.356	4.132	20.897	2.556	6.704	1.248	5.549	2.977	3.674	6.255	9.005	5.016	24.547
GNL2	21.726	16.31	15.09	28.204	40.635	31.695	34.999	35.636	19.993	33.334	24.999	34.107	24.571	31.863	22.487	14.125	20.162	26.549	15.802	13.631	19.611	17.082	15.949	73.656	19.247	48.984	12.337	6.452	14.679	16.854	12.614	14.566	13.426	16.593	62.592	23.932	20.425	10.193	12.466	37.934	15.199	22.622	22.221	16.936	40.754
RSPO1	0.053	0.222	0.429	0.282	0.065	0	0.129	0.177	0.227	0.135	0.263	0	0.29	0.553	0.22	0.219	0.06	0.067	0.109	0.646	0.748	0.284	0.14	0	0.2	0.059	0.37	0.334	0.638	0.933	0.513	0.46	1.208	0.592	0	0.168	0.21	0.32	0.308	0.1	6.045	0.192	0.452	0.266	0.191
C1orf109	8.937	5.36	4.879	12.922	15.067	17.611	9.887	9.552	6.322	15.395	9.358	18.223	7.088	9.692	11.149	8.354	8.472	12.038	5.781	4.79	9.246	7.017	9.544	2.471	8.977	10.465	4.875	4.568	4.482	5.89	6.195	6.033	6.903	5.609	2.073	6.559	7.055	3.796	3.607	6.534	7.815	7.877	6.909	5.851	13.217
CDCA8	25.481	14.033	14.784	63.607	49.371	27.514	42.953	41.159	22.709	35.392	26.257	32.488	20.493	34.466	33.054	2.937	22.537	34.195	26.691	20.022	21.915	32.844	30.559	43.811	27.487	35.469	19.566	1.708	21.636	14.632	12.412	24.63	10.495	28.626	39.926	44.958	19.024	17.533	7.153	48.099	12.157	14.601	20.994	8.031	43.509
EPHA10	4.334	2.977	2.179	7.121	9.75	7.144	3.46	1.553	1.196	3.411	1.346	1.365	1.035	4.149	3.536	0.847	0.209	3.878	1.621	0.27	1.451	2.135	3.879	1.341	1.397	6.405	2.871	0.431	2.947	1.658	2.344	2.272	1.183	3.35	4.232	3.754	0.285	3.325	2.286	1.821	1.228	1.264	3.574	1.113	3.956
ACTN4P2	0	0	0	0	0	0	0	0	0	0	0	0	0	0	0	0	0	0	0	0	0	0	0	0	0	0	0	0	0.089	0	0	0	0	0	0	0	0	0	0	0	3.365	0	0	0	0.08
RP11-109P14.2	0	0	0	0	0	0	0	0	0	0	0	0	0	0	0	0	0	0	0	0	0	0	0	0	0	0.432	0	0	0	0	0	0	0	0	0	0	0	0.236	0	0	0	0	0	0	0
MANEAL	16.331	6.089	7.723	15.634	70.631	35.033	31.28	20.783	5.464	22.091	21.37	16.878	6.196	8.417	46.085	2.231	4.014	11.246	13.704	0.988	8.803	11.176	25.634	4.828	14.31	24.661	4.099	2.503	6.345	4.234	7.168	9.563	7.254	13.286	23.801	24.534	19.522	7.741	6.255	31.762	7.233	3.062	6.624	4.677	34.346
RP11-109P14.9	45.658	16.432	21.669	38.663	230.608	102.518	93.12	46.796	14.749	67.685	59.129	48.791	17.808	27.67	133.205	7.893	10.004	30.607	45.6	2.466	20.268	32.293	68.076	1.601	34.576	76.173	12.656	8.533	18.478	12.99	27.298	35.268	22.669	48.143	0.156	70.014	60.223	19.506	19.487	94.076	11.695	12.118	16.728	14.644	111.923
YRDC	28.189	14.749	17.761	26.816	49.189	38.042	39.614	43.625	28.899	51.273	25.307	33.453	29.717	26.866	34.994	17.02	32.753	39.963	30.168	16.158	32.907	27.314	41.965	10.282	32.921	51.507	13.365	10.006	16.375	15.612	16.289	24.058	17.38	13.927	11.598	35.545	40.81	19.386	18.41	42.896	9.464	25.384	34.565	22.546	59.325
C1orf122	58.961	26.659	26.2	40.304	69.109	54.717	41.857	72.663	63.439	86.092	42.395	50.825	51.521	33.874	39.382	58.042	34.018	50.109	30.384	21.947	39.465	41.092	65.134	4.271	34.531	70.87	22.852	19.45	28.989	25.225	23.19	33.197	23.948	20.071	4.697	69.049	59.588	38.716	42.037	61.229	39.547	54.859	58.757	69.898	55.309
MTF1	4.591	6.748	7.008	11.517	5.416	9.389	11.842	7.538	23.018	13.507	9.364	12.137	15.307	6.648	6.665	4.734	8.303	9.279	4.021	4.733	7.853	5.478	7.13	13.795	5.895	7.13	6.229	2.474	6.092	3.492	4.651	4.773	6.383	4.2	11.36	4.094	4.323	2.874	2.474	4.35	3.741	3.473	3.684	4	9.032
AL929472.1	0	0	0	0	0	0	0	0	0	0	0	0	0	0	0	0	0	0	0	0	0	0	0	0	0	0	0	0	0	0	0	0	0	0	2.426	0	0	0	0	0	0	0	0	0	0
RP11-109P14.8	0	0.203	0	0	0	0	0	0	0.208	0	0	0	0	0	0	0	0.274	0	0.248	0	0	0	0	0	0	0	0	0	0	0	0	0	0	0	0	0	0	0	0	0	0	0	0	0	0
RP11-109P14.10	21.333	11.957	8.717	19.249	19.362	20.176	14.869	10.447	17.291	16.515	16.588	33.271	14.483	16.834	16.606	18.306	11.411	7.056	35.678	7.831	9.254	10.444	12.231	0	14.142	9.623	10.773	6.574	11.176	7.664	11.618	8.68	14.616	26.273	0	23.683	24.844	17.032	43.806	36.443	13.237	26.768	27.015	24.804	19.107
INPP5B	2.939	3.253	3.456	4.246	4.39	7.354	3.863	3.702	4.539	4.412	4.969	9.802	3.687	3.298	3.511	4.061	2.35	2.448	4.621	2.604	2.522	2.425	2.311	15.769	3.547	3.256	2.645	2.664	2.659	3.106	2.595	2.633	4.57	3.498	18.812	3.377	4.359	1.923	4.953	5.207	7.098	3.18	5.006	3.731	3.875
RNU6-584P	0	1.477	0	1.874	2.178	0	2.151	0	0	0	0	8.217	0	5.014	0	0	0	0	0	0	0	0	0	0	0	0	0	0	0	2.587	0	0	0	0	0	0	0	1.065	0	0	0	0	0	0	0
SF3A3	35.914	24.77	23.05	49.735	47.067	54.74	49.619	56.229	30.525	49.978	42.328	71.56	34.537	42.17	47.952	32.819	33.859	35.982	26.647	30.824	35.067	27.554	29.26	85.371	31.205	48.121	17.421	13.083	21.866	27.22	22.629	26.003	26.612	22.185	90.972	46.975	45.589	21.765	23.897	56.238	25.714	36.526	34.825	35.912	48.06
RNU6-510P	1.558	0	1.142	1.649	1.916	0	0	1.723	9.294	10.508	3.078	9.035	1.697	1.47	0	3.197	1.752	0	0	0	0	0	0	0	2.929	5.143	0	0	1.555	0	0	3.362	0	4.334	0	0	6.147	0	0	0	0	1.403	1.322	0	9.765
FHL3	14.941	3.43	6.461	6.664	27.057	20.9	16.824	5.758	35.205	22.722	16.921	25.71	19.576	12.597	12.477	44.198	32.016	7.833	14.986	19.343	26.375	7.61	7.486	3.915	28.655	7.021	3.17	4.296	3.604	7.113	6.837	3.623	7.818	6.15	15.144	25.117	56.896	11.154	13.553	10.796	98.039	17.309	48.81	47.544	10.45
UTP11L	22.71	12.971	13.151	21.093	30.08	27.387	34.046	33.54	18.173	32.603	21.607	31.48	22.205	24.108	14.517	15.965	15.823	16.795	16.122	15.207	16.108	15.9	15.381	32.452	18.273	24.995	10.025	8.304	11.811	17.134	9.852	11.691	12.876	11.523	32.54	26.374	25.594	10.518	11.91	30.185	20.422	22.508	20.628	22.538	29.955
POU3F1	0.115	0	0.084	0	0.212	0.349	0	0.064	0.049	0.048	0.227	0.467	0.188	0.108	0.119	0.943	0.129	0	0.469	0.322	0.095	0.184	0.05	0	0.486	0	0.057	0.06	0	0	0.062	0	0.206	0	0.075	0.09	0.34	0	0.208	0.431	2.796	0.983	0.634	0.057	3.602
RP5-884C9.2	0.492	0	0	0	0.303	0	0	0	0	0	0.243	0.285	0	0	0.508	0.505	0	0	0.251	0	0	0	0.215	0	0	0.541	0	0	0.246	0	0	0	0	0.456	0	0	0	0.148	0	0	0	0.221	0	0.491	0
RP11-214L19.1	0	0	0	0	0	0	0	0	0	0	0	0	0	0	0	0	0	0	0	0	0	0	0	0	0	0	0	0	0	0	0	0	0	0	0	0	0.073	0	0	0	1.594	0.066	0	0	0.132
RP11-329N22.1	0	0	0	0	0	0	0	0	0	0	0	0	0	0	0	0	0	0	0	0	0	0	0	0	0	0	0	0	0	0	0	0	0.254	0	0	0	0	0	0.154	0	0	0	0	0	0
RP11-334L9.1	0.257	0.644	0.818	0.273	0.106	0	0	0.285	0.073	0.145	0.678	0.398	0.094	0.648	0.177	0	0.097	0.325	0	0	0	0.275	0.075	0	0.161	0	0.085	0	0.086	0.125	0.736	0.648	0.102	0	0	0.068	0.085	0	0	0.161	4.177	0	0	0.086	0.538
RRAGC	18.719	14.66	11.885	30.532	11.015	25.059	18.35	12.643	44.376	16.912	13.222	20.283	15.221	13.428	16.668	21.118	13.809	18.064	12.056	11.147	13.406	10.625	11.927	14.644	14.879	12.219	14.429	7.752	13.102	11.082	10.676	11.558	12.789	9.391	17.43	22.175	22.228	9.866	10.867	18.093	21.125	18.674	25.48	21.855	21.636
RP5-864K19.4	14.65	18.397	14.404	21.162	1.484	18.578	11.934	13.73	7.64	14.825	22.992	19.996	22.164	11.224	4.803	4.776	0.97	46.078	2.813	2.251	1.283	21.874	19.44	1.436	8.266	34.335	34.939	5.4	14.113	15.611	15.7	22.877	10.907	9.112	1.119	4.071	3.401	4.767	3.993	17.798	8.388	3.88	17.557	8.436	10.652
MYCBP	15.989	11.617	9.516	14.444	6.622	18.939	11.076	14.188	5.722	15.699	12.64	19.285	10.351	18.945	8.824	7.247	6.127	19.524	7.978	7.769	7.592	10.232	10.187	0.053	10.332	25.229	10.477	3.935	12.015	12.35	8.313	13.803	9.035	11.981	0.021	16.828	8.528	7.139	8.436	22.471	5.992	9.066	9.971	7.528	14.377
GJA9	0	0	0.038	0	0.064	0	0.126	0	0.044	0	0.051	0.3	0.056	0.098	0.053	0	0	0	0	0	0	0	0	0	0	0.057	0	0.054	0	0.151	0	0	0	0	0	0	0	0	0	0	0.28	0.093	0	0	0
RHBDL2	26.669	27.294	25.053	20.409	0.71	20.42	11.851	11.752	9.448	13.874	27.153	20.829	22.963	15.092	4.112	2.903	0.974	49.575	3.416	1.239	1.098	21.733	20.896	13.367	8.957	39.519	42.278	3.858	18.332	23.867	21.034	31.708	14.82	15.045	2.885	5	6.094	8.33	8.359	27.097	1.561	6.862	23.767	13.321	17.269
RNU6-605P	0	0	0	0	0	0	0	0	0	1.313	0	0	0	0	0	0	0	0	0	0	0	0	0	0	0	0	0	0	0	0	0	0	0	0	0	0	0	0	0	0	0	0	0	0	0
RP11-781D11.1	0	0	0	0	0	0	0	0	0	0	0	0	0	0	0	0	0	0	0	0	0	0	0	0	0	0	0	0	0	0	0	0	0	0	0	0	0	0	0	0	2.599	0	0	0	0
AKIRIN1	47.009	37.512	39.951	80.29	58.817	70.624	69.554	55.408	56.344	45.749	65.314	107.301	75.643	53.114	69.176	57.636	76.299	77.314	45.079	45.919	55.465	69.446	66.59	20.652	51.019	66.059	50.069	36.276	47.251	39.36	45.248	52.12	53.421	24.134	29.99	52.819	65.152	28.154	24.039	76.742	35.176	42.497	60.692	36.968	74.645
NDUFS5	731.173	257.509	239.208	377.88	372.369	532.204	658.504	824.293	418.415	793.4	471.074	318.387	330.516	541.479	334.284	545.375	368.508	420.003	304.079	360.267	316.264	307.741	263.023	376.372	348.428	866.247	317.543	258.708	303.168	373.563	257.904	292.163	215.155	341.646	385.668	835.842	705.063	406.044	417.176	942.624	823.277	513.572	704.077	389.13	502.583
MACF1	5.968	11.293	11.923	10.941	14.487	11.75	15.442	3.312	16.774	16.325	15.428	14.053	20.278	7.818	11.76	11.13	9.891	11.104	12.771	8.688	14.176	10.212	12.55	105.931	6.285	3.417	10.877	5.819	8.793	4.683	11.003	7.322	10.222	7.726	93.972	5.699	17.066	3.078	4.408	6.781	8.605	4.506	9.597	7.529	7.048
RNU6-608P	0	0	0	0	0	0	0	0	0	0	0	0	0	0	0	0	0	0	0	0	0	0	0	0	0	0	0	0	0	0	0	0	0	0	0	0	0	0	0	0	8.746	0	0	0	0
RNA5SP44	0	0	0	0	0	0	0	0	0	1.067	0	0	0	0	0	0	0	0	0	0	0	0	0	0	0	0	0	0	0	0	0	0	0	0	0	0	0	0	0	0	27.356	0	0	0	0
RP11-416A14.1	0	0	0	0	0	0	0	0	0	0.318	0	0	0	0	0	0	0	0	0.77	0	0	0	0	0	0	0	0	0	0	0	0	0	0	0.35	0	0	0	0	0	0	0	0	0.32	0	0.338
RP11-420K8.1	0	3.017	5.304	1.595	1.854	2.746	0.732	0.334	2.57	4.322	2.979	5.246	3.614	1.707	6.846	3.713	4.07	4.942	0.615	1.969	3.49	4.823	5.799	0	3.118	0.664	6.591	1.574	3.613	0.881	5.492	2.277	1.44	0.559	0	0.712	0.297	0	0	0.283	26.081	0.271	0.256	0	1.35
RP11-420K8.2	0.584	0	0	0	0	0	0.71	0	0	0.493	0	0	0.637	0	0	0	0	0	0	0	0	0	0	0	0	0	0	0	0	0	0	0	0	0	0	0	0.576	0	0	0	0	0	0	0	0.523
KIAA0754	0.364	2.734	3.902	5.813	6.859	4.041	6.773	1.271	6.114	5.694	8.721	3.673	8.824	1.825	3.557	2.301	4.886	3.957	1.543	2.431	4.981	4.213	7.863	16.336	2.846	1.696	2.784	1.668	2.63	1.105	3.483	1.965	2.543	1.091	21.001	0.441	2.046	0.253	0.081	0.447	2.727	0.429	1.213	0.476	1.355
BMP8A	0.497	0.497	0.583	1.263	4.159	1.509	0.725	1.65	6.187	5.282	4.814	3.23	3.25	2.064	0.924	1.837	2.908	2.257	0.203	2.504	7.81	1.378	1.13	7.122	1.496	3.283	0.494	0.311	0.894	0.436	0.959	0.322	1.187	0.922	6	0.939	3.924	0.897	2.591	0.747	3.225	2.149	4.22	4.37	2.137
OXCT2P1	0.767	0.274	0.321	0	1.753	1.165	0	0.243	0.654	0.37	0.217	0.636	0.955	0.103	0.226	0.9	0	0.276	0.224	0.204	0.453	0	0.192	0.365	0.103	0.241	0.218	0	0.328	0.48	0.47	0.473	0.393	0.203	0.996	0.345	0.324	0.066	0.079	0.206	0	0	0.186	1.095	0.294
RP11-69E11.4	1.98	0.596	0.443	0.931	3.315	0.751	0.802	1.764	5.485	4.776	4.075	2.743	2.397	2.024	0.738	1.467	1.732	0.902	1.683	1.18	4.32	1.056	0.914	0.366	0.827	1.876	0.984	0.804	1.208	0.402	0.471	0.831	1.773	2.142	0.5	2.122	5.86	1.521	3.623	2.065	2.676	2.228	4.995	4.944	1.231
PPIEL	0.414	0.518	0.607	0.657	0.255	0.628	0.251	0.229	0.882	0.523	1.022	0.48	0.451	0.976	0	1.699	0	0.522	0.211	0	0.171	0.221	0.181	0	0	0.455	0.822	0.216	0	1.511	0.443	0.223	0.988	0.384	0	0.163	0.204	0	1.049	0.194	4.475	1.304	0.527	0.827	0.371
PABPC4	40.28	34.789	31.057	60.831	47.391	49.179	35.764	28.376	31.842	45.242	30.686	46.589	40.276	37.666	61.805	30.015	79.561	34.907	36.691	25.454	27.995	32.061	20.646	63.426	45.484	24.269	24.771	46.16	23.58	33.881	38.09	36.696	46.617	22.522	48.048	22.851	62.452	19.909	31.32	31.179	38.224	31.514	44.868	27.85	30.413
RP11-69E11.8	63.194	86.557	92.656	141.539	113.431	134.876	80.845	78.028	86.402	130.012	76.928	119.365	116.448	93.357	160.717	81.157	217.084	98.558	68.52	72.345	73.208	106.472	56.322	1.017	117.998	60.482	75.237	126.258	73.169	99.907	108.293	113.001	137.066	38.509	0	48.079	119.582	36.896	43.104	55.029	28.064	54.157	85.781	56.42	67.813
SNORA55	0	1.039	1.827	1.319	4.599	1.892	1.514	2.757	4.249	2.102	0	7.228	2.716	4.704	1.286	1.279	0	1.571	5.085	0	1.03	0	0	274.006	1.172	0	0	0	1.244	1.82	1.335	0	1.488	2.311	106.74	0	1.229	0	0	0	47.164	1.122	0	1.245	1.116
HEYL	6.773	3.741	3.321	5.698	20.916	6.265	1.09	4.665	20.993	14.98	12.899	25.97	9.533	10.796	14.771	69.522	7.066	3.338	5.446	9.96	6.38	5.119	4.393	6.427	5.821	2.617	1.159	0.89	1.03	1.311	1.634	1.113	1.125	3.828	27.277	9.325	19.252	4.181	6.268	3.537	7.277	25.286	17.935	56.82	3.777
RP1-144F13.3	0	0	0	0	0	0	0	0	0	0	0	1.284	0	0	0.571	0	0	0	0	0	0	0	0	0	0	0	0	0	0	0	0	0	0	0	0	0	0	0	0	0	11.968	0	0	0	0
NT5C1A	0	0	0.111	0	0	0.461	0	0	0	0	0	0	0	0	0	0.156	0	0	0	0	0	0	0.133	0.253	0	0	0	0	0.152	0.222	0	0	0.544	0.141	0.394	0.12	0	0	0	0.143	1.643	0	0	0	0
HPCAL4	0	0.029	0.102	0.037	1.875	0.947	0	0.077	0.413	0.204	0.171	0.643	0.038	0.131	0.179	0.569	0.234	0.044	0.035	0.032	0.143	0.074	0.03	0	0.033	0.076	0.034	0.398	0.623	0.354	0.594	0.037	3.723	0.193	0.022	0.055	0.103	0.021	0.226	0.065	1.311	0.343	0.088	0.415	1.737
PPIE	9.42	7.334	6.921	14.207	21.642	36.23	5.874	6.342	8.724	17.716	12.666	22.198	7.995	11.842	16.91	11.274	11.326	9.225	5.018	7.447	7.135	7.869	9.257	11.041	8.742	24.866	8.554	5.311	7.118	10.018	7.415	9.064	10.179	6.572	10.753	14.836	10.056	6.416	6.881	8.414	13.411	11.223	9.395	10.327	12.619
RP1-144F13.4	0	0	0	0	0	0	0	0	0	0	0	0	0	0	0	0	0	0	0	0	0	0	0	0	0	0.326	0	0	0	0	0	0	0	0.275	0.192	0	0	0	0	0	6.406	0	0	0	0.265
BMP8B	3.14	1.909	2.614	7.097	15.09	11.024	0.795	0.579	3.346	12.798	5.074	4.895	3.458	1.358	5.74	1.645	5.851	3.217	0.501	2.533	7.275	1.849	1.83	2.016	1.476	7.776	2.763	1.332	2.254	2.055	2.068	2.788	2.968	2.852	2.568	5.28	4.486	1.809	1.468	0.553	8.489	0.854	4.998	10.325	3.398
OXCT2	0.461	0.307	0.27	0.975	3.627	0.979	0.112	0	0.157	0.311	0.364	2.031	0.602	0.435	0.666	0.189	0.518	0	0	0.688	0.152	0.197	0.161	1.228	0.78	0.406	0	0	0.092	0.135	0.197	0	0.66	0.085	1.495	0.29	0	0.055	0.467	0.086	3.985	0	0.86	0.276	0.825
RP1-118J21.25	0.563	0.352	0.206	1.34	3.115	1.281	0	0.156	0	0.356	0.556	2.121	0	0.398	0.29	0.433	0.158	0	0.143	0.394	0.349	0	0.369	0	0.132	1.703	0.14	0.294	0	1.438	0	0.152	0.504	0.261	0	0.111	0.139	0.085	0.917	0	0	0	0.597	0	0.252
TRIT1	20.765	10.564	8.237	14.925	22.837	29.686	18.935	11.823	10.095	21.459	17.635	43.902	8.104	16.531	19.274	8.989	10.535	11.044	10.958	10.123	9.929	9.047	7.128	22.022	10.826	21.642	7.334	7.593	9.131	10.059	8.323	8.203	8.945	10.115	25.737	16.265	13.967	7.187	10.09	20.218	13.105	13.491	14.261	11.005	22.743
MYCL	3.653	3.351	5.137	3.375	13.443	3.277	0.928	2.058	2.293	1.68	8.27	16.029	2.172	2.508	0.788	3.307	3.326	1.968	1.321	2.293	3.268	2.267	0.842	0.775	3.592	12.757	5.478	10.648	3.416	1.795	4.983	1.935	2.776	2.834	3.621	10.199	3.146	5.072	2.188	2.151	1.257	2.243	3.186	1.991	5.384
RP1-118J21.5	1.286	2.323	4.084	2.495	16.082	2.928	0	3.319	2.375	2.349	8.682	20.138	0.467	1.213	1.106	1.979	2.411	2.432	0.874	1.599	3.898	2.971	0.562	0	2.418	13.208	5.111	14.547	3.424	1.878	3.904	2.312	3.326	0.994	0	5.062	1.691	3.865	1.552	0.604	0	1.544	2.183	1.07	2.303
MFSD2A	7.172	2.076	3.093	4.734	0.727	5.765	9.738	2.241	13.164	5.017	10.173	1.958	8.093	2.907	4.573	1.342	2.089	11.546	16.916	4.172	5.059	6.48	6.529	9.84	5.356	14.256	4.696	0.088	7.963	2.835	2.261	4.553	3.023	7.513	4.381	13.621	47.788	3.957	3.33	3.208	5.019	1.862	1.289	0.885	6.5
RP3-342P20.2	0.464	0.193	0.17	0.246	0.285	1.761	0.846	0	1.187	0.783	1.376	0	0.759	0.219	1.437	0.476	0	0.878	2.604	0.216	0.192	0.247	0	1.933	0.218	1.532	0	0	0.463	0	0	0	0.277	0.215	1.054	0.183	2.976	0	0.168	0	0	1.045	0	0	0.623
CAP1	186.472	204.378	198.458	301.396	126.268	343.703	264.235	251.462	415.753	293.007	288.214	194.703	371.933	218.207	180.239	198.277	202.015	352.346	191.905	167.799	238.548	265.958	174.573	198.088	217.629	269.557	237.241	49.378	196.393	201.938	152.241	218.078	190.959	137.815	189.796	269.015	707.477	97.96	97.208	196.014	99.449	118.907	326.588	182.888	268.661
PPT1	96.529	57.825	53.97	112.254	79.863	154.745	119.795	138.97	100.951	99.693	98.508	167.046	88.554	96.873	128.336	93.486	112.618	49.566	62.588	89.773	66.643	52.291	45.806	121.118	82.304	86.631	41.588	32.222	36.098	64.339	39.884	47.249	67.055	32.346	101.038	94.293	113.777	55.438	44.826	143.916	60.841	57.307	165.659	123.03	99.09
RP11-115D7.3	0	0	0	0	0	0	0	0	0	0	0	0	0	0	0.253	0	0	0	0	0.458	0	0	0	0	0	0	0	0	0	0	0	0	0	0	0	0.193	0	0	0	0	6.639	0	0	0	0
RLF	5.225	8.399	9.023	14.197	11.067	18.318	15.245	7.837	19.813	12.355	10.379	30.246	10.214	11.21	10.23	6.026	11.211	9.577	8.655	5.678	10.444	6.52	7.37	17.767	6.838	11.056	7.253	4.697	7.235	8.42	8.197	8.254	8.586	5.945	33.295	5.471	11.134	3.222	3.1	8.773	5.097	5.384	7.019	6.188	12.567
RNU6-1237P	0	0	0	0	0	0	0	0	0	0	0	0	0	0	0	0	0	0	0	0	0	0	0	0	0	0	0	0	0	0	0	1.697	0	0	0	0	0	0	0	0	0	0	0	0	0
TMCO2	0	0	0.139	0	0	0	0	0	0	0	0	0	0	0	0	0	0	0	0.193	0	0	0	0	0.315	0	0	0	0	0	0	0	0	0	0	1.105	0	0	0	0	0.178	14.324	0	0	0	0.169
RP1-39G22.7	6.44	5.735	4.241	7.51	19.473	5.966	3.315	6.764	4.28	11.875	3.452	41.794	3.688	9.788	8.789	5.49	5.65	3.304	5.902	3.157	5.055	2.911	4.39	0	3.593	9.371	5.424	4.56	5.232	5.901	4.562	4.005	8.863	5.467	0	3.438	6.354	3.938	6.876	12.605	8.264	7.077	5.282	10.141	13.59
ZMPSTE24	68.236	57.335	47.055	89.626	37.081	68.851	54.631	65.184	41.429	95.39	54.633	74.306	56.3	80.671	41.465	40.699	33.063	77.678	25.175	33.391	34.891	48.317	63.492	43.777	32.905	75.259	39.076	17.804	45.711	47.403	34.671	46.499	32.108	36.471	45.262	48.17	39.03	25.116	23.732	61.851	29.284	39.14	34.06	46.903	73.983
RP1-39G22.4	1.075	2.241	0.788	0.569	0.661	7.343	1.959	1.189	1.374	2.266	2.124	1.871	1.757	2.029	2.219	3.861	1.209	2.033	0	1.003	0.889	0	0.47	0	2.022	3.549	2.136	0.561	0	2.355	2.304	1.16	1.283	0	0	0	2.651	0.646	0.389	1.009	0	0.484	0.456	0	1.925
COL9A2	8.672	18.755	17.438	10.209	2.293	7.998	0.64	1.659	4.284	12.952	19.061	57.124	13.072	17.823	4.016	3.036	22.98	3.833	0.827	2.117	2.044	9.854	17.858	32.742	6.86	53.745	10.108	3.259	10.522	10.42	12.724	16.443	15.097	2.255	64.248	3.127	1.559	5.58	9.536	2.169	3.068	4.379	39.457	4.372	8.348
RP1-228H13.1	0	0	0	0	0	0	0	0	0	0	0.344	0	0	0	0	0	0	0	0	0.325	0.288	0	0	0	0	0	0	0	0	0	0	0	0	0	0	0	0	0	0	0	24.482	0	0	0.348	0
SMAP2	25.506	38.253	34.239	40.42	18.371	25.568	29.735	36.834	120.443	20.725	33.768	19.312	81.578	38.813	25.015	41.606	53.76	26.362	24.473	27.633	46.959	54.824	30.306	35.722	43.6	23.331	44.563	16.412	38.574	38.622	44.648	51.827	63.953	12.805	24.718	22.937	16.858	16.013	16.27	22.934	12.442	20.499	28.634	20.932	41.35
RP1-228H13.2	0	0	0	0.426	0	0	0	0	0.343	0	0	0	0.439	0	0	0	0	0	0	0	0	0	0	0	0	0	0	0	0	0	0	0	0	0	0	0	0	0	0	0	0	0	0	0	0
ZFP69B	4.723	1.411	1.292	1.567	4.944	3.104	0.514	1.326	1.022	2.913	4.11	7.525	2.074	1.996	3.566	1.303	1.031	1.689	1.151	2.96	2.099	1.88	1.294	7.869	1.127	0.621	0.771	0.81	1.197	1.648	1.511	1.141	1.599	1.112	7.092	0.944	1.322	1.865	1.072	0.993	0.762	1.841	0.778	1.197	3.599
RP1-228H13.5	5.227	1.95	1.16	1.165	1.523	1.775	0.084	0.609	1.993	2.9	2.039	3.75	3.148	2.856	2.84	1.906	1.315	1.648	1.473	1.732	1.99	0.66	1.022	0	1.293	0.606	0.82	0.431	0.893	1.206	0.516	1.113	1.889	1.276	0	1.137	2.578	1.365	1.643	2.389	6.694	2.539	1.284	2.817	3.757
ZFP69	3.884	2.505	2.772	1.809	6.627	6.998	4.781	2.751	1.898	5.852	4.504	6.85	3.048	2.982	4.384	3.562	2.098	2.808	2.642	2.464	0.942	1.823	2.083	5.781	1.753	0.798	2.573	2.218	2.534	3.102	2.22	2.236	2.226	2.69	5.714	2.692	3.321	2.585	2.362	2.723	8.401	3.731	1.89	5.07	6.309
RP11-656D10.3	2.224	0.232	0.204	0	1.368	0.844	0	0.308	1.185	1.172	0.275	7.097	0.606	0.787	2.009	1.712	3.441	0.701	0.851	1.556	0	0.297	1.459	0	0	0	1.105	2.323	0.555	1.219	0	0.3	1.66	0.258	0	0.657	0.274	0.669	0	0.261	0	1.502	0.236	2.222	1.743
EXO5	9.194	2.767	1.874	2.707	7.363	12.637	2.115	9.571	5.333	11.515	6.989	9.405	6.225	7.035	10.501	5.863	3.795	3.568	4.94	5.076	3.779	4.294	4.519	8.882	3.326	0.958	3.082	1.136	3.097	4.848	3.673	4.227	3.703	2.775	7.273	11.01	2.201	3.337	4.963	2.758	2.942	5.634	2.817	7.011	7.796
RP11-656D10.5	17.133	7.793	8.278	11.953	25.869	34.288	7.095	29.297	16.265	33.822	16.161	23.04	15.277	23.521	36.174	14.388	13.581	10.803	8.342	16.711	13.523	18.273	12.937	0	7.324	3.429	12.382	4.067	10.11	15.928	10.015	17.228	15.343	9.029	0	34.954	6.531	7.726	12.123	5.483	10.528	11.922	7.603	15.559	20.926
RP11-656D10.6	12.631	4.111	2.259	2.609	4.548	16.371	2.245	9.545	5.515	11.431	9.133	12.868	7.722	7.56	12.403	6.641	4.853	6.993	8.801	6.898	5.35	5.914	5.387	0	2.897	2.035	3.368	1.609	4.923	4.951	5.283	5.319	4.047	4	0	13.585	2.432	4.631	10.261	2.892	14.993	9.71	3.138	8.31	10.762
ZNF684	2.934	2.262	1.948	4.629	8.921	3.698	2.488	2.878	1.699	3.734	2.188	4.174	1.991	3.135	2.114	2.897	2.367	3.002	3.162	1.549	1.465	1.358	3.243	3.32	1.978	4.021	2.695	2.833	3.151	3.558	2.491	2.27	2.71	2.567	3.88	2.877	2.021	1.697	2.164	3.014	4.789	2.741	1.598	4.092	5.85
RP1-63P18.2	0	0	0	0	0	0	0	0	0	0	0	0	1.455	0	0	0	1.502	0	0	0	0	0	0	0	0	0	0	0	0	0	0	0	0	0	0	0	0	0	0	0	0	0	0	0	0
RIMS3	1.046	0.853	1.006	1.993	0.515	3.177	1.638	1.209	1.288	2.863	2.343	8.281	0.912	1.756	2.28	1.05	0.68	1.114	3.7	0.889	4.749	0.694	0.671	0.736	0.568	0.87	1.525	5.828	1.579	0.781	2.242	1.054	2.582	0.647	1.313	1.153	1.445	1.44	0.657	0.764	5.783	0.712	0.711	0.836	3.977
RP4-739H11.3	0	0	0	0.378	0	0	0	1.185	0	1.506	0	0.414	0	0	0	0.367	0.402	0	0	0	0	0	0.312	0	0	0.393	0	0.746	0.713	0.522	0	0.385	0.853	0.331	0	0	0	0.215	0.517	0.671	13.518	0	0	0.357	0
RP4-739H11.4	2.493	5.405	4.751	8.127	13.004	11.354	6.177	9.267	7.565	9.165	7.094	14.924	7.498	6.305	9.469	5.322	7.741	6.161	5.697	4.465	5.112	6.062	7.585	0.332	5.439	8.341	5.846	4.999	6.871	4.953	6.411	5.918	7.501	2.497	0.582	4.475	4.526	1.559	1.877	3.932	5.931	2.065	4.655	2.789	5.626
NFYC	15.08	10.819	10.829	17.003	22.458	25.666	15.453	13.174	15.752	12.93	17.011	24.762	12.732	15.346	15.769	12.538	13.46	11.297	8.91	8.463	10.496	10.842	12.302	23.439	11.911	12.487	11.47	9.004	11.442	6.687	11.587	9.667	11.535	5.808	28.54	15.059	13.798	8.004	8.438	17.506	11.693	9.66	12.897	10.099	13.809
MIR30E	0	0	0	0	0	0	0	0	0	0	0	2.121	0	0	0	0	0	0	0	0	0	0	0	3.046	0	0	0	0	0	0	0	0	0	0	10.679	0	0	0	0	0	0	0	0	0	0
MIR30C1	0	0	0	0	0	0	0	0	0	0	0	0	0	0	1.951	0	0	0	0	0	0	0	0	0	0	0	0	0	0	0	0	0	0	0	0	0	0	0	0	0	0	0	0	0	0
KCNQ4	0.322	0.671	0.531	0.383	3.463	1.832	0.098	0.178	0.137	2.645	1.033	0.607	0.394	0.645	0.291	0.702	1.312	1.724	0.041	0.75	0.166	0.3	0.281	1.072	0.908	0.531	0.48	0.462	1.044	0.294	0.776	0.564	0.288	1.492	1.018	0.317	0.159	0.532	0.932	0.076	1.522	0.036	0.649	0.723	1.477
CITED4	28.687	2.936	3.728	4.417	6.257	32.665	3.168	5.915	13.562	35.738	15.592	8.623	8.811	5.169	11.71	11.109	39.466	10.36	25.276	15.329	7.548	7.093	47.316	0.217	9.81	34.588	8.941	8.171	7.813	6.668	17.468	7.036	5.761	4.838	0.423	35.836	90.704	14.505	15.012	102.465	7.051	15.03	23.024	24.62	26.512
RP5-1066H13.4	0	0	0	0	0	0.542	0	0	0	0	0	0	0	0	0	0	0	0	0	0	0	0	0	0	0	0	0	0	0	0	0.765	0	0	0	0	0	0.352	0	0	0.335	3.862	0	0	0	0.32
CTPS1	14.162	5.563	7.872	14.402	18.287	14.748	31.207	24.151	12.596	28.376	13.156	21.76	15.306	16.763	16.551	7.178	16.493	14.317	14.299	12.612	13.234	12.92	26.095	54.838	12.85	12.431	4.739	1.375	8.532	7.481	4.484	11.493	9.957	9.498	33.496	14.976	15.878	7.143	7.309	29.777	8.069	11.988	12.121	7.483	21.568
SLFNL1	0.039	0.456	0.086	0.083	1.921	0.474	0	0.13	0.233	1.119	0.231	1.54	0.17	0.258	0.524	0.2	0.044	0.148	0.398	0.073	0	0.042	0.171	0	0.147	0.258	0.194	0.082	0.351	0.114	0.084	0.084	0	0.145	0.203	0.031	0.539	0.352	0.254	0.22	1.899	0.281	0.099	0.195	0.489
SCMH1	14.79	10.819	10.454	18.018	19.546	21.938	8.133	5.19	10.77	14.45	17.867	16.37	15.871	12.031	18.82	11.531	17.577	14.12	9.377	7.729	10.103	9.924	13.924	33.966	7.079	9.118	12.329	10.627	11.786	10.113	13.58	14.083	11.427	8.034	63.85	9.442	12.913	6.05	6.464	7.706	11.863	7.221	10.083	6.802	9.825
RP4-635E8.1	0	0	0	0	0	0	0	0	0	0	0	0	0	0	0	0	0	0	0	0	0	0	0	0	0	0	0	0	0	0	0	0	0	0.313	0	0	0	0	0	0	14.583	0	0	0	0
RP11-399E6.1	0.115	0	0	0	0.846	0	0	0	0	0.193	0.113	0.266	0	0	0.118	0.118	0.129	0	0.117	0	0	0	0	0.191	0	0	0	0	0.114	0	0	0	0	0	0	0.18	0.113	0.069	0	0.215	2.478	0	0.097	0.229	0
FOXO6	5.682	0.117	0.36	0.074	7.508	1.065	1.278	0.466	0.478	1.301	1.386	6.836	0.382	0.662	1.593	0.936	1.578	0.265	0.215	1.178	1.392	0.449	4.845	1.285	0.726	1.235	0.418	0.952	0.63	0.41	1.353	0.53	0.335	0.13	6.191	0.387	1.799	0.295	0	0.263	0	1.011	0.238	0.28	3.518
RP11-399E6.4	1.281	0.356	0	0	2.626	0.648	0	0	0.364	1.08	0	1.486	0	0.403	0.441	0.438	0.48	0.538	0.436	0	0	0	0.373	0	0	0.94	0	0.446	0	0	0.458	0	0	0.396	0	0.672	0	0.513	0.309	0	0	0.384	0	0	0
EDN2	1.642	0.856	2.558	0.217	0.884	0	5.361	0.681	1.575	13.329	2.738	1.786	0	3.1	0.212	0.211	0	0.388	0.314	0.766	0	0.438	2.513	0.171	0.676	1.243	1.734	0.429	3.075	0.6	2.2	0.443	0.49	0	0.133	0.162	16.708	1.296	0.446	1.253	7.77	0.739	0.087	0.205	0.092
HIVEP3	0.591	0.789	0.884	0.914	1.339	2.011	2.428	0.484	3.065	4.578	2.08	1.139	4.214	0.536	1.672	1.481	1.477	0.865	1.375	1.192	2.787	1.249	1.096	3.408	1.079	0.599	1.105	0.284	0.756	0.57	1.141	0.97	1.44	0.581	4.367	0.633	1.867	0.292	0.402	1.421	2.558	0.447	1.104	1.146	0.869
RP11-486B10.3	0	0	0	0	0.781	0	0	0	0	0	0	0	0	0	0	0	0	0	0	0	0	0	0	0	0	0	0	0	0	0	0	0	0	0	0	0	0	0	0	0	17.162	0	0	0	0
RP11-486B10.4	0.146	0.122	0.054	0.155	0.63	0.555	0.178	0.081	0.125	3.516	0.217	1.443	0.159	0.345	0	0	0.165	0.092	1.268	0.068	0.181	0	0.448	0	0.206	0.161	0.145	0.076	0.292	0	0.078	0.158	0.087	0.204	0	0.173	0.649	0	0.053	0.206	1.582	0.659	0.186	0.073	0.066
AL451006.1	0	0	0	0	0	0	0	0	0	0	0	0	0	0	0	0	0	0	0	0	0	0	0	0	0	0	0	0	0	0	0	0	0	0	0	0	0	0	0	0	20.91	0	0	0	0
HNRNPFP1	0	0	0	0	0	0	0	0	0	0	0	0	0	0	0	0	0	0.187	0	0	0	0	0	0	0	0.163	0	0	0	0	0	0	0	0	0	0	0	0	0	0	1.606	0	0	0	0
GUCA2B	0.564	1.41	1.033	0.895	1.733	0.428	0	0.312	0.24	0	4.455	0.981	0	5.319	2.036	0.578	1.585	4.975	1.725	0.263	0.466	0.301	0	0	0.265	0	13.72	10.594	4.221	0.412	4.831	1.52	2.355	0	1.28	7.766	0	2.202	1.632	0	0	0	1.674	0	4.29
GUCA2A	0	0	0.217	0	100.386	0	0.359	0.654	0	0	0	0	0	1.674	15.868	0.607	6.652	1.864	0	4.137	17.112	0	0	0	0	0.325	2.35	0	3.543	0	2.535	0	1.765	0.548	45.278	41.204	0	8.888	0	0	4.796	0	0.753	0	0.265
FOXJ3	16.326	17.705	16.316	32.16	40.983	19.451	20.781	13.15	17.142	14.879	22.138	33.834	21.729	18.864	17.281	12.85	14.772	20.188	12.324	10.974	12.975	15.018	15.875	23.417	12.714	14.773	19.643	10.806	14.622	14.118	18.333	15.169	14.861	9.461	29.885	15.565	14.206	8.554	8.782	17.801	12.668	11.141	10.151	10.8	23.519
RP11-223A3.1	0.254	0.424	0.373	0.808	2.192	0	0	0.563	0.868	0.429	0.251	2.362	0	0	0	0.261	0	0.321	0.779	0.475	0.631	0.271	0.223	0	0	0.28	0.506	0	0.254	0.744	0	0	0.608	0.472	0	0.601	0	0.306	0.369	0.956	6.88	1.146	1.296	0.508	0.228
RIMKLA	1.367	0.875	1.085	6.424	12.305	1.507	0.023	0.041	1.118	1.042	3.443	5.998	1.878	0.778	3.074	0.5	0.759	2.598	0.076	0.105	0.666	1.398	1.343	0.53	0.247	3.896	1.917	0.822	2.001	1.313	1.686	2.203	0.38	0.591	0.754	4.336	0.092	1.577	1.492	0.018	3.545	0.911	2.639	1.216	7.885
RP11-157D18.2	0	0	0	0	0.521	0	0	0	0	0	0	0.492	0	0	0.437	0	0	0	0	0	0	0	0	0	0	0	0	0	0	0	0	0	0	0	0	0	0	0	0	0	4.582	0	0	0	0.759
ZMYND12	3.755	4.154	2.191	2.271	4.149	2.792	0.372	0.509	0.849	0.905	3.105	4.979	1.754	1.013	1.503	0.708	2.069	4.059	0.625	0.5	0.444	1.308	2.747	0.255	1.153	3.796	2.894	2.481	2.296	3.247	1.643	1.406	2.196	1.351	1.144	0.543	1.663	0.553	1.11	1.727	3.315	1.242	3.838	2.373	1.441
PPCS	70.793	60.155	49.974	73.309	75.994	122.638	37.011	66.006	34.158	63.694	59.646	91.195	53.783	65.608	53.717	61.822	31.976	69.903	29.973	22.215	24.029	48.675	58.428	26.872	48.457	114.622	60.872	44.588	55.356	73.689	57.14	62.65	54.954	29.565	29.369	76.814	65.743	32.79	41.804	74.033	42.226	56.428	86.069	51.09	64.325
CCDC30	0.248	0.238	0.219	0.342	0.352	1.113	0.257	0.33	0.244	0.461	0.491	1.384	0.19	0.328	0.564	0.446	0.098	0.141	0.177	0.081	0.154	0.146	0.141	1.966	0.152	0.301	0.123	0.143	0.223	0.2	0.36	0.215	0.163	0.334	0.927	0.147	0.319	0.105	0.225	0.42	2.486	0.481	0.39	0.348	0.879
RP11-163G10.2	0	0	0	0	0	0	0	0	0	0	0	0	0	0	0	0	0	0	0	0	0	0	0	0.371	0	0	0	0	0	0	0	0	0	0	0	0	0	0	0	0	7.229	0	0	0	0
TMSB4XP1	5.257	5.845	4.496	2.782	4.312	7.981	4.257	10.663	5.228	8.127	2.597	6.099	2.864	9.096	3.617	8.093	0.986	3.315	4.469	2.452	2.173	1.869	0.766	7.298	1.648	5.786	1.741	0	0.875	5.12	0.939	0	1.046	2.438	15.352	2.07	12.102	7.375	4.441	4.935	0	4.734	14.875	7.002	7.847
RNU6-536P	0	0	0	0	0	0	0	0	0	0	0	0	0	0	0	0	0	0	0	0	0	0	0	0	0	0	1.562	0	0	0	0	0	0	0	0	0	0	0	0	0	0	0	0	0	0
RP11-163G10.4	0	0	0	0	0.492	0	0	0	0	0	0	0	0	0	0	0	0	0	0	0	0	0.426	0	0	0	0	0	0	0	0	0	0	0	0	0	0	0	0	0	0	0	0	0.339	0	0
PPIH	25.932	14.585	12.934	24.068	13.286	29.902	28.267	43.753	14.78	30.397	22.018	31.674	17.736	31.939	29.594	18.655	20.192	20.043	17.999	15.112	18.11	15.735	12.434	39.4	23.314	47.792	12.696	6.671	16.555	16.776	10.024	19.531	18.343	21.724	28.92	31.318	30.463	21.902	20.593	52.545	23.028	32.938	25.112	20.587	33.375
RP5-994D16.3	0.282	0.235	0.414	0.896	0.694	0.428	0.343	0.625	0	0	0.279	2.292	0.615	0.533	0.874	0.869	0.635	0	0.288	0.263	0.233	0.301	0	0.47	0	0.311	0	0.295	0.564	0	0.605	0	0.337	0.785	0	0.444	0.278	0.509	0.204	1.325	16.788	1.779	0	0	2.022
YBX1	437.789	405.993	418.064	682.513	659.042	424.227	1106.705	1336.88	605.907	902.208	686.09	664.364	537.335	706.378	797.203	817.024	657.905	708.824	629.007	532.527	568.704	521.673	505.323	1195.42	661.539	1045.906	311.195	271.982	372.263	363.155	300.481	439.612	393.395	411.388	830.739	714.521	563.949	381.981	379.274	978.453	529.729	641.289	569.185	512.044	605.782
CLDN19	0	0	0	0.099	0.172	0	0.057	0	0	1.339	0.461	1.029	0	0	0.337	0.096	6.305	0	0	0.174	0.154	0	0.122	0	0	0	0	0.049	0	0	0	0	0.167	0	0.606	0	0	0.028	0.034	0	0.505	0	0	0.047	1.464
LEPRE1	8.776	3.421	3.153	5.342	6.76	12.229	3.866	5.117	12.61	21.427	13.537	19.672	16.067	6.758	12.37	11.585	23.049	5.988	7.711	6.889	14.534	5.78	9.326	27.874	7.248	7.142	2.199	1.376	3.128	3.015	3.117	4.051	5.403	3.505	25.864	9.24	24.554	6.697	7.093	8.659	8.066	19.679	13.57	36.956	9.397
C1orf50	8.453	3.323	4.471	6.583	7.28	6.967	4.694	5.278	5.765	6.568	4.833	10.017	4.738	5.756	6.419	8.18	5.095	5.025	4.681	3.211	3.595	4.958	3.959	4.225	4.315	5.25	3.84	2.585	4.221	6.086	4.918	4.561	5.335	2.968	4.193	7.655	8.817	4.32	6.295	6.915	4.571	7.068	8.713	6.755	7.625
RP5-994D16.9	4.866	4.637	4.586	5.15	6.414	3.694	2.955	2.692	2.37	3.224	5.152	8.468	3.03	0.984	2.511	3.211	1.564	3.945	1.773	2.27	2.586	1.853	1.823	0	2.288	4.208	3.108	1.452	3.124	6.093	2.98	2.625	3.32	1.289	0	4.379	3.429	1.672	2.768	4.568	0	4.694	2.655	2.083	2.179
CCDC23	24.166	12.793	10.55	20.694	31.235	22.261	15.832	24.185	26.272	20.494	15.563	37.804	17.459	18.965	34.756	46.125	21.386	11.642	12.466	13.3	14.819	13.322	9.14	11.761	14.045	29.288	13.626	9.783	10.575	14.083	16.005	10.988	11.834	10.2	13.657	41.373	42.597	15.918	18.481	22.56	103.512	38.266	26.162	38.518	31.009
ERMAP	6.139	5.785	9.08	10.881	10.413	11.47	5.074	7.958	7.679	8.669	8.256	14.961	6.848	6.548	6.712	11.819	4.986	9.116	4.966	4.88	5.166	4.533	6.924	9.198	6.012	10.474	11.19	6.259	7.4	7.801	11.25	6.35	9.065	4.851	10.184	7.694	10.035	6.508	4.734	9.992	14.142	9.126	8.418	9.797	8.003
RP11-342M1.3	4.993	7.547	9.457	12.002	14.335	11.845	4.549	7.482	7.538	6.93	8.841	16.777	8.39	5.695	4.94	8.328	3.862	11.413	5.731	3.397	5.763	3.994	8.641	0	5.381	9.732	11.268	7.171	9.246	7.599	11.594	6.623	9.937	6.465	0.81	5.57	8.416	5.129	4.143	9.766	7.875	6.557	8.831	8.002	10.249
ZNF691	9.978	5.11	3.917	8.483	11.213	8.708	4.677	7.998	5.358	9.541	9.239	16.226	5.566	11.494	8.272	11.129	9.105	6.143	7.054	4.691	4.288	5.195	5.633	10.471	6.576	6.745	4.763	6.4	5.1	5.051	6.315	5.002	7.599	6.267	13.92	8.971	6.202	5.48	8.135	15.268	9.347	8.065	9.204	9.183	11.33
RP11-342M1.7	0	0.071	0	0	0	0	0	0.095	0	0	0	0	0	0	0.177	0	0	0	0	0	0	0	0	0	0	0.189	0	0	0	0	0	0	0	0	0	0	0	0	0	0	4.172	0	0	0	0
RP11-342M1.6	0	0	0	0	0	0	0	0	0.108	0	0	0	0	0	0	0	0	0	0	0	0	0	0	0	0	0	0	0	0	0	0	0	0	0	0.247	0	0	0	0	0	0.686	0	0	0	0
ATP6V1E1P1	0	0.206	0	0	0	0.75	0	0	0	0	0	0.573	0	0	0	0	0.278	0	0	0	0	0	0.216	0	0	0	0	0.258	0	0	0	0	0	0	0	0.195	0	0	0	0.232	0	0	0	0	0
SLC2A1	23.905	25.635	21.1	29.112	34.87	101.049	86.581	34.676	102.163	223.164	59.767	83.529	21.652	83.759	244.074	11.242	61.528	52.629	71.981	30.358	151.226	33.042	18.944	18.713	48.082	19.403	22.246	2.296	14.252	9.811	12.723	17.859	13.938	15.387	181.442	78.285	330.28	6.49	9.667	19.29	7.349	8.891	86.702	19.288	64.126
SLC2A1-AS1	0.55	0.5	0.183	0.159	0.677	0.152	0.425	0.111	0.213	0.633	0.247	0.638	0	0.094	0.929	0.051	0.056	0.189	0.051	0.047	0.289	0	0.044	0	0.141	0.11	0	0	0.1	0.219	0.107	0	0.358	0.093	0	0.473	0.592	0.15	0.507	0.141	1.082	0.09	0.212	0.2	0.269
RNU6-880P	0	0	0	0	0	0	0	0	0	0	0	1.824	0	0	1.623	0	0	0	0	0	0	0	0	0	0	0	0	0	0	0	0	0	0	0	0	1.238	0	0	0	0	0	0	0	0	0
FAM183A	2.394	0.333	0.439	0	4.91	0	0.485	0	0	0.337	0	7.64	0.217	2.26	2.678	0	0.674	0	0	0.745	0.33	0	0	2.659	0	0	0.793	0	0	0	0.642	0.215	0	0.185	6.734	9.271	6.497	0.12	0.144	0	11.869	0.18	1.694	0.399	6.434
EBNA1BP2	60.133	24.62	20.916	42.551	40.973	60.816	56.521	69.253	34.752	64.573	37.204	57.436	30.734	50.826	42.422	29.527	26.521	48.61	28.53	32.921	31.561	36.073	38.742	55.165	41.358	56.255	18.683	10.015	22.171	23.602	16.908	31.452	22.055	23.747	52.974	57.841	62.174	22.807	21.65	59.824	14.049	41.899	54.817	25.529	77.384
WDR65	3.355	1.956	1.981	3.3	5.334	8.881	5.952	8.246	3.822	8.764	4.489	8.268	3.819	6.082	6.1	4.297	3.976	6.366	3.665	4.987	4.788	4.972	5.193	0.396	6.227	7.255	2.656	0.992	3.262	2.386	2.482	4.422	3.227	2.396	0.983	3.975	4.395	1.625	1.634	4.209	4.014	1.845	3.831	1.572	6.144
RNA5SP46	0	0	0	0	0	0	0	0	0	0	0	0	0	0	0	0	0	0	0	0	0	0	0	0	0	1.543	0	0	0	0	0	0	0	0	0	0	0	0	0	0	7.58	0	0	0	0
TMEM125	47.372	36.338	33.163	39.093	50.596	15.128	25.17	45.852	18.742	27.877	49.313	42.666	43.611	35.455	25.388	4.952	0.801	54.953	21.946	9.149	11.836	35.763	51.654	3.03	30.344	69.548	45.582	16.849	39.567	35.817	38.393	39.343	22.758	17.824	2.207	35.995	18.571	23.253	23.191	35.935	7.27	17.02	37.931	8.848	24.792
C1orf210	49.376	49.78	48.888	61.544	76.312	21.563	20.757	21.608	16.553	29.569	56.249	72.478	30.957	29.952	17.41	6.492	13.233	62.128	11.32	8.592	11.377	39.053	40.747	10.167	30.157	40.79	82.147	20.048	48.755	39.23	58.861	45.262	32.726	20.068	11.45	39.755	10.838	13.143	12.131	44.064	2.4	15.487	19.309	5.764	29.914
TIE1	4.247	3.227	6.19	4.149	2.659	5.341	2.595	7.702	23.2	9.727	12.739	7.639	19.198	5.574	4.877	19.628	15.07	2.852	6.537	17.583	9.351	6.191	4.922	12.475	9.24	1.632	3.321	5.091	3.388	2.533	4.093	2.847	4.651	6.176	6.181	19.788	6.273	6.754	12.227	5.709	8.017	9.956	9.685	46.792	1.395
MPL	0	0.264	0.174	0	0.681	0.24	0.096	0.175	0.067	0.6	0.078	0.917	0.086	0.075	0.245	0	0.089	0.1	0.081	0.074	0	0.337	0.069	1.317	0.074	0.087	0.157	0.083	0.158	0.231	0	0.256	0.283	0.147	0.462	0	0.156	0.048	0.057	0.074	8.976	0.071	0.134	0	0.354
RP1-92O14.3	4.835	1.91	1.866	2.963	13.15	1.159	0.618	0.845	1.302	1.931	0.754	5.315	1.387	2.162	1.313	0.522	0.859	1.284	2.596	0.95	2.525	0.543	3.783	0	2.393	2.241	1.012	0.797	1.271	1.115	1.909	0.275	1.215	2.36	0	2.805	1.004	1.377	1.29	7.645	4.128	2.062	1.08	0.763	0.684
CDC20	51.586	21.819	19.726	75.136	66.717	48.119	89.235	131.964	42.287	105.59	47.878	91.357	36.701	59.907	57.084	2.203	53.677	45.799	36.293	71.615	45.66	44.632	50.806	57.339	52.394	66.68	21.572	2.327	36.432	29.543	13.445	40.349	20.303	31.847	30.425	69.869	74.27	27.544	17.092	85.392	4.909	29.878	29.428	15.089	77.107
ELOVL1	114.834	92.222	89.252	113.222	60.285	86.652	108.404	143.338	111.194	186.234	133.968	138.075	90.766	120.01	65.202	70.242	65.603	153.186	90.763	59.569	62.191	116.855	109.74	96.565	82.057	93.776	110.579	34.449	80.302	75.286	76.714	88.178	70.195	65.759	86.161	93.659	267.049	54.274	50.195	77.418	35.895	67.294	133.675	83.883	80.604
MED8	39.627	27.909	26.177	44.382	46.152	52.323	31.89	40.473	30.493	51.936	40.634	65.03	38.509	44.095	41.226	34.161	38.496	40.324	24.434	18.05	25.823	31.25	27.414	37.309	29.018	48.134	33.259	11.824	24.228	32.082	24.667	36.788	26.296	21.81	30.683	43.304	39.344	18.777	24.819	39.714	25.902	29.746	38.603	38.592	57.558
RP1-92O14.6	30.605	26.865	25.979	47.01	51.527	56.597	39.414	40.483	39.233	55.5	37.52	62.741	43.386	47.781	43.231	30.705	44.791	39.176	25.12	20.825	27.781	34.605	31.387	0.767	32.461	54.96	30.871	12.497	26.887	32.61	21.948	40.229	33.248	17.075	0	36.965	37.916	14.39	18.328	31.973	26.13	21.965	35.748	31.033	54
SZT2	4.61	5.787	5.308	8.887	7.869	9.637	4.846	2.738	7.207	10.821	8.987	13.108	6.505	6.394	6.262	5.868	5.919	5.765	4.496	3.405	5.522	4.803	7.095	31.676	5.175	4.562	6.038	3.963	5.525	4.027	6.012	5.028	6.548	5.14	32.049	6.879	8.983	3.998	4.441	2.834	8.87	3.889	4.466	3.617	5.52
SZT2-AS1	8.904	9.432	10.938	16.812	15.396	21.556	13.739	6.657	15.181	18.264	14.506	37.972	11.802	11.129	13.662	10.868	12.726	15.781	13.503	4.715	9.353	8.213	11.362	0.802	12.221	5.297	10.522	7.791	12.497	6.328	8.511	10.388	10.919	14.955	2.03	7.959	9.972	5.788	6.97	7.455	3.904	7.801	8.171	6.25	11.855
HYI	19.419	13.107	8.57	22.549	28.207	13.311	11.361	6.324	21.703	45.952	17.2	21.852	11.75	18.88	14.481	16.932	19.511	11.303	11.529	5.15	16.111	10.875	20.557	9.846	12.216	22.946	15.49	14.583	15.955	14.802	15.939	11.775	14.812	14.036	20.063	36.26	59.403	18.549	20.409	11.341	18.964	18.305	22.439	17.128	14.368
HYI-AS1	2.469	0	0.226	1.96	0.759	0	0.375	1.366	0.526	0.781	1.525	5.371	0.336	1.457	1.912	0	0	0	1.26	0.576	1.276	0.658	1.889	0	0.29	0.34	0.613	0	0.616	0.451	1.323	0	0.369	0.573	0	1.944	3.045	1.113	4.023	2.608	8.345	0.834	0.524	1.233	1.935
PTPRF	48.209	70.837	82.361	106.262	27.552	62.97	67.464	40.995	30.327	159.786	147.415	223.985	37.078	39.354	65.833	9.423	110.442	70.512	69.276	24.48	37.697	45.124	76.537	87.058	30.107	28.275	107.604	25.354	59.913	21.368	78.556	37.494	26.384	25.283	181.19	53.52	94.326	15.909	11.272	32.928	6.958	17.283	28.588	13.999	34.859
KDM4A	27.255	22.023	27.515	35.046	22.248	29.972	23.863	20.908	13.724	22.271	33.682	38.263	22.969	14.028	29.074	13.52	15.077	27.931	14.069	15.475	15.652	17.899	25.167	54.725	23.215	17.29	31.06	10.903	27.283	16.155	28.407	22.533	19.962	13.062	52.81	15.392	27.533	11.499	9.561	22.168	7.035	15.727	17.007	13.808	15.09
KDM4A-AS1	24.217	13.294	17.434	23.698	17.362	19.441	15.873	13.205	10.099	15.5	21.176	30.725	12.816	11.017	21.131	11.177	10.193	19.994	14.042	9.834	10.877	11.985	17.366	0	16.139	9.875	18.439	5.732	17.138	11.327	21.845	15.229	16.747	13.412	0	13.925	25.011	10.58	7.317	18.564	9.421	14.904	15.677	12.009	12.016
ST3GAL3	1.521	0.793	1.533	2.615	3.929	5.31	1.709	0.967	3.208	3.655	2.066	4.366	2.693	1.579	2.276	7.569	5.86	1.198	1.784	1.099	2.892	1.338	1.762	15.769	2.109	2.678	1.171	1.866	1.443	1.166	2.159	0.985	3.495	0.811	14.111	1.946	5.063	1.829	1.239	1.82	10.483	3.56	3.066	6.038	5.209
RP11-184I16.4	0.359	0	0	0	0	0.545	0	0.397	0	0	0	0.416	0	0	0.74	0.368	0	0	0	0	0	0	0	0	0	0	0	0	0	0	0	0	0	0	0	0	0.354	0	0	0	58.183	0	0	0	0
RNU6-1058P	0	0	0	0	0	0	0	0	0	0	0	0	0	0	0	1.918	0	0	0	0	0	0	0	0	0	0	0	0	0	0	0	0	0	0	0	0	0	0	0	0	0	0	0	0	0
RP11-184I16.3	0	0	0	0	0	0	0	0	0	0	0	0	0	0	0	0	0	0	0	0	0	0	0	4.136	0	0	0	0	0	0	0	0	0	0	0.403	0	0	0	0	0	0	0	0	0	0
SHMT1P1	0	0	0.188	0	0	0	0	0	0	0	0	0	0	0	0	0	0	0	0	0	0	0	0	0	0	0	0	0	0	0	0	0	0	0	0	0	0	0	0	0	6.24	0	0	0	0
ARTN	0.127	0.211	0.046	0.134	1.168	1.153	0.077	0.07	0.162	2.081	0.813	1.542	0.345	0.299	0.588	0.13	0.142	0.638	0	0.354	0.785	0.135	1.826	0	0.179	0.836	0.063	0.198	0.126	0.092	0.271	0.205	0.076	0.117	0.164	0.15	10.802	0.989	0.183	0.178	1.027	0.684	0.215	0.316	0.397
RP11-7O11.3	2.114	0	0.886	0.959	4.83	0.458	0	1.337	0.772	2.801	1.492	10.161	1.646	3.135	1.559	0.93	0.68	1.143	0.616	0	1.748	0.966	2.905	0	0.284	0.665	0.6	0.315	0.905	1.765	0.971	0.978	0.721	0.84	0	0.476	0.596	0.726	0.219	1.134	14.697	1.36	0	0.905	1.623
IPO13	18.367	7.313	8.879	14.958	13.07	11.757	10.05	11.607	10.692	18.252	16.024	22.807	12.371	10.963	13.767	11.107	12.287	12.353	7.63	7.688	9.687	12.53	14.381	16.154	8.807	9.397	9.734	7.327	9.419	6.479	9.469	9.678	9.879	8.533	20.704	9.616	10.644	8.059	7.955	11.185	8.411	9.923	14.046	11.108	13.931
DPH2	25.662	13.979	13.3	26.496	35.175	41.14	33.475	34.874	16.982	32.389	31.657	42.163	21.711	27.255	31.883	17.148	25.45	30.697	10.133	22.121	19.749	20.329	32.779	14.155	24.512	33.806	9.242	5.516	12.957	10.568	10.398	18.524	15.15	15.602	14.009	17.495	13.878	12.876	12.679	31.476	4.967	20.524	16.57	16.173	59.649
ATP6V0B	118.058	44.086	46.815	90.564	72.478	97.602	110.348	101.3	129.889	117.737	67.807	83.144	76.856	86.186	60.515	70.869	85.288	96.374	75.004	37.913	67.915	82.014	79.676	32.74	64.798	100.872	50.455	44.677	45.81	46.648	40.185	63.213	53.013	65.497	47.588	127.7	103.619	70.585	80.245	95.959	57.895	60.718	119.569	69.783	144.868
B4GALT2	28.228	16.745	15.341	21.727	21.309	63.812	37.698	35.027	20.23	40.288	28.379	36.729	26.397	24.878	27.576	36.377	31.56	28.636	20.032	14.83	20.176	21.654	24.487	19.805	20.224	45.624	13.052	4.464	14.273	13.075	11.452	17.489	12.388	12.43	21.209	26.436	30.839	21.738	20.407	35.028	25.039	23.535	37.645	36.606	36.37
CCDC24	6.532	4.421	2.706	3.006	14.092	8.12	4.255	5.237	3.107	10.657	11.365	22.295	2.476	8.979	9.087	4.275	5.166	4.298	4.684	2.385	3.131	3.029	14.567	6.229	4.318	4.636	2.54	2.274	2.694	1.936	2.587	2.452	3.108	2.107	11.488	3.951	5.37	4.724	8.362	8.043	3.327	3.111	6.509	3.168	9.199
SLC6A9	2.282	1.523	2.08	3.072	2.086	11.039	5.545	4.726	2.307	7.754	2.9	17.061	3.234	3.693	4.577	4.183	2.238	2.59	3.06	3.65	3.613	7.407	7.754	5.269	4.477	2.512	2.009	1.396	2.637	2.096	1.503	5.806	3.465	0.786	19.256	6.599	5.147	2.215	2.833	4.132	1.939	1.908	4.622	3.42	2.862
RP5-1198O20.4	0.221	0.037	0.13	0.093	0.272	0.134	0.376	0.049	0.075	0.447	0.175	0.564	0.289	0.208	0.046	0.453	0.149	0	0.135	0.082	0.365	0	0.039	0.074	0.083	0.486	0	0.046	0.088	0.065	0.095	0	0.264	0.082	0.258	0.035	0.436	0.239	0.224	0.498	3.104	0.119	0.562	0.176	0.316
RP5-1198O20.5	0	0	0	0	0	0	0	0	0	0.273	0	0	0.353	0	0	0	0	0	0	0	0	0	0	0	0	0	0	0	0	0	0	0	0	0	0	0	0	0	0	0	13.994	0	0	0	0
KRT8P47	0	0	0	0	0	0	0	0.399	0.103	0	0	0	0	0	0.124	0	0	0	0	0	0	0	0	0	0	0	0.12	0	0	0	0	0	0	0	0	0	0.119	0	0.087	0	2.603	0	0.102	0.24	0
RN7SL479P	0	0	0	0	0	0	0	0	0	0	0	0	0	0	0	0	0	0	0	0	0	0	0	0	0	0	0	0	0	0	0	0	0	0	0	0	0	0	0	0	12.209	0	0	0	0
KLF17	0	0.045	0.079	0.057	0	0	0	0.059	0.092	0.181	0.053	0	0.293	0	0.111	0.276	0	0.068	0	0	0.089	0	0	0	0	0.118	0	0	0	0	0	0	0.064	0.05	0	0	0.053	0.032	0.039	0	1.743	0.097	0.319	0.107	0
RP11-570P14.1	0.467	0	0	0.495	0	0.709	0	1.034	0.797	0	0	0	0.509	0.441	0	0.959	0	0	0	0.872	0	0.498	0.409	0	0	0	0	0.488	0	0.683	0	0	0	0	0.606	2.208	0.922	0.843	0.338	0.439	0	1.683	0	1.4	0.419
RP4-675G8.2	0	0	0	0	0	0	0	0	0	0	0	0	0	0	0	0	0	0	0	0	0	0	0	0	0	0	0	0	0	0	0	0	0	0	0	0	0	0	0	0	14.212	0	0	0	0
RP5-891H21.1	0	0	0	0	0	0	0	0	0	0	0	0	0	0	0	0	0	0	0	0	0	0	0	0	0	0	0	0	0	0	0	0	0	0	0	0	0	0	0	0	0	0.708	0	0	0
RP5-891H21.5	0.211	0	0	0	0	0	0	0	0	0	0	0	0	0	0	0	0	0	0	0	0	0.225	0	0	0	0.233	0	0	0	0	0	0	0	0	0	0	0	0	0	0	1.143	0	0	0	0.379
DMAP1	14.361	6.238	6.365	10.844	16.633	12.498	9.416	8.51	7.453	13.631	9.025	17.254	7.662	12.335	17.429	7.956	9.499	6.895	11.617	7.26	5.714	6.665	6.987	13.414	7.628	9.292	8.867	6.369	7.141	7.857	7.727	7.651	9.148	9.558	14.955	13.414	15.236	9.014	14.074	11.197	15.108	13.364	9.768	9.574	20.855
ERI3	53.568	17.348	18.05	21.28	29.587	46.363	31.223	30.691	20.23	37.61	26.342	56.246	23.505	32.966	40.257	39.05	26.485	29.124	17.719	25.345	23.831	21.713	34.433	22.999	24.052	34.171	15.3	9.568	18.87	18.961	19.909	19.224	18.46	14.044	34.889	40.279	29.189	17.329	16.031	31.238	37.154	35.863	26.518	31.396	51.684
ERI3-IT1	0	0	0.398	0	0	0	0	0.301	0	0.688	0.269	0	0	0.256	0.561	0	0	0.343	0	0	0	0.29	0	0	0.256	0	0.27	0	0	0	0.291	0	0.324	0	0	0.214	0.804	0	0	0.255	5.878	0.245	0	0	0
RNF220	16.892	9.338	10.24	15.75	15.195	23.974	18.639	17.643	10.837	14.506	16.607	24.248	10.442	12.193	20.491	14.478	17.786	15.12	11.986	9.452	11.493	10.861	12.243	22.094	15.449	27.528	10.239	5.821	10.96	9.122	11.024	10.618	10.968	9.652	26.145	18.218	16.005	8.833	8.17	21.591	10.046	11.385	15.537	12.664	17.502
TMEM53	18.557	17.172	17.811	25.031	28.125	42.927	26.645	30.158	18.738	20.605	29.221	31.623	16.744	20.572	31.67	19.379	21.868	30.288	17.893	14.075	18.674	19.298	20.028	1.85	24.806	42.478	19.774	8.216	20.611	15.009	20.333	20.275	16.853	14.035	3.063	33.634	19.953	11.297	10.421	26.762	6.256	12.418	25.966	14.053	28.807
C1orf228	0.478	0.133	0.39	1.069	1.503	0.565	0.452	1.235	1.54	0.403	0.21	6.041	1.39	0.301	0.548	1.091	0.658	0.335	2.548	0.347	0.571	0.567	0.093	1.859	0.65	0.468	0.264	0.388	0.637	0.31	0.285	0.344	1.967	0.345	1.103	0.502	0.734	0.703	1.385	1.746	1.149	0.765	1.533	0.796	0.381
RNU5F-1	0	0	0	0	1.769	0	0	0	0	0	0	3.336	0	0	0	0	0	0	0	0	0	0	0	0	0	0	0	0	0	0	0	0	0	0	0	0	0	0	0	0	0	2.589	0	0	0
RNU5D-1	0	0	1.063	0	0	0	0	0	0	0	0	0	0	0	0	0	0	0	0	0	1.199	0	0	0	0	0	0	0	0	0	0	0	1.732	0	0	0	0	0.872	0	0	0	0	0	0	0
KIF2C	25.292	11.888	8.799	26.674	34.512	38.678	37.315	39.076	14.544	33.66	20.449	50.365	13.431	23.654	34.367	1.558	19.247	16.527	21.018	19.049	17.073	13.782	17.932	39.453	16.217	39.984	7.083	0.768	12.215	13.571	4.682	12.803	7.358	17.018	26.919	31.938	12.976	9.041	5.827	36.221	7.211	12.92	13.897	9.325	46.625
RP11-269F19.2	250.89	135.323	192.149	191.089	516.713	788.517	500.56	824.036	288.105	496.954	314.416	494.413	384.379	317.321	849.348	1561.341	527.706	474.174	401.998	294.384	373.102	355.764	257.819	2.564	548.607	1033.405	230.746	182.337	327.185	310.324	382.455	368.034	499.393	269.616	0	233.231	218.037	135.649	131.509	289.624	439.931	363.14	208.127	240.748	241.064
RPS8	1171.403	426.24	581.024	556.492	642.457	929.498	754.765	1026.045	463.03	681.867	483.671	699.695	485.383	678.22	1365.923	2114.672	720.883	763.581	679.576	445.453	553.595	595.249	376.245	138.591	840.915	1460.583	402.487	289.772	533.867	577.827	575.318	594.756	788.978	506.964	149.198	766.789	835.206	535.8	588.321	1129.074	1919.176	1479.458	797.389	791.448	660.978
SNORD46	0.543	0.452	0.398	0	1.335	0	0.659	1.201	0.463	3.661	0.536	1.259	0	1.024	0.56	1.114	0.611	0	0.554	0.506	0.449	0	0	18.08	0	1.792	0	0	0	0.793	0.582	0	0.648	1.51	26.763	0	1.606	0.326	2.357	0.509	0	0.977	0.921	1.084	0.486
SNORD38A	0	0	0	0	0	0	0	2.659	0	0	0	0	0	0	0	0	0	0	0	0	0	0	2.101	0	0	0	0	0	0	0	0	0	0	0	1.56	1.892	2.371	0	8.7	0	0	0	4.08	2.401	0
RPS15AP11	0	0.36	0.316	0	0.531	1.31	1.572	0	0	0.364	0	0	0.47	0.814	1.336	0	0	0	0	0.402	0	0	0	0	0	0.475	0	0	0.431	0	0	0	0	0	0.28	0.679	0.426	0.519	0.312	0.405	0	0.777	0.366	0	0
BEST4	0.082	0.069	0	0.348	3.539	1.123	0.2	0.091	0.56	0.762	2.517	2.384	0.179	0.31	4.156	0.169	0.647	4.042	0.168	0.23	0.883	0	0.216	0.548	0.309	0.362	7.186	0.172	2.79	0.12	1.409	0.089	0.785	0.152	0.16	0.324	0.405	0.099	0.417	0	9.331	0.222	0.279	0.821	1.472
PLK3	7.688	3.548	4.643	4.862	3.212	4.478	18.149	10.807	73.12	15.209	7.836	5.329	12.33	8.99	5.29	20.248	23.447	9.39	21.704	6.586	13.354	5.26	9.554	16.271	15.869	11.921	3.267	0.808	3.187	2.684	1.503	2.818	7.506	6.682	20.365	8.224	23.185	4.215	5.601	7.399	5.752	14.107	28.444	13.669	12.602
TCTEX1D4	2.128	0.998	1.17	1.971	1.472	0.606	2.423	1.03	8.275	3.028	2.234	1.543	1.884	1.13	0.686	3.276	1.795	2.851	4.341	0.992	1.649	0.851	2.907	0	2.876	2.195	0.661	0	1.062	0.389	0.57	0.287	0.953	2.22	0	2.199	4.198	0.72	3.562	1.248	7.909	4.79	6.547	3.587	3.216
BTBD19	0.621	0.677	1.051	0.86	0.588	0.29	2.67	2.062	9.288	4.917	1.653	3.049	3.177	1.579	2.664	2.747	3.172	1.085	4.437	1.962	2.648	0.561	1.295	4.777	1.843	1.157	0.665	0.15	0.334	0.628	0.358	0.619	1.655	3.546	6.141	0.828	4.338	1.006	1.868	0.808	5.168	2.41	6.126	4.869	2.097
PTCH2	0.392	0.245	0.455	0.519	0.844	1.19	0.159	0.578	0.39	0.634	0.549	1.744	0.178	0.37	0.708	26.691	0.368	0.371	0.367	0.518	0.162	0.279	0.314	0.599	0.307	0.755	0.162	0.068	0.294	0.239	0.28	0.423	0.585	0.333	3.774	0.257	0.838	0.825	0.733	0.399	11.482	23.799	1.248	14.294	1.17
RP5-882O7.1	1.038	0.866	0	0	0	1.576	0	0	0.885	0	1.026	1.205	0	0	0	0	0	0	1.059	0	0	0	0	1.73	0	1.143	0	1.084	0	0	0	0	0	0	0	0	0	0.624	0	0.975	5.615	0.935	0	1.037	0
EIF2B3	21.227	9.358	8.997	14.102	20.471	9.567	16.653	24.159	11.592	27.644	13.82	20.138	14.82	17.061	18.088	19.178	13.434	13.315	9.644	12.016	11.747	12.027	12.035	25.786	11.749	18.009	8.624	5.773	10.268	12.679	8.057	13.78	11.683	8.255	21.238	16.933	19.144	8.775	10.727	22.315	28.098	23.246	20.037	20.211	24.706
AL136380.1	0	0	0	0	0	0	0	1.773	0	0	0	0	0	0	0	0	0	0	0	0	0	0	0	0	0	0	0	0	0	0	0	0	0	0	0	0	0	0	0	0	0	0	0	0	0
CCNB1IP1P1	0	0	0.147	0.424	0	0.304	0	0	0	0.169	0	0	0	0.189	0	0	0	0.506	0	0	0	0	0.701	0	0	0	0	0	0.2	0	0	0	0	0	0	0.158	0	0	0	0	0	0.181	0	0.2	0.359
RP5-882O7.4	1.709	0.285	0	0	2.103	0	0	0	0	0	0.338	3.57	0	0	0.353	0.351	0	0	0	0	0	0	0	0	0	0	0	0	0	0	0	0	0	0	0	0	0.337	0	0.248	0	9.244	0	0.29	0.342	3.062
MRPS17P1	0.322	0	0	0	0.86	0	0	0	0	0	0	1.247	0	0	0.277	0	0.302	0	0	0	0	0	0	0	0.051	0	0	0.056	0	0	0	0	0	0	0	0	0	0	0	0.05	7.556	0	0.046	0.054	0.481
HECTD3	28.394	28.679	34.248	42.751	16.346	30.03	18.916	27.348	24.008	19.055	38.536	42.093	27.623	22.453	24.214	27.002	17.819	52.688	18.118	13.632	15.753	27.174	26.362	38.196	23.244	24.87	54.622	10.796	40.036	17.91	31.353	24.099	22.036	20.62	54.551	28.125	17.424	15.539	13.554	13.78	10.929	20.944	30.235	21.812	24.127
UROD	50.846	19.102	18.531	36.125	33.307	61.387	29.302	51.522	26.875	48.586	27.78	53.019	22.443	36.525	44.245	63.707	39.375	21.082	32.812	16.136	18.463	21.284	23.265	50.978	23.337	37.372	24.718	16.372	22.529	23.409	18.411	20.225	26.593	11.213	67.459	46.37	49.996	18.712	26.093	36.711	83.514	69.278	37.516	73.388	47.303
ZSWIM5	8.18	2.506	2.713	4.152	10.748	1.056	6.354	2.586	2.253	1.854	5.664	2.518	0.97	0.814	7.524	1.057	4.977	6.175	0.057	1.038	2.393	1.217	1.533	2.735	0.942	4.134	2.35	1.772	4.64	0.854	3.31	1.231	1.993	4.284	6.193	4.075	0.467	4.4	1.108	0.287	6.92	0.125	3.543	0.917	4.336
AL359473.1	0	0	0	0	3.98	0	0	0	0	2.728	0	0	3.525	0	3.339	0	0	0	0	3.018	0	0	0	0	0	0	0	0	0	0	0	0	0	3	0	0	0	0	2.342	0	0	0	0	0	5.795
OSTCP5	0	0	0	0	0	0	0	0	0	0	0	0	0	0	0	0	0	0	0	0	0	0	0	1.237	0	0	0	0.776	0	0	0	0	0	0	0.723	0	0	0	0	0	2.008	0	0	0	0
AL592294.1	0	0	0	0	0	0	0	0	0	0	0	0	0	0	0	0	0	0	0	0	0	0	0	0	0	0	0	0	0	0	0	0	0	0	0	0	0	0	0	0	20.213	0	0	0	0
HPDL	8.303	10.97	7.797	24.985	17.792	5.524	27.2	25.807	5.965	14.477	12.907	65.812	7.321	13.737	7.704	1.915	5.563	14.001	0.476	18.801	4.86	14.329	7.994	0.622	5.791	9.96	8.066	0.585	7.36	4.634	4.599	8.054	4.679	11.682	1.695	19.983	0.921	12.061	7.093	29.78	9.585	10.838	9.821	5.312	12.952
MUTYH	8.692	7.5	6.278	11.752	9.318	10.78	5.227	12.046	8.254	10.052	10.929	23.615	6.519	16.002	7.907	10.115	5.084	7.977	4.917	5.018	6.618	8.124	11.325	33.766	8.175	12.03	10.477	3.191	6.317	7.607	7.748	6.641	5.961	6.426	33.764	10.843	6.581	7.271	9.971	11.958	11.402	8.447	7.854	8.211	15.032
TOE1	14.294	8.543	8.86	15.195	11.774	18.162	13.488	21.381	9.832	16.814	12.791	18.933	12.837	19.802	17.858	9.256	10.837	13.152	8.387	8.986	10.095	14.722	12.712	13.695	12.635	16.475	11.461	3.652	9.128	10.217	8.612	11.85	9.962	11.095	22.892	19.564	8.474	11.435	10.128	17.796	5.639	10.606	11.769	9.254	20.66
TESK2	7.779	5.797	5.845	8.748	5.922	15.205	7.441	4.68	6.963	3.485	3.987	7.615	3.762	3.9	10.639	4.84	9.19	5.64	3.373	2.948	3.176	3.63	2.21	9.962	4.618	8.294	6.426	4.57	5.632	3.764	6.148	3.358	7.257	3.562	16.091	6.087	3.646	4.268	3.767	2.008	6.046	3.24	4.168	3.205	8.317
RP11-291L19.1	0	0.432	0	0	0	0	1.257	0	0	0	0	0	0.564	0	1.069	0	0	0	0	0	0	0	0	0	0	0	0	0	0	0	0	0	0	0	0	0	0	0	0	0	0	0	0	0	0
CCDC163P	1.464	1.018	1.029	2.26	3.678	2.038	1.631	0.878	1.04	2.573	1.809	6.725	1.729	1.9	0.756	0.877	3.982	1.077	0.871	0.74	1.665	1.627	1.067	0.61	2.238	1.88	0.606	0.127	0.792	2.05	1.242	1.58	1.53	0.453	1.703	2.066	0.722	0.514	1.325	1.031	3.299	0.714	1.45	0.914	2.241
MMACHC	15.405	7.294	8.894	15.112	13.954	14.221	10.145	11.051	4.762	9.946	11.598	11.588	7.749	10.705	11.591	5.502	7.682	9.322	6.505	6.37	5.646	8.065	13.025	3.666	7.058	12.98	5.832	3.948	7.213	7.749	5.019	9.865	5.795	6.176	6.775	13.952	9.353	6.955	7.804	13.032	8.849	10.671	9.724	8.174	16.022
PRDX1	1423.508	807.448	649.48	1154.901	226.672	920.857	623.485	886.942	461.375	1133.623	731.742	779.242	449.032	724.766	585.598	456.707	412.347	676.672	380.094	398.837	400.835	684.267	744.28	307.483	549.308	680.11	669.299	155.824	509.25	696.086	412.891	689.01	540.95	338.177	347.51	1375.671	792.003	397.391	542.564	761.899	423.717	726.017	941.026	556.123	912.503
HMGB1P48	0	0	0	0	0	0	0	0	0	0	0	0	0	0	0	0	0	0	0	0	0	0	0	0	0	0	0	0	0	0	0	0	0	0	0	0.222	0	0	0	0	0	0	0	0	0
AKR1A1	189.502	97.666	99.452	139.66	50.728	111.613	93.101	147.238	68.413	96.494	86.229	121.375	98.916	96.195	64.036	90.725	48.574	118.13	56.471	38.819	51.877	114.967	82.186	56.657	104.465	237.048	111.458	43.342	114.268	128.428	88.315	121.909	96.086	67.786	89.579	139.334	75.087	63.356	89.133	163.638	85.392	118.179	154.005	75.217	116.438
NASP	26.734	14.293	14.855	27.568	24.756	51.551	53.099	39.747	23.516	42.233	28.663	78.672	20.448	35.341	37.981	14.428	35.328	25.528	24.274	25.396	19.473	19.492	20.041	70.523	27.43	36.903	13.888	6.694	15.172	17.958	10.717	19.175	18.19	21.955	88.973	50.936	24.996	16.294	15.862	80.15	22.156	24.713	22.436	21.073	51.633
CCDC17	0.709	0.295	0.334	1.018	1.37	0.461	0.43	0.392	0.647	0.299	0.5	4.346	0.11	1.863	0.523	0.675	0.228	0.128	0.723	0.189	0.126	0.162	0.354	1.265	0.333	0.724	0.352	0.159	0.455	0.148	0.163	0.164	0.302	0.657	3.614	0.718	0.3	0.852	0.696	0.523	6.022	0.456	0.816	0.708	0.317
GPBP1L1	33.131	43.858	36.864	53.443	45.857	63.7	43.408	30.899	27.8	36.184	43.809	64.748	27.894	41.01	32.261	21.416	32.261	42.181	32.438	17.651	20.828	24.305	29.621	31.104	29.71	36.964	42.661	19.57	32.498	24.863	37.81	26.815	29.104	25.272	58.879	32.166	28.38	20.588	15.862	36.692	15.786	15.773	30.027	22.449	40.499
RPS15AP10	0.44	0.367	0	0.466	1.084	2.674	0.535	0	0	2.971	0.435	1.533	1.44	1.247	0.455	0.452	0.495	0	0	0.822	0	0	0.385	5.869	0.414	1.454	1.313	0.46	0.44	0	0.472	0	1.577	2.451	11.145	0.347	1.303	0	0.319	0	0	0	0.748	0.88	0.789
RP11-767N6.2	0.64	0.356	1.252	2.26	0.263	4.537	1.815	1.181	0.364	2.16	0.844	6.192	0.698	1.612	1.763	0.657	1.921	0	1.96	0.199	0.353	1.594	0.747	3.912	0.803	1.88	1.061	1.338	0.64	0.624	0.915	0.461	1.274	0.396	4.71	0.504	0.632	0.257	0	0.401	0	0.577	0.725	0.213	1.338
TMEM69	19.656	17.886	18.758	28.544	36.911	40.208	29.071	25.03	13.699	32.628	29.306	41.609	19.091	24.801	31.467	15.715	27.237	29.136	14.143	17.244	23.781	18.022	20.925	6.204	20.56	44.558	14.05	10.588	17.219	17.935	16.852	14.662	18.777	18.679	10.205	18.193	17.965	12.026	11.086	34.187	18.274	16.52	17.564	16.053	36.817
IPP	9.625	12.532	10.484	15.234	8.546	13.717	4.026	4.32	4.761	15.238	15.389	18.12	10.391	11.398	6.046	7.596	6.334	13.398	4.354	4.109	5.819	8.038	11.353	9.833	7.045	15.141	8.888	6.022	9.385	6.965	9.537	7.692	8.078	4.674	15.469	10.225	8.198	3.167	3.419	7.8	11.048	5.233	7.862	5.034	8.621
RP11-767N6.7	9.001	8.445	6.599	7.742	5.537	5.979	4.442	2.49	2.398	9.489	9.729	11.749	6.131	6.106	2.323	4.908	2.215	7.449	5.166	3.149	4.652	4.2	4.427	0.469	3.704	8.05	4.473	4.994	5.618	6.164	7.235	5.464	8.061	3.914	0	9.303	9.436	4.059	5.703	5.282	1.521	7.599	8.835	6.463	10.078
RP11-630I5.1	0	0	0	0	0	0	0	0	0	0	0.244	0	0	0	0	0.254	0	0	0	0	0.204	0	0	0	0	0	0	0	0	0	0	0	0	0	0	0	0.487	0	0	0	6.678	0.222	0	0	0.221
MAST2	10.229	9.616	9.738	17.383	11.481	21.625	16.836	11.412	14.982	21.79	18.528	19.747	11.613	13.827	22.154	12.976	8.458	15.754	15.512	9.304	13.862	10.5	16.487	50.625	10.985	17.346	10.526	3.791	11.836	6.053	7.827	6.937	7.242	19.252	79.647	17.404	23.43	11.453	5.968	15.778	12.471	10.923	21.264	11.819	10.788
PIK3R3	17.466	8.625	12.322	11.598	4.53	19.929	6.123	15.033	9.266	17.094	15.224	9.687	20.252	11.334	3.257	16.69	5.079	12.906	4.024	9.282	4.258	8.414	12.78	17.451	11.273	7.164	7.905	5.516	9.016	7.588	3.992	5.865	7.248	7.663	9.201	14.409	7.243	15.324	12.249	16.027	4.74	12.748	8.055	12.347	9.677
RP4-533D7.4	0	0	0	0	0	0	0.315	0	0	0	0	0.601	0.847	0	0	0	0	0	0	0.242	0	0	0	0	0	0	0	0	0	0	0	0.28	0	0.24	0	0	0	0	0	0	2.803	0.233	0	0.259	0.232
RP4-533D7.3	0	0	0	0	0	0	0	0	0	0	0	0	0	0	0	0	0	0	0.759	0	0	0	0	0	0	0	0	0	0	0	0	0	0	0	0	0	0	0	0	0	0	0	0	0	0
RP4-533D7.5	8.932	0.414	0	1.576	1.831	0	0	0.549	0.423	0.837	2.452	2.303	0	0	1.024	1.019	1.675	0	0	0.463	0.41	0	0.434	0	0.933	2.185	0.493	0	0	0.725	1.064	0.535	0	0.46	0	1.172	0.49	0.298	0.359	3.261	0	1.787	0.421	0	1.333
TSPAN1	390.671	407.718	464.706	289.584	39.712	397.431	119.701	603.906	184.973	460.397	219.69	69.206	450.249	713.835	117.055	26.343	1.36	1062.805	236.601	12.669	46.326	496.135	264.255	128.628	317.053	334.757	938.95	63.707	557.912	608.047	415.779	606.569	259.947	254.668	62.842	627.302	582.994	222.888	173.481	231.474	53.822	62.612	768.236	95.1	736.959
POMGNT1	22.777	11.128	12.708	21.173	30.331	42.323	21.955	16.694	18.223	32.11	25.354	50.247	15.061	21.498	27.467	15.974	19.681	13.762	16.983	9.886	17.327	10.568	24.374	44.901	14.562	28.007	13.155	14.847	12.587	12.006	15.235	11.777	15.271	8.578	93.39	18.914	36.108	10.375	11.594	31.976	10.573	17.536	31.179	17.976	29.205
LURAP1	0.454	0.681	0.798	1.056	0.781	0.551	0.22	0.803	0.773	1.148	2.152	2.211	0.791	0.257	2.903	4.749	0.306	0	0.278	1.354	0.525	0.387	0.079	0.605	0.171	0.599	0.811	1.895	0.815	0.265	1.167	0.098	0.325	0.421	0.648	0.5	1.164	0.491	0.723	0.596	3.434	1.307	1.771	2.719	1.788
RAD54L	10.631	3.101	4.108	8.426	6.379	10.495	16.795	10.72	4.018	14.044	10.764	12.942	4.68	9.095	11.461	2.311	7.189	9.114	11.434	6.84	7.665	5.976	7.555	51.998	7.979	10.721	3.539	0.711	5.387	4.591	2.357	6.104	2.564	10.783	54.379	12.537	10.644	4.723	4.171	20.256	5.664	6.461	7.869	4.499	16.324
LRRC41	22.88	14.744	13.831	16.37	23.103	36.702	20.919	20.17	17.317	27.176	31.151	31.255	21.971	22.32	25.045	14.658	16.907	19.365	12.578	13.16	16.652	18.554	22.25	11.439	13.905	24.652	13.45	6.621	12.443	11.281	14.012	13.47	13.831	9.99	14.564	17.119	23.441	12.148	9.324	19.874	18.624	15.764	19.944	15.537	28.078
UQCRH	425.43	183.511	223.512	283.143	369.375	367.839	277.626	292.134	143.295	305.773	209.199	322.962	191.525	398.264	314.964	292.458	193.16	315.484	219.146	155.71	132.081	229.737	351.817	147.68	236.727	559.764	212.63	181.542	254.959	229.87	185.775	231.806	199.434	209.096	130.333	365.108	232.804	209.324	303.195	376.183	329.467	358.996	240.664	200.145	403.307
NSUN4	6.079	5.483	5.301	7.885	7.772	14.446	7.384	6.77	5.487	8.945	8.892	14.981	6.148	6.937	8.264	4.424	5.453	8.016	2.979	3.429	3.942	4.682	7.66	3.74	5.081	10.123	4.106	2.573	4.424	3.889	4.896	4.352	5.076	3.519	4.035	5.256	5.253	2.998	2.905	7.292	5.371	4.257	5.936	5.457	10.213
RP4-603I14.3	0	0	0	0	0	0	0	0	0	0	0	0	0	0	0	0	0	0	0	0	0	0	0	0	0	0	0	0	0.454	0	0	0	0	0	0	0	0	0	0	0	7.375	0	0	0	0
FAAH	31.146	15.361	17.991	24.63	59.194	23.091	20.242	20.248	8.162	5.417	34.012	17.295	9.311	17.729	19.828	5.535	2.591	23.001	11.622	3.957	11.575	9.953	13.669	45.427	16.526	34.214	26.796	14.555	18.941	14.076	24.547	14.321	11.36	25.291	88.206	8.493	12.854	12.971	18.34	17.237	13.762	9.985	24.177	6.356	11.235
RP5-1109J22.1	0.439	0.22	0.129	0.093	2.703	0.801	0.107	0	0.375	1.26	0.695	0.816	0.192	0.332	0.181	0.541	0.099	0.332	0.179	0.082	0.145	0.094	0.077	0	0	0.29	0.175	0	0.263	0	0	0	0.105	0.163	0.057	0.484	0.78	0.423	0.573	0.083	12.356	0.237	0.224	0.79	0.315
RP5-1109J22.2	0	0	0	0	0	0	0	0	0	0.377	0.294	0	0	0	0.308	0	0	0	0	0	0	0	0	0	0	0	0	0	0	0	0	0	0	0	0	0	0	0	0	0	11.279	0	0	0.149	0
LINC00505	2.851	0	0	0	0	1.443	0.577	0	0	0.801	0	1.654	0	0	0	0	0	0	0	0	0	0	0	0	0	0	0	0	0	0	0.509	0	0	0	0	0	1.875	0.571	0	0	0	0	0	0.475	0
DMBX1	4.879	0.048	0.128	0.061	0.572	6.261	1.693	0	0.297	2.841	1.55	1.213	0	0.055	0.06	0.06	0	0.073	0.652	0.054	0.288	0.062	0.051	0.194	0	0.703	0.058	0	0.058	0	0.187	0.063	0	0.485	0.075	0.32	16.562	0.175	0.126	0	0.314	0	0.148	0	0.104
MKNK1-AS1	3.646	3.672	3.833	8.229	6.602	10.967	6.184	6.547	13.607	7.716	5.779	9.339	6.073	5.974	6.676	4.59	4.257	7.114	4.843	3.98	4.21	4.696	5.053	0	4.917	5.679	5.128	2.587	4.466	4.624	4.424	4.603	6.079	4.786	0	4.93	5.634	2.73	3.686	4.005	0.744	4.894	6.6	4.88	7.518
KNCN	0	0	0	0.063	0.074	0	0	0	0	0	0	0	0	0	0	0	0	0	0	0	0	0	0	0	0	0	0	0	0	0	0	0	0	0	0	0	0	0	0	0	2.59	0	0	0	0.054
MKNK1	6.762	6.579	6.12	10.493	7.523	14.48	9.101	7.967	18.236	10.63	8.579	14.359	9.826	7.82	8.122	8.826	6.082	7.896	8.41	5.763	5.885	6.21	6.186	21.07	7.87	8.086	6.823	4.861	7.232	5.641	5.502	5.991	6.43	7.007	22.822	7.264	8.71	4.379	6.589	7.759	2.821	7.78	9.886	7.443	10.935
MOB3C	11.032	9.2	8.192	12.219	8.081	22.016	7.219	9.816	17.888	12.996	11.042	17.154	11.651	10.466	7.631	13.687	7.838	8.426	9.08	5.783	5.995	7.915	5.793	4.642	9.573	14.803	8.053	4.098	8.206	7.145	8.532	9.236	9.269	7.411	6.182	13.277	7.21	5.488	6.259	12.813	9.379	7.963	10.234	9.459	15.306
ATPAF1	22.522	12.752	12.258	25.256	22.987	21.455	18.54	20.245	10.119	22.078	18.228	27.442	12.224	19.263	24.138	13.589	22.327	16.096	9.986	10.825	10.628	14.215	14.333	5.948	15.248	23.97	13.718	28.927	15.45	18.56	21.394	16.984	16.768	8.554	5.947	13.119	13.151	13.363	10.318	32.092	17.214	13.69	13.487	13.761	22.171
EFCAB14	48.252	117.468	95.917	140.376	32.791	86.25	52.321	44.576	54.713	47.473	94.957	74.524	88.29	65.953	35.174	51.008	39.935	94.363	30.583	29.05	31.566	66.226	80.052	58.4	54.129	38.696	98.027	53.759	70.144	58.332	100.273	76.048	59.156	38.515	56.724	50.255	58.137	27.231	24.953	52.463	21.743	32.031	35.994	47.739	46.543
RP11-8J9.1	0	0.301	0	0	0	0	0	0.399	0	0	0	0.419	0	0	0	0	0	0	0	0	0	0	0	0	0	0	0	0	0	0	0	0	0	0	0	0	0	0	0	0	7.808	0	0	0	0
TEX38	0	0	0	0	0.938	0.331	0	0	0.093	0	0.108	0.505	0	0	0	0.112	0	0	0	0	0	0	0.095	0	0	0	0	0	0	0	0.117	0	0	0	0	0.171	0	0	0.079	0.102	1.177	0.098	0.185	0.109	0.098
EFCAB14-AS1	8.929	78.063	62.925	85.064	24.098	75.653	27.642	31.87	39.041	27.934	65.181	46.452	66.863	30.992	17.839	32.816	24.63	67.562	11.754	25.798	20.007	46.08	44.325	0	27.359	28.215	60.109	28.277	39.983	37.873	71.923	53.152	47.12	11.221	0	13.609	28.135	7.274	6.465	17.306	3.115	8.041	12.715	12.373	20.639
RP11-8J9.5	0	0	0	0	0	0	0	0	0	0	0	0	0.228	0	0	0	0	0	0	0	0	0	0	0	0	0	0	0	0	0	0	0	0	0	0	0	0	0	0	0	0	0	0	0	0
CYP4B1	6.079	1.419	0.071	1.081	0	4.578	0.591	0.43	0.083	0.041	1.73	0.056	0.371	0.505	0.05	1.248	0.109	0.368	0.149	0.091	0.04	0.052	8.589	0.243	0.732	0.268	0.145	0.813	0.34	0.284	0.208	0.157	0.406	0.09	0.158	0.153	0.288	0.205	0.282	1.598	12.622	8.933	0	1.069	0.305
CYP4Z2P	0	0	0	0	0	0	0	0	0	0	0.208	0.244	0	0	0.109	0	0	0	0	0.098	0	0	0	0	0	0.116	0	0	0	0	0	0	0	0.098	0.068	0	0	0	0	0	10.246	0	0	0	0.094
RP11-346M5.1	0	0	0	0	0	0	0	0	0.12	0	0	0	0	0	0	0	0	0	0	0	0	0	0.123	0	0	0	0	0	0	0	0	0	0	0	0	0	0	0	0	0	0	0	0	0	0
CYP4A11	0	0	0.159	0.412	0.16	13.918	0	0	0.074	0.036	0	0.05	0	0	19.238	0.044	0.049	0	12	0.04	0.036	0	0	0.144	0	0	0	0	0.043	0	0	0.047	0	0.08	24.247	0	4.608	0	0.031	0	2.572	0.039	0	0.043	0
CYP4X1	4.862	3.863	5.032	4.904	1.9	2.258	8.685	0.38	1.17	0.579	5.369	2.124	4.737	4.481	0.649	7.103	0.193	4.905	1.459	1.014	1.135	2.806	17.453	1.525	10.65	15.675	3.183	13.679	9.424	11.782	9.623	9.999	6.966	3.926	2.487	0.495	1.919	1.032	2.775	10.686	4.948	3.296	0.777	2.685	2.408
RP11-346M5.5	0	0	0	0	0	0	0	0	0	0	0	0	0	0	0	0	0	0	0	0	0	0	0	0	0	0	0	0	0	0	0	0	0	0	0	0	0	0	0	0	30.069	0	0	0	0
RP11-346M5.4	0	0	0	0	0	0	0	0	0	0	0	0	0	0	0	0	0	0	0	0	0	0	0	0	0	0	0	0	0	0	0	0	0	0	0	0	0	0	0	0	28.724	0	0	0	0
CYP4Z1	0	0	0.247	0	0	0.128	0	0	0	0	0.25	0.196	0.184	0	0.087	0	0	0	0.086	0	0	0	0.147	0	0.317	0.649	0.084	0.088	0	0.369	0	0	0	0.313	0.109	0	0	0	0	0.237	5.013	0.152	0	0.084	0
RP11-184J23.2	0	0	0	0	0	0	0	0	0	0	0	0	0	0	0	0	0	0	0	0	0	0	0	0	0	0	0	0	0	0	0	0	0	0	0	0	0	0	0	0	2.27	0	0	0	0
CYP4A22-AS1	0	0.152	0	0	7.191	3.605	1.109	0.404	0.156	2.31	2.346	0.424	0	0.517	0.754	0	0	0.921	2.609	0	0.151	0.195	0.16	0	0.172	3.216	0.181	0	0.365	0.267	0.391	0.197	0	1.016	0	0.288	0.541	0.439	0.132	0.857	6.913	0.493	0.31	1.277	1.799
CYP4A22	0.057	0	0	0.424	0	2.174	0	0	0	0	0	0.199	0	0	1.242	0	0	0	3.097	0	0	0	0	0	0	0	0	0	0	0	0	0	0	0.106	8.883	0	2.317	0	0	0.054	3.097	0	0	0	0
LINC00853	2.545	1.061	0.933	1.347	5.636	0.386	0.927	0.563	0.434	1.931	0.754	1.772	2.496	1.441	1.313	1.828	1.145	0.963	0	0.712	0.631	1.086	1.113	0	0.479	3.081	0.506	0	1.017	0.372	0.273	0.824	0.912	0.472	0	0.401	0	0.765	1.106	2.389	6.88	1.833	0.432	0.508	1.368
PDZK1IP1	820.826	128.568	110.539	200.714	119.309	6.216	141.53	163.081	173.213	376.634	212.001	129.747	190.334	259.676	5.796	22.332	1.316	136.306	125.785	43.218	24.375	309.158	546.479	78.146	147.852	305.394	35.803	19.425	85.394	65.796	49.392	189.983	174.321	148.424	197.76	224.756	28.623	179.003	268.58	81.816	17.711	48.244	554.203	80.865	179.373
TAL1	0.324	0.713	1.059	1.186	2.829	0.895	0.179	1.468	3.368	1.492	1.224	1.266	1.896	0.974	0.7	2.723	1.294	0.558	1.083	2.338	1.511	0.88	0.67	0.786	2.606	0.195	0.293	0.924	0.648	0.689	0.758	0.604	1.478	1.586	0.23	1.671	0.436	1.294	2.391	0.775	5.739	2.548	0.826	3.446	5.941
RP1-18D14.7	0	0.278	0.214	0.132	0	0	0.051	0.138	0.391	0.105	0.165	0.242	0.227	0.039	0	0.642	0.141	0.105	0.128	0.194	0.241	0.222	0.036	0	0.196	0.092	0.083	0.479	0.208	0.183	0.045	0	0.249	0.503	0	0.066	0.041	0.05	0.272	0.078	1.578	0.225	0.071	0.291	0.149
STIL	7.59	5.002	3.417	14.335	7.664	9.948	11.799	6.382	3.737	13.133	8.071	14.535	6.387	9.494	6.121	0.876	4.024	7.157	3.907	5.683	4.121	5.832	8.533	23.792	6.314	10.259	2.889	0.386	3.64	4.854	2.077	5.004	2.782	6.248	20.902	8.739	4.234	2.83	2.005	16.656	7.236	2.95	4.74	2.143	7.026
CMPK1	322.378	243.69	204.352	345.271	84.634	98.526	142.25	141.527	105.832	251.788	221.23	244.36	164.676	234.14	77.739	127.111	86.31	331.716	95.092	71.773	80.331	190.328	323.196	88.211	121.36	280.313	178.162	57.996	177.117	180.479	164.184	179.826	138	182.644	100.675	259.783	98.053	96.143	92.076	193.334	90.391	155.493	186.816	97.266	190.487
RP11-511I2.2	2.438	1.452	2.553	28.754	2.142	0.529	2.961	4.239	0.891	5.874	3.097	9.293	0.38	3.616	1.797	2.86	0.784	1.318	0.711	0.975	0.288	0.371	1.827	0	0.328	5.366	1.038	0	1.391	1.526	1.12	1.503	0.832	2.584	0	1.371	4.123	6.701	5.296	1.962	1.883	12.544	12.417	2.435	4.055
FOXE3	0.085	0.071	0	2.608	0	0	0	0	0	0.716	0.168	2.563	0.093	0	0.351	0.087	0	0	0	0	0	0	0.074	0	0	0	0	0	0.17	0	0	0	0	0	0	0.067	0.084	0.051	0.369	0	0	34.961	0.072	0.085	0.076
FOXD2-AS1	3.889	0.895	2.113	6.529	5.527	1.221	7.085	4.006	5.372	5.937	4.638	20.924	1.096	3.101	3.045	1.927	0.603	2.367	2.804	0.938	2.994	1.716	3.752	0	1.765	3.173	0.866	0.14	1.004	0.686	1.078	0.941	0.32	3.109	0	4.857	2.051	2.862	2.621	8.371	1.45	5.494	3.813	2.88	2.282
FOXD2	1.907	0.63	1.002	5.104	1.195	1.256	3.409	2.468	2.577	2.397	5.796	8.224	0.392	0.713	4.123	1.44	0.729	1.679	1.065	0.705	1.488	0.768	2.422	3.117	1.489	3.287	1.001	0.188	1.078	0.315	0.81	0.194	0.602	1.235	7.916	2.182	2.095	5.084	2.892	2.871	2.335	6.221	2.108	1.15	0.677
RP4-666O22.3	0	0	0	0	0	0	0	0	0	0	0	0	0	0	0	0	0	0	0	0	0	0	0	0	0	0	0	0	0	0	0	0	0	0	0	0	0	0	0	0	3.912	0	0	0	0
ATP6V0E1P4	0	0	0	0	0	0	0	0	0	0	0	0	0	0	0	0	0	0	0	0	0	0	0	0	0	0	0	0	0	0	0	0	0	0	0	0	0	0	0	0	3.759	0	0	0	0.623
RP11-543D5.1	0	0	0	0	0	0	0	0	0	0	0	0.239	0	0	0.213	0	0.232	0.521	0	0	0	0.22	0	0	0	0	0	0	0	0	0.221	0	0.246	0	0	0	0	0.248	0	0	4.464	0.743	0.175	0	0
TRABD2B	0.143	0.219	0.894	2.987	0.294	0.799	0.726	0.556	0.714	4.336	1.229	7.519	0.652	0.858	2.518	2.209	1.857	0.332	0.708	0.491	1.107	0.842	0.063	0.239	0.022	0.158	0.166	0.1	0.239	0.105	0.589	0.361	0.543	0.355	2.763	0.169	2.218	0.59	0.398	0.022	2.716	4.048	0.629	1.529	0.043
RP11-330M19.1	0	0	0.068	0.099	0	0	0.113	0.103	0	0.157	0.092	0.324	0	0.439	0.288	0.287	0.314	0.117	0.095	0	0.231	0	0	0	0	0	0	0	0	0	0	0	0	0.086	0	0	0.092	0	0.067	0	3.02	1.844	0	0.093	0
RP4-683M8.2	0	0	0	0.796	0	0	0	0	0.128	0	0	0.349	0	0	0	0	0	0	0	0	0	0	0	0	0	0	0	0	0	0	0	0	0	0	0	0	0	0.09	0	0	9.754	0	0	0	0
RP11-193P11.3	0	0	0	0	0	0	0	0	0	0	0	0	0	0	0	0	0	0	0	0	0	0	0	0	0	0	0	0	0	0	0	0	0	0	0	0	0	0	0	0	24.92	0	0	0	0
CYP46A4P	0	0	0	0.667	0	0	0	0	0	0	0	0.731	0	0	0	0	0	0	0	0	0	0	0	0	0	0	0	0	0	0	0	0	0	0	0.818	0	0	0	0	0	0	0	0	0	0
SKINTL	0.167	0	0.123	0.266	0	0.127	0	0	0	0.071	0.083	0.874	0	0.158	0.173	0	0	0	0.256	0	0.069	0	0	0	0	0.092	0.249	0	0	0	0	0	0.1	0.233	0	0.066	0	0.05	0.242	0	4.525	0.226	0.071	0.084	0.675
AL109659.1	0	0	0	0.311	0	0	0	0	0	0	0	0.341	0	0	0	0	0	0	0	0	0	0	0	0	0	0	0	0	0.293	0	0	0	0	0	0	0	0	0	0	0	0	0.264	0	0	0
RP5-1024N4.2	0	0	0	0	0	0	0	0	0	0	0	0	0.679	0	0	0	0	0	0	0	0	0	0	0	0	0	0	0	0	0	0	0	0	0	0	0	0	0	0	0	0	0	0	0	0
SLC5A9	0.556	1.144	2.012	2.316	6.754	0.507	0.18	0.451	0.474	0.626	2.236	8.478	0.283	0.7	1.264	0.267	9.682	0.421	0.643	2.803	5.95	0.475	0.324	0.185	1.814	0.286	3.76	2.014	7.89	0.704	4.412	0.48	1.86	0.619	44.341	0.029	0.183	2.721	1.235	0.139	3.209	0.334	0.189	0.148	0.864
RP5-1024N4.4	0.804	0.419	1.031	0.957	4.574	0.305	0.366	0.667	0.171	0.254	1.489	6.879	0.219	1.517	0.415	0.103	4.749	0	0.205	1.875	3.407	0.322	0.088	2.678	0.756	0.553	1.997	0.945	3.412	0.147	2.692	0.651	1.56	1.398	0.783	0	0.099	0.544	1.746	0.566	7.064	0.724	0.256	0.1	1.62
SPATA6	7.636	7.365	9.441	10.284	2.559	3.201	1.627	2.112	2.599	2.691	5.152	11.834	9.129	4.625	5.147	2.778	2.404	4.312	1.541	0.984	1.437	7.506	5.879	8.496	5.654	3.92	11.24	2.916	6.743	8.783	7.206	10.085	6.94	2.378	9.966	1.75	3.12	1.216	3.486	1.551	4.776	4.285	1.33	1.822	7.732
PPP1R8P1	0.483	0	0.118	0	0.198	0	0	0.178	0.137	0	0	0.561	0.176	0.152	0.166	0	0.181	0	0	0	0	0	0	1.342	0	0	0	0	0	0	0	0	0	0.299	1.046	0	0	0.484	0	0	3.485	0	0	0	0.289
RP11-329A14.1	0	0	0	0.425	0	0	0.163	0.148	0.228	0	0.264	0.621	0.146	0.126	0.276	0	0.151	0.169	0	0	0	0	0.117	0	0	0.147	0	0.28	0	0	0	0.433	0	0.124	0	0	0.132	0	0	0	2.894	0	0	0	0.24
RNU4-61P	0	0	0	0	0	0	0	0	0	0	0	0	0	0	0	0	0	0	0	0	0	0	0	0	0	0	0	0	0	0	0	0	0	0	0	0	0	0	0	0	51.005	1.416	0	0	0
RP11-329A14.2	0	0	0	0	0	0	0	0	0	0	0	0	0	0	0	0	0	0	0	0	0	0	0	0	0	0	0	0	0.354	0	0	0	0	0	0	0	0	0	0	0	13.433	0	0	0	0
AGBL4	0.045	0	0	0.024	0.22	0.135	0	0	0	0	0.595	0.026	0	0.084	0.184	0.023	0.628	0.028	0.046	0.167	0.111	0	0	3.196	0	0	0	0.023	0.022	0.033	0.024	0.048	0	0.021	0.883	0.264	0	0.054	0	0.021	4.584	0.04	0.019	0	0.879
BEND5	1.81	0.328	0.865	1.332	2.033	0.717	0.191	0.348	0.872	0.73	1.866	4.29	0.343	0.817	3.086	3.553	4.957	0.595	0.241	0.881	0.846	0.671	0.069	3.801	0.074	0.173	0.782	1.89	1.179	1.839	2.192	0.594	4.979	0.438	2.298	1.425	1.242	0.473	1.31	0.369	1.702	4.322	1.336	2.279	9.654
RP11-141A19.1	0	0	0	0	0	0	0	0	0	0	0	0	0	0	0	0	0.531	0	0	0	0	0	0	0	0	0	0	0	0	0	0	0	0	0	0	0	0	0	0	0	8.93	0	0	0	0
RP11-141A19.2	0	0	0	0	0	0	0	0	0	0	0	0	0	0	0	0	0	0	0	0	0	0	0	0	0	0	0	0	0	0	0	0	0	0	0	0	0	0	0	0	8.035	0	0	0	0
AGBL4-IT1	0	0	0	0.346	0	0	0	0	0	0	0	0	0	0.309	0	0	0	0	0	0	0	0	0	0.545	0	0	0	0	0	0	0	0	0	0	0	0	0	0	0	0	5.309	0	0	0	0
RP5-926E3.1	0	0	0	0	0	0	0	0	0	0	0	0	0	0	0	0	0	0	0	0	0	0	0	0	0	0	0	0	0	0	0	0	0	0	0	0	0	0	0	0	3.472	0	0	0	0
ZNF859P	0	0	0	0	0	0	0	0	0.146	0	0	0	0	0	0	0	0	0	0	0	0	0	0	0	0	0	0	0	0	0	0	0	0	0	0	0	0	0	0	0	11.104	0	0	0	0
AL645730.2	0	0	0	0	0	0	0	0	0	0	0	0.104	0	0	0	0	0	0	0	0	0	0	0	0	0	0	0	0	0	0	0	0	0	0	0	0	0	0	0	0	2.895	0	0	0	0.08
ELAVL4	0.194	0.101	0.018	0.077	0.507	0.037	0.029	0.107	0.041	0.102	0.072	0	0.079	0.298	0.175	0.05	0	0.061	0	0.068	0.04	0.129	0	0.283	0.114	0.267	0.386	0	0.291	0.213	0.416	0.157	0.087	0.27	0.535	0.21	0.072	0.117	0.14	0.068	3.147	0.131	0.185	0.073	9.449
RP11-567C20.2	0	0	0	0	0	0	0	0.217	0	0	0	0	0	0	0	0	1.985	0	0.2	0	0	0	0	0	0	0	0.195	0	0	0	0	0.212	0	0	0	0	0.193	0	0	0	0	0	0	0	0
RP11-567C20.3	0	0	0	0	0	0	0	0	0	0	0	0	0	0	0	0	0	0	0	0	0	0	0	0	0	0	0	0	0	0	0	0	0	0	0	0	0	0	0	0	25.468	0	0	0	0
RP11-183G22.1	0.191	0	0	0.405	0.47	0	0	1.057	0.163	0.322	0.378	0.222	0	0	0.197	0	0	0	0.195	0	0	0	0	0	0	0	0	0.2	0	0	0.205	0	0	0	0	0	0.189	0.115	0	0.538	4.134	0.172	0	0.382	0
HMGB1P45	0	0	0	0	0	0	0	0	0	0	0.255	0	0	0	0	0	0	0	0	0	0	0	0	0	0	0	0	0	0	0	0	0	0	0	0	0	0	0	0	0	0	0	0	0	0
FCF1P6	0	0	0	0	0	0	0	0	0.482	0	0	0	0	0	0	0	0	0	0	0	0	0	0	0	0	0	0	0	0	0	0	0	0	0	0	0	0	0	0	0	0	0	0	0	0
DMRTA2	0.052	0	0	0	0.064	0	0	0	0.044	0	0.361	0.121	0	0	0	0	0	0	0.053	0.097	0	0	0	0	0	0	0	0	0.052	0	0	0	0.062	0	0	0	0	0	0.038	0	0.564	0	0	0.052	0
RP5-850O15.4	2.412	1.006	0.442	0.638	0.742	0.915	0	0	0.514	1.017	2.383	5.596	0.657	0.569	1.245	0.619	0	0.76	1.23	0	0.499	0.643	1.054	0	0	0.664	1.198	0.63	0	0	0.646	0	1.44	1.118	0	0.475	1.19	1.088	0	1.132	0	1.086	0	0	4.32
FAF1	23.46	13.859	12.254	23.039	26.032	11.937	18.869	15.525	14.141	23.072	21.951	32.261	13.48	15.445	18.344	12.171	15.427	16.405	13.825	9.87	11.893	13.431	18.696	54.737	17.614	14.915	12.165	8.812	12.097	12.421	11.543	12.9	12.632	9.338	53.473	23.658	20.056	12.222	8.609	22.714	16.073	14.016	15.601	14.4	23.331
RP5-850O15.3	0	0	0	0	0.411	0	0.406	0	0	0.282	0	0	0	0	0	0	0	0	0	0	0	0	0.585	0	0	0	0	0.349	0	0	0	0	0	0.31	0	0	0	0	0	0	0	0	0	0	0
PHBP12	0.415	0.173	0.152	1.098	0.255	0.945	1.008	0.459	0	0.175	0.205	0.963	0.226	0.783	0.214	0.213	0	0.523	0	0	0.172	0.664	0.363	0	0.195	0.228	0	0	0.207	0.303	0	0	0.248	0	0	0	0	0	0.15	0	0	0	0.352	0	0.186
MRPS6P2	0	0	0	0	0	0	0	0	0	0	0	0	0	0	0	0	0	0	0	0	0	0	0	0	0	0	0	0	0	0	0	0	0	0	0	0	0	0	0	0	4.917	0	0	0	0
CDKN2C	8.416	5.031	7.173	22.485	33.744	12.854	8.683	11.219	10.891	12.698	11.472	18.646	11.05	8.182	6.175	9.366	10.895	7.992	7.81	4.21	4.611	10.003	11.259	5.405	10.727	19.028	8.917	2.224	7.442	7.851	6.248	8.152	9.141	5.266	3.455	18.523	7.003	15.851	5.286	9.805	29.881	11.961	9.726	17.979	45.181
MIR4421	0	0	0	0	0	0	0	0	0	0	0	0	0	0	0	0	0	0	0	0	0	0	0	0	0	2.683	0	0	0	0	0	0	0	0	0	0	0	0	0	0	26.365	0	0	0	0
C1orf185	0	0	0	0	0	0	0	0	0	0	0	0	0	0	0	0	0	0	0	0	0	0	0	0	0	0	0	0	0	0	0	0	0	0	0	0	0	0	0	0	0	0.138	0	0	0
CFL1P2	0	0	0	0.26	0	0.373	0.299	0	0.21	0	0	0	0	0	0	0	0	0	0	0.688	0	0	0	0.41	0	0	0	0	0	0	0	0	0	0	0	0	0	0	0	0.231	0	0	0.209	0	0
RP11-296A18.3	0	0.059	0	0	0	0.216	0.173	0	0.121	0	0	0.082	0	0	0	0	0	0.09	0	0	0	0	0	0	0	0	0.071	0	0	0	0	0.077	0.085	0	0	0.056	0	0	0.051	0.067	6.536	0.128	0.181	0	0.127
RNF11	57.544	55.849	51.784	71.405	50.579	75.175	55.895	41.075	57.322	54.161	56.544	70.326	59.189	70.483	55.784	87.655	49.407	71.684	48.922	32.724	37.246	42.122	52.905	20.555	35.013	69.562	52.472	41.472	50.04	51.481	54.104	45.469	42.076	25.387	26.47	43.658	67.993	28.703	26.724	45.575	49.529	39.008	50.038	60.391	83.44
RP11-296A18.5	0.384	0.16	0.141	0.203	0.237	0.292	0.467	0.638	0.492	0.324	0.19	0.223	0.419	0	0.992	0.197	0.433	0.242	0.588	0.359	0.159	0.615	0	0	0.362	0.423	0	0.201	0.192	0.281	0.206	0.415	0.23	0.357	0	0.606	0.569	0.116	0.278	0.18	0	0.173	0.653	0	0
RP11-296A18.6	0.387	0.322	0	0	0.476	0.587	0	0	0	0.652	0	0.449	0	0	0.399	0.397	0.435	0	0	0	0	0	0	0	0	0	0.769	0.808	0	0	0	0	0	0	0	0	0	0	0	0	0	0.348	0	0	0
TTC39A	9.02	16.107	10.538	12.267	18.458	7.311	4.453	4.235	8.47	25.683	13.654	15.009	16.331	7.004	3.876	2.453	1.132	23.656	0.312	4.744	4.041	14.947	13.165	11.943	9.327	15.109	21.48	3.472	14.606	13.703	11.861	19.894	7.187	3.816	15.8	18.039	1.826	4.678	4.215	0.86	3.206	10.905	0.305	2.351	13.776
RP11-275F13.1	2.34	2.296	1.211	2.331	6.605	0.418	0.334	0.609	1.525	2.786	4.081	2.555	3.6	2.988	0.142	1.554	0	4.166	0	0.771	0.569	3.67	3.25	0.688	2.33	3.636	3.283	1.15	2.474	2.413	3.54	4.159	2.466	0.894	0.089	9.43	0	0.166	1.196	0.129	0	1.983	0	0	3.699
EPS15	14.725	21.958	20.724	26.174	22.255	29.458	18.97	15.183	19.636	16.494	19.702	25.122	21.704	18.124	13.705	25.449	13.284	19.131	16.386	9.997	10.205	14.184	12.076	63.276	14.288	18.929	19.437	12.424	17.352	19.462	16.377	18.054	19.259	10.682	91.21	16.033	19.364	8.372	10.855	14.807	28.79	15.105	16.017	17.536	22.527
RP11-275F13.3	0.528	0.294	0.129	0.373	0.433	0.267	0.428	0.195	0.15	0.149	0.174	0.613	0.192	0.166	0	0	0.396	0	0	0	0	0.376	0	0	0.166	0.969	1.05	0.184	0.528	0.772	0.189	0.38	0	0	0	0.139	0.521	0.212	0	0.165	11.429	0.159	0.15	0.176	0.158
RP11-253A20.1	0.248	0.414	0.182	0	0	0.753	0	0	0	0.209	0.245	0	0	0.234	0	0.255	0	0.313	0	0	0.205	0	0.217	0	0	0	0.247	0.259	0.248	0	0	0.268	0.296	0.23	0	0	0	0	0.18	0	8.049	0.223	0	0.248	0.222
RP11-191G24.1	0	1.179	1.036	1.496	3.043	0	0.859	1.955	0.904	0.894	0.349	1.23	0.385	1.334	1.094	0.725	0.398	1.783	1.442	0.33	0.877	0.754	0.309	0	1.329	2.334	3.512	1.476	6.352	0.516	1.136	1.525	1.266	1.311	0	4.452	1.046	1.275	0.512	0.995	0	1.909	0	0	1.583
RNU6-1281P	0	0	0	0	0	0	0	0	0	0	0	0	0	0	0	0	0	0	0	0	0	0	0	0	0	0	0	0	1.6	0	0	0	0	0	0	0	0	0	0	1.504	43.314	0	0	0	0
CALR4P	0	0.297	0.13	0.188	0	0.27	0	0.59	0	0.15	0	0	0.194	0	0	0.183	0	0.448	0	0	0	0.379	0.311	0	0	0.196	0.707	0.371	1.421	0.779	0.572	0.576	0.212	0	0	0.14	0.175	0.321	0.129	0	9.615	0	0.151	0	0
OSBPL9	13.374	22.305	17.016	20.208	26.107	32.633	21.147	26.442	13.377	16.288	13.81	28.285	20.656	22.215	22.95	26.397	16.438	20.893	18.548	10.555	11.002	15.912	22.937	29.173	11.318	23.393	19.551	18.36	17.436	21.345	20.441	19.342	18.163	9.347	45.414	21.008	21.851	8.392	8.826	15.57	14.668	17.763	15.973	16.67	27.264
GAPDHP51	0	0	0	0	0	0	0	0	0	0	0	0	0	0	0	0	0	0	0.172	0	0	0	0	0	0	0	0	0	0	0	0	0	0	0	0	0	0	0	0	0	0	0	0	0	0
SLC25A6P3	0	0	0	0	0	0	0	0	0	0	0	0	0	0	0	0	0	0	0	0	0.158	0	0	0	0	0	0	0	0	0	0	0	0	0	0	0	0	0	0	0	3.104	0	0	0	0
SNORA26	0.245	0.409	0.449	0.13	0.453	0.558	0.149	1.357	0.314	0.31	0.121	0.853	0.134	0.463	0.886	0.126	0.276	0	0.75	0.114	0.203	0.785	0.214	3.268	0.115	0.945	0	0.128	0.122	0.179	0	0.397	0.293	0.227	4.615	0.386	0.605	0.147	0.71	1.036	15.248	0.552	0.208	0	0.988
NRD1	40.89	34.883	33.256	54.232	55.061	87.198	42.942	61.44	58.906	80.603	51.884	93.203	52.457	56.463	37.382	29.789	44.921	44.676	34.068	39.216	37.07	38.841	38.175	183.873	35.635	46.097	31.316	19.428	33.044	40.693	29.251	41.631	35.292	31.986	166.314	47.968	50.45	22.355	28.338	47.24	32.844	35.105	45.65	33.334	68.037
RP4-657D16.3	21.286	14.923	14.776	23.03	33.257	41.468	19.45	28.658	25.05	39.475	24.012	42.617	25.25	28.09	18.375	16.241	19.286	18.885	18.833	19.419	18.068	17.177	17.129	1.255	17.538	21.666	15.069	10.131	15.143	19.952	16.15	21.852	19.794	17.471	0.611	23.881	23.418	9.627	10.911	19.276	12.732	14.333	20.628	15.524	31.466
RP4-657D16.6	0	0.501	0	0	0	0	0.73	0	0.512	0.507	0	1.394	0.655	1.134	0	0.617	0	0	0.613	0	0	0	0.525	1.001	0	0	0.597	0	0.6	0	0.644	0	0	0	0	0.946	0.593	0.361	0.435	0	0	0	0	0	0
TSEN15P2	0	0	0	0	0.578	0	0	0	0	0.396	0	0	0.512	0	0	0	0	0	0	0	0	0	0	0	0	0	0	0	0	0	0	0	0	0	0	0	0	0	0	0	0	0.846	0.798	0	0
RAB3B	0.406	1.256	1.584	0.36	8.475	1.253	0.191	0.377	2.166	12.58	2.601	5.911	3.097	7.095	2.285	0.968	1.341	5.83	0.615	0.758	2.61	1.271	0.252	0.458	0.209	0.159	4.1	0.287	1.465	0.976	1.488	1.837	0.266	0.899	0.918	4.465	0.465	0.299	0.768	0.344	4.178	0.684	0.678	0.824	12.528
RP11-91A18.1	0	0	0	0	0	0	0	0	0	0.415	0	0	0	0	0	0	0	0	0	0	0	0	0	0	0	0	0	0	0	0	0	0	0	0	0	0	0.485	0	0	0	0	0	0	0	0
RN7SL290P	0	0	0	0	0	0	0	0	0	0.476	0	0	0	0	0	0	0	0	0	0	0	0	0	0	0	0	0	0	0	0	0	0	0	0	0	0	0	0	0	0	0	0	0	1.128	0
TXNDC12	54.82	47.144	45.148	75.833	70.582	79.359	61.189	99.161	46.377	77.102	67.956	135.915	54.997	90.185	61.706	48.515	39.573	59.198	42.312	31.69	42.878	45.222	54.05	36.129	44.233	114.043	40.616	27.586	39.937	52.807	41.417	47.557	40.283	45.086	28.089	64.514	67.668	39.76	35.6	126.772	41.345	54.58	49.329	61.569	93.429
KTI12	17.96	8.839	10.72	15.894	17.387	23.393	19.313	23.346	13.47	13.656	17.554	20.382	14.439	13.987	10.333	14.002	13.251	10.891	10.213	9.98	9.333	13.398	9.439	3.597	10.798	15.338	8.875	4.51	9.507	10.754	8.94	10.591	12.422	6.281	3.503	13.679	13.46	7.789	8.243	18.059	7.96	15.465	12.497	12.255	24.525
RP11-91A18.4	4.415	3.682	3.56	7.945	16.024	16.422	16.358	15.388	9.033	11.542	12.216	15.623	10.586	9.584	10.482	9.743	11.922	8.073	3.829	7.002	8.214	9.182	9.072	0.368	8.719	13.606	5.704	2.997	6.834	4.515	7.807	8.338	7.381	4.095	0	4.346	4.138	1.991	2.717	8.912	4.775	2.982	5.06	6.395	12.259
TXNDC12-AS1	0	0.359	0	0.455	0.529	1.306	0	0	0	0.363	0.425	0.998	0.469	0.406	0	0	0	0	0.439	0	0	0	0	0	0	0	0	0	0	0	0	0	0	0.798	0	0	0.424	0	0.623	0	11.632	0.775	0	0	0.385
BTF3L4	22.346	13.37	12.983	18.332	27.871	26.548	20.156	23.736	12.073	25.864	16.286	47.867	15.952	33.034	26.873	22.678	15.903	15.887	16.956	11.232	13.12	13.079	16.608	9.772	16.628	22.689	11.936	9.714	9.596	18.242	12.483	12.057	13.242	7.85	8.774	15.507	23.592	6.769	9.364	34.957	20.844	15.067	18.093	17.329	39.555
ZFYVE9	12.352	13.675	12.691	13.332	10.518	13.349	15.3	9.897	6.276	7.646	12.116	19.626	14.755	7.437	12.97	6.839	12.939	10.436	5.214	6.699	5.308	8.08	7.448	30.106	5.894	15.069	12.638	7.149	12.244	10.623	12.227	13.001	9.082	4.063	31.413	7.786	9.155	6.073	2.974	7.512	11.68	7.287	5.217	7.629	14.306
RP4-800M22.1	5.442	0.413	0.725	0	0.609	3.005	0	1.095	0	0	0	4.592	1.078	0.467	1.021	1.523	1.67	1.248	1.514	0	0	1.055	0.865	0	0.931	1.089	0.492	0	0.494	0	0.53	0.534	0	0.918	0	0.39	3.417	0.297	0	2.787	0	0.446	0	0	1.773
RP4-800M22.2	0	0	0	0.212	0.246	0	0	0	0	0	0	0	0	0	0	0	0	0	0	0	0	0	0	0	0	0	0	0	0	0	0	0	0	0	0	0	0	0	0	0	0	0	0	0	0
PDCL3P6	0	0	0.175	0	0	0	0.579	0	0	0	0	0	0	0	0	0	0.268	0	0	0	0	0	0	3.572	0	0	0	0	0	0	0	0	0	0	3.247	0	0	0	0	0	6.442	0	0	0	0
RP4-800M22.4	0	0	0	0	0	0	0	0	0	0	0	0	0	0.403	0	0	0	0	0	0	0	0	0	0	0	0	0	0	0	0	0	0	0	0	0	0	0	0	0	0	0	0	0	0	0
DNAJC19P7	0	0	0	0	0	0	0	0	0	0	0	0	0	0	0	0	0	0	0	0	0	0	0	0	0	0	0	0	0	0	0	0	0	0	0	0	0.482	0	0	0	0	0	0	0	0.438
ANAPC10P1	0	0	0	0	0	0	0	0.335	0	0	0.299	0	0	0	0.312	0	0	0	0	0	0	0	0	1.008	0	0	0	0	0	0	0	0	0	0	1.767	0	0	0	0	0	4.908	0.545	0	0	0
CC2D1B	14.663	8.632	7.721	14.214	13.648	15.716	8.729	11.355	15.371	12.309	13.425	21.416	9.642	13.31	10.477	7.491	10.788	11.271	11.363	6.306	8.114	9.436	10.19	18.368	8.553	8.156	9.439	3.658	7.714	6.364	7.941	7.997	10.189	7.644	21.655	14.128	15.199	7.034	9.154	12.417	7.043	8.048	12.295	8.906	12.389
RP11-155O18.6	38.719	15.426	13.246	27.323	47.108	41.802	27.175	33.321	53.178	34.829	36.136	51.411	25.318	34.108	24.425	15.897	27.591	36.35	39.501	15.654	20.989	20.189	28.964	0	19.42	21.781	23.086	8.537	28.355	14.456	23.513	16.249	27.227	23.143	0	37.603	48.814	21.47	22.117	29.484	4.653	20.532	29.947	16.331	30.827
PLA2G12AP1	0.592	0.247	0.651	0.313	1.093	0.45	1.079	0.328	0.757	0.25	1.171	2.405	0.968	0.559	0.306	0	1	0.747	1.209	0	0	0.316	0.777	3.454	0.836	0.326	0.294	0.619	0	0	0.317	0.32	0	0	0.769	0	0.584	0.178	1.501	1.668	8.007	0	0.251	0	1.326
ORC1	3.73	3.199	3.555	10.434	5.31	11.325	14.952	13.442	6.495	8.897	6.529	11.684	6.271	7.191	9.13	0.711	5.755	5.98	4.892	5.418	6.3	6.251	7.175	29.204	6.815	9.735	2.647	0.39	4.736	3.347	1.485	5.462	2.609	4.3	20.955	8.979	4.731	2.018	1.119	17.608	7.779	2.543	3.076	2.236	9.688
PRPF38A	25.122	13.933	15.496	33.578	22.02	26.947	23.511	20.198	17.411	24.545	26.911	49.946	18.242	23.879	27.068	17.76	15.922	20.096	11.526	13.48	17.897	16.457	16.715	37.394	18.593	23.494	13.649	7.359	13.301	16.245	14.656	16.362	14.875	14.532	37.952	22.919	17.571	12.281	11.065	21.994	12.7	16.357	15.092	13.692	27.081
ZCCHC11	1.464	2.373	2.116	4.891	8.943	7.82	3.406	1.298	3.019	2.942	4.628	17.722	3.984	1.97	8.436	2.974	6.94	2.082	1.208	3.43	3.314	2.636	1.135	18.13	2.305	4.24	2.012	2.31	2.624	3.034	3.094	2.869	4.29	1.599	29.558	2.927	2.264	1.511	1.571	3.061	3.762	1.721	1.789	2.344	7.217
RP11-25O10.2	0.369	0	0	0	0.908	0	0	0	0	0	0.365	0.856	0	0	0.381	0	0	0	0	0	0.305	0	0	0	0	0.406	0	0	0	0	0	0	0	0	0	0	0	0	0	0	0	0	0.313	0	0
EEF1GP7	0	0	0	0	0.294	0	0	0	0	0	0	0.278	0	0	0	0	0.269	0	0	0	0	0	0	0	0	0	0	0	0	0.35	0	0	0	0	0.155	0	0	0	0	0	0	0	0	0	0
GPX7	4.476	3.401	3.646	3.159	63.396	3.474	1.933	5.833	16.79	12.583	13.172	17.658	20.706	6.009	33.783	21.952	17.796	3.513	4.668	14.385	8.719	4.774	3.479	3.48	10.665	3.613	2.57	1.039	2.782	6.249	2.239	4.616	13.66	3.691	3.551	7.363	17.863	10.168	13.109	5.043	13.447	30.545	20.436	50.084	32.966
FAM159A	0.134	0.392	0.197	0.568	0.413	0.509	0	0.371	1.372	0	0.199	0.156	0.365	0.317	0.415	1.101	0.906	0.085	0.411	0.313	0.055	0.787	0.059	0.112	0.694	0.369	0.2	0.21	0.402	0.294	0	0.29	3.204	0.124	0.131	0.211	0.596	0.121	0.874	0.315	7.616	0.121	1.537	0.268	0.961
SELRC1	18.617	15.131	16.627	27.408	34.299	25.108	33.98	34.192	14.662	18.409	27.642	44.953	21.937	17.304	28.875	13.58	20.308	34.441	8.099	19.485	20.708	16.933	28.672	12.122	19.196	31.516	10.8	8.192	12.269	13.254	12.457	15.807	11.397	10.518	13.738	14.585	10.536	9.887	5.269	20.583	4.088	11.829	10.99	10.101	28.694
NDUFS5P3	0	0	0	0	0	0	0	0	0	0	0	0	0	0	0	0	0	0	0	0	0	0	0	0	0	0	0	0	0	0	0	0	0	0	0	0.413	0.517	0	0	0	8.501	0	0.445	0	0
ZYG11B	9.014	10.916	9.897	15.548	9.175	9.891	9.058	5.485	8.854	9.035	11.236	19.134	9.801	6.497	7.824	7.948	7.007	11.497	5.58	5.39	6.234	5.943	7.595	8.566	4.45	9.808	7.919	5.242	7.692	7.123	8.233	7.87	6.262	6.251	11.886	5.953	7.155	4.077	4.139	7.77	12.518	4.999	6.278	7.981	11.743
RP11-159C21.4	1.479	0.925	0.542	1.174	1.819	2.806	1.347	2.454	1.891	0.624	0.731	0	0	0.698	2.671	1.138	1.248	0.466	0.754	0.69	0.611	0	0	0	0.348	0.814	0.367	0.386	0.369	0.54	0.396	0	0.441	0	0.96	1.456	0.73	1.334	1.071	0.347	11.995	1.665	0.314	1.477	1.987
RNU6-969P	0	0	0	0	0	0	1.946	0	0	0	0	0	0	0	0	0	0	0	0	0	0	0	0	0	0	0	0	0	0	0	0	0	0	0	0	0	0	0	1.16	0	0	0	0	1.6	0
ZYG11A	2.903	0.657	0.131	0.114	2.513	0.218	0	0	0.031	0	0.319	2.453	0.117	0.237	0.629	0.037	0.927	0.181	0.183	0.301	0.089	0.153	0.031	1.194	0.169	0	0.107	0	0.394	0.209	0.038	0.155	0.043	0.033	0.233	0.056	0.212	0.108	0.182	0.034	3.1	0.387	0.03	0.072	2.857
RP4-631H13.2	3.541	1.477	0	0.469	1.089	0	0	0	0	0	0.437	2.568	0.482	0.418	0.457	0	1.992	0	0	0.413	0.366	0.472	0	0	0	0	0	0	0	0.647	0	0.955	0.529	0.821	0	0	0.437	0	0.321	0.416	19.149	0	0	0	2.775
ECHDC2	7.476	8.186	6.564	9.121	11.862	12.993	0.249	0.777	3.205	8.402	8.284	18.196	4.448	7.166	11.417	4.385	4.247	7.656	11.701	1.761	2.274	4.369	4.503	12.844	3.164	8.937	9.188	7.517	7.992	6.754	7.526	5.305	6.97	9.078	18.334	6.152	6.351	6.597	9.809	1.483	8.781	9.564	5.887	3.814	6.906
RP4-631H13.6	0	7.214	2.819	7.122	16.556	11.675	0	0	0.819	9.727	8.549	20.074	1.048	7.258	8.93	0.987	2.163	1.212	2.942	2.69	1.59	2.05	1.681	4.804	0	9.522	7.642	8.031	7.679	1.404	2.06	4.149	6.887	7.132	0	0	0.948	0	0.696	0.902	15.593	0	0.816	2.881	1.722
RP4-631H13.4	0	0	0	0	0	0	0	0	0	0	0.95	0	0	0	0	0	0	0	0	0	0	0	0	0	0	0	1.91	1.004	0	0	0	0	0	0	0	0	0	0	0.696	0	0	1.731	0	0	0.861
SCP2	65.989	93.42	78.163	102.116	48.194	58.703	32.428	41.885	26.141	46.323	62.227	78.629	58.076	54.291	32.888	41.287	20.692	87.585	38.063	19.709	19.009	51.824	65.702	54.056	41.734	114.719	108.971	37.462	85.398	87.767	83.786	68.479	58.069	36.877	58.152	52.074	37.71	27.012	32.323	41.7	38.114	50.175	41.283	38.363	66.47
MIR1273F	0	0	0	1.799	0	0	0	0	0	0	1.679	0	0	0	0	0	1.912	0	0	0	0	0	0	0	0	0	0	0	0	0	0	0	0	0	0	0	0	0	0	0	0	0	0	0	0
RP4-631H13.5	0	0	0	0	0	0.647	0	0	0	0	0	0	0	0	0	0	0	0	0	0	0	0	0	0	0	0	0	0	0.425	0	0	0	0	0	0	0	0	0	0	0	0	0	0	0	0
RP11-334A14.2	0.332	0.83	0.486	0.351	1.633	0.504	0	1.101	0.283	1.679	2.623	3.464	0.723	0.626	1.027	0.341	0.373	0.837	0.338	0.31	0	0.708	0	0	0.624	0.73	1.319	0.693	0.663	0	0.711	0.716	0.396	0	0.431	0.261	1.309	0.399	0.24	0.311	0	0	0.282	0	1.189
TUBBP10	0	0.108	0	0	0	0	0	0	0	0	0	0	0	0	0.133	0	0	0	0	0	0	0	0	0	0	0	0	0	0	0	0.139	0	0	0.12	0	0	0	0	0	0	0	0	0	0	0.116
PODN	6.489	7.528	8.712	4.853	7.246	4.872	0.428	2.536	5.802	1.874	15.856	10.801	7.533	7.655	6.698	95.955	1.746	11.429	3.274	6.547	3.907	7.184	3.361	12.161	4.543	4.968	4.871	1.694	5.846	6.286	8.201	2.816	7.622	7.817	27.234	4.054	11.934	15.436	5.464	3.443	85.047	34.423	19.728	40.689	0.695
RP11-334A14.5	23.053	17.722	20.069	11.438	19.942	6.562	0.875	9.166	19.652	3.341	43.781	25.492	18.057	22.098	13.014	248.445	2.837	26.346	15.067	13.106	9.531	16.903	9.133	0	7.452	11.497	16.823	4.89	12.95	18.945	20.459	7.385	23.656	30.402	0	14.749	37.316	64.54	30.254	12.85	492.775	137.85	66.658	156.166	0.968
HIGD1AP11	0	1.002	0.44	0	2.957	0	0	0	0.512	0	2.968	2.091	1.309	0	0.62	9.249	1.352	0.758	0	1.121	0	0	0.525	0	0	0.661	0	0	0	0	0	0	0	0.557	0	0	1.778	0.361	0	0.564	16.243	1.623	2.55	1.8	0
SLC1A7	0.476	2.053	1.688	11.599	36.048	0.542	0	0.088	0.508	0.569	17.105	2.303	0.389	1.237	0.328	2.16	14.875	0.801	0.851	0.296	6.139	0.296	0.069	0.265	0.149	0.306	5.168	0.124	1.269	0.232	0.681	0.129	0.521	0.7	15.897	0.375	1.214	1.886	1.035	0.112	6.655	2.86	0.64	4.521	0.178
RP11-334A14.8	0.09	0.375	0	0	0.553	0.136	0	0.099	0.077	0.076	0.355	0.313	0	0	0	0.554	0.101	0	0.183	0.084	0.074	0	0	0	0	0.297	0.089	0	0	0	0	0	0.107	0.417	0.058	0.071	0.71	0.487	0.065	0.084	1.945	0.972	0	0.09	0
CPT2	30.616	28.583	32.887	39.108	34.442	25.456	20.548	22.273	16.022	17.018	32.307	37.529	29.808	15.685	19.758	13.504	19.088	53.079	20.133	13.705	14.642	34.763	42.337	38.48	21.675	32.771	41.679	21.437	38.032	27.314	33.128	36.028	26.163	12.386	47.185	20.408	17.519	14.632	12.713	31.343	8.023	13.985	18.306	11.364	27.599
RP5-1024G6.2	94.058	62.909	86.369	97.522	91.234	76.518	55.764	76.011	45.154	49.27	83.43	90.133	78.367	43.933	48.38	33.279	58.512	140.476	62.881	29.65	36.632	101.002	102.169	1.07	66.719	95.044	104.954	57.665	92.327	66.597	84.63	94.573	77.048	38.409	3.958	50.051	39.592	44.008	38.12	84.686	8.679	35.267	49.052	34.955	66.132
C1orf123	21.219	11.567	10.389	20.079	18.818	14.172	12.023	19.371	12.592	15.27	12.299	25.314	12.665	13.623	16.176	29.398	9.701	10.543	14.342	8.044	8.959	10.276	11.997	9.056	10.224	18.609	12.07	7.361	11.007	11.666	11.571	9.588	11.773	8.276	9.294	16.709	18.235	12.33	13.681	19.357	42.368	24.137	21.672	25.129	14.976
RP5-1024G6.7	0	0	0	0	0.173	0.071	0	0	0	0.079	0.046	0.054	0	0.044	0	0	0	0	0	0	0	0	0	0	0	0	0	0	0	0	0	0.051	0	0	0	0	0	0.056	0	0.044	4.813	0.127	0	0	0.126
MAGOH	77.265	28.86	28.743	61.461	31.687	70.348	67.321	71.242	46.753	68.746	45.789	91.645	33.457	51.872	61.361	47.206	44.631	34.654	34.721	41.299	41.358	40.835	39.006	82.365	43.9	70.361	26.051	12.008	23.998	31.412	21.687	28.538	27.733	33.593	107.002	97.601	51.957	37.608	37.63	113.988	34.195	77.031	44.02	46.748	73.015
RP5-1024G6.5	2.991	1.307	0.731	1.809	7.36	2.379	2.249	2.364	2.186	2.643	4.222	3.801	1.707	2.42	1.029	2.339	1.282	2.335	0.581	1.196	1.296	0.911	3.238	0	1.875	3.606	0.425	0.893	1.138	1.249	0.611	0.615	2.041	1.453	0	7.963	1.546	1.028	1.444	12.837	10.783	3.719	2.539	1.992	3.827
RP5-1024G6.8	1.236	0.838	0.623	1.881	4.278	10.558	8.072	3.249	2.437	8.015	6.719	6.634	1.6	1.969	2.154	0.793	1.565	2.923	2.759	1.514	3.706	1.154	0.946	0	3.561	9.355	0.537	0.726	0.849	1.919	0.497	0.584	1.015	3.727	0	14.481	1.296	1.161	1.287	24.011	4.178	4.244	3.017	1.235	7.959
LRP8	0.357	0.634	0.627	1.233	2.515	10.645	10.625	4.629	4.356	9.321	5.778	5.212	2.409	2.782	2.822	1.293	2.353	2.548	2.789	2.728	5.7	1.977	0.977	15.641	3.867	7.848	0.165	0.149	0.522	0.833	0.433	0.77	0.908	1.962	15.611	11.997	1.243	0.6	0.843	12.563	3.856	2.033	2.724	0.736	4.939
RP4-784A16.1	0	0	0	0	0	0	0.435	0	0	0.302	0	0	0	0	0	0	0.403	0	0.365	0	0.296	0	0	0	0	0	0.356	0	0	0	0	0	0	0	0	0	0	0	0	0	7.741	0	0	0	0
RP4-784A16.2	0	1.039	0.365	0.528	0.92	7.945	7.871	5.515	2.337	6.305	4.186	4.915	1.086	0.706	1.286	0.256	2.523	2.514	1.525	2.092	5.358	1.063	1.743	0.415	3.047	7.68	0	0.26	0.498	0.728	0.534	0.269	0.595	0.462	0	3.925	0.246	0.15	0.361	3.509	4.043	0	0.846	0	2.232
RP4-784A16.3	0	0	0	0	0.873	1.078	0	0	0	0	0	0	0	0	0	0	0	0	0	0	0	0	0	0	0	0	0	0	0	0	0	0	0	0	0	0	0	0	0	5.997	11.514	0	0	0	0
RP4-784A16.4	0	0	0	0	0	0	0.272	0.495	0	0.566	0	0	0	0	0.231	0	0	0	0	0	0	0	0	0	0	0	0	0	0	0	0	0	0	0	0	0	0	0	0	0.84	6.048	0	0	0	0
RP4-784A16.5	0	0.247	0	0.628	2.92	0.45	0.36	0	0.506	1.251	0.293	4.819	0.323	0	1.531	0	0	0	0	0.277	0.491	0	0	0	0.558	0.327	0	0	0	0	0	0	0.354	0	0	0.234	0	0.178	0	1.393	0	0	0	0	0.531
RP11-117D22.2	0.198	0	0	0	0	0.601	0	0	0.506	0	0	0	0	0.187	0.204	0.812	0	0	0	0.369	0	0.211	0.173	0	0	0	0	0.207	0.198	0	0	0	1.418	0	0	0	0	0	0.86	0	0	0.178	0	0.395	0
SLC25A3P1	0	0	0	0	0	0	0.065	0.059	0	0	0	0	0	0	0	0.055	0	0	0	0	0	0	0	0	0	0	0	0	0	0	0	0	0	0	0	0	0	0	0	0.299	4.312	0.144	0	0	0
DMRTB1	0	0.057	0	0	0	0	0	0	0.059	0	0.068	0.32	0	0	0.142	0	1.008	0	0	0	0.057	0	0	0	0	0	0	0	0	0	0	0	0	0	0	0	0	0	0.05	0	7.456	0	0	0.069	0
GLIS1	0.598	0.399	0.746	0.886	0.221	0.091	0.145	0.397	1.887	1.665	0.768	0	1.304	1.186	0.062	0.307	0.135	0.905	0	0.446	1.434	1.467	0.157	1.296	0.619	0.132	0.476	0.125	0.956	0.175	0.192	0.387	0.5	1.72	0.039	0.377	0.118	1.043	0.347	0.168	1.617	0.215	0.355	0.359	0.214
NDC1	28.467	20.433	22.118	44.072	21.32	33.322	49.105	40.486	15.638	29.78	27.418	44.696	18.671	22.014	24.583	7.969	18.207	44.202	16.61	18.368	18.23	24.317	28.614	19.646	18.022	36.632	13.412	5.748	21.755	19.526	12.708	23.508	13.925	24.641	23.832	24.66	16.807	12.448	9.559	55.018	9.742	15.221	14.877	9.588	42.691
SNORA58	0	0	0	0.435	1.012	0	0	0	0	0.694	0	0.954	0	0.388	0	0	0	0.519	0	0	0.68	0	0.36	62.35	0	0	0	0	0	0	0	0.444	0	0.381	8.007	0	0	0	0.298	0.386	0	0	0	0.411	0.368
AL049745.1	0	0	0	0	0	0	0	0	0	0	0	2.788	0	0	0	0	0	0	0	0	0	0	0	0	0	0	0	0	0	0	2.575	0	0	2.229	0	0	0	0	0	0	0	0	0	0	0
YIPF1	48.625	26.887	28.332	40.75	34.813	74.727	33.83	38.147	32.12	18.085	29.875	27.214	39.765	30.432	43.044	23.54	23.961	33.9	28.412	15.84	18.842	31.45	39.52	15.755	29.061	53.436	32.929	20.297	34.43	35.465	32.399	40.018	29.342	22.377	25.467	59.633	41.804	26.416	25.826	81.372	36.641	26.486	51.707	30.573	75.232
DIO1	0.147	0.061	0.054	29.806	36.73	6.267	0.179	1.305	0	0.124	0.146	3.421	0	0.07	0.837	0.151	1.825	0.093	12.709	0.069	0	0.079	0.129	0	0.139	0.081	0.147	0	0	0	0.079	0	0.088	0	0.144	0	4.218	0.044	0	0	7.175	0.266	0	0.147	1.981
HSPB11	20.325	8.366	7.812	15.296	25.582	28.806	19.007	17.6	11.964	20.603	11.455	23.642	11.047	14.768	11.59	12.538	8.013	8.784	10.553	7.517	10.273	9.259	11.635	14.982	10.608	18.938	6.819	6.46	8.513	11.543	9.025	8.807	12.849	7.136	23.378	37.494	23.387	10.783	12.345	17.91	20.519	15.4	14.65	14.592	30.869
LRRC42	27.977	12.916	15.293	29.245	51.417	60.165	50.851	36.823	21.649	32.595	28.405	54.558	17.336	21.072	32.697	18.834	25.198	24.636	30.322	21.741	26.019	17.263	28.061	23.827	24.474	27.798	15.53	8.379	13.865	16.513	15.851	15.585	14.996	11.13	46.954	45.105	39.857	20.346	12.124	56.265	8.3	25.319	51.883	22.443	95.423
HNRNPA3P12	0.791	0.66	0.348	1.005	0	0	0.577	0.35	0	0.133	0.782	0.367	0.345	0.896	0.817	0.975	0.178	0.399	0.161	0.591	0.916	0.675	0.692	0.264	0.744	0.348	0.315	0	0	0.231	0	0.171	0	0	0.103	2.118	2.498	0.571	0.344	2.228	9.412	0.427	0.806	0.158	0.283
LDLRAD1	0.722	0.151	0.132	0	27.757	2.466	0	0.2	0	0.457	0.535	0	0.59	1.363	0.186	0.185	0	0.228	0	1.515	0	0	1.578	0	0.509	0.397	0.538	0.188	0.18	0.791	1.741	0	0.431	0	0.82	0.853	0	0	0	0	4.88	0.163	0	0	0.808
AL353898.1	0	0	0	0	5.749	0	0	0	0	0	0	0	0	0	0	0	0	0	0	0	0	0	0	0	0	0	0	0	0	0	0	0	0	0	0	0	0	0	0	0	0	0	0	0	0
RP4-758J24.5	3.518	3.706	3.869	8.623	7.859	6.606	2.699	1.639	2.92	4.762	7.044	19.871	2.018	4.107	2.198	2.946	1.667	3.502	2.645	1.036	1.914	2.567	5.1	0	3.047	6.521	5.336	2.611	2.774	2.57	4.266	2.498	3.537	3.864	0	2.479	4.841	1.336	2.681	3.911	6.508	6.252	2.986	7.029	10.614
TMEM59	274.621	238.593	208.268	246.132	160.246	206.777	157.875	182.492	92.435	109.155	131.229	175.534	138.242	219.008	124.045	131.651	89.576	259.498	85.806	61.136	85.981	128.295	190.359	74.711	125.153	464.859	251.705	140.212	169.52	253.736	222.952	187.204	160.939	123.996	128.289	198.146	182.142	104.792	111.833	161.34	158.237	185.26	264.323	166.949	281.935
AL353898.2	0.097	0.404	0.071	0.718	0.477	0.735	0.235	0.107	0.248	0.408	0.191	0.112	0.106	0.274	0.5	0.099	0.218	0	0.593	0.271	0	0.103	0	0	0	0.533	0.096	0.202	0.29	0.141	0.208	0.209	0.231	0.359	0	0.153	0.382	0.116	0.912	0.091	3.142	0.174	0.329	0.193	0.694
TCEANC2	3.494	3.371	4.212	7.121	4.405	5.874	4.454	4.792	3.249	3.969	5.649	14.907	5.129	2.916	3.368	3.438	1.819	6.117	2.298	2.37	2.889	2.987	5.276	0.866	3.367	3.273	2.668	1.749	3.402	2.7	3.435	2.929	4.034	2.758	0.806	3.547	1.88	1.059	1.589	4.879	3.747	2.314	2.451	2.509	4.577
RP4-758J24.4	0	0.589	0.518	0.748	0	0	0	0	0	0	0.698	0	0	0	0	0	0	0	0.721	0	0	0	0	0	0	0	0.702	0	0	0	0	0	0	0.656	0	0	0	0	0	0	22.931	0	0	0	1.266
AL353898.3	4.618	1.65	3.385	6.983	1.623	4.006	4.808	0.73	2.249	5.007	3.911	15.307	5.032	0.623	2.043	4.062	0.742	1.664	2.019	0.615	3.818	5.628	5.768	0	2.481	0.726	3.278	1.378	1.318	0.964	4.949	3.559	3.938	3.059	0	7.272	3.905	3.57	3.821	9.909	3.567	4.752	3.92	1.977	5.318
AL161915.1	1.698	1.101	0.968	2.596	4.295	2.435	1.604	1.357	0.885	2.625	2.517	13.682	1.234	1.336	1.753	1.646	0.743	1.19	1.54	1.232	0.39	1.207	1.65	0	1.065	0.935	1.594	0.985	1.696	1.792	0.404	1.425	1.014	2.275	0	1.412	1.396	1.191	2.664	2.126	6.632	2.294	1.602	1.885	4.479
CDCP2	0.108	0	0	0.114	0.133	0	0	0	0.046	0	0	0.062	0.059	0	0	0.055	0	0	0.11	0.05	0	0	0	0.09	0	0	0	0	0	0	0	0.058	0	0	0	0.042	0	0.065	0.117	0	4.951	0.049	0	0.269	0
RP11-446E24.4	0	0	0	0	0	0	0	0	0	0	0	0.218	0	0	0	0.129	0	0	0	0	0	0	0.11	0	0	0	0.062	0	0	0	0	0	0	0	0	0	0	0	0	0	0	0	0	0.063	0.056
AL357673.1	3.472	3.527	3.424	9.554	3.029	5.366	4.984	4.4	1.829	4.844	4.491	18.747	2.27	2.502	3.323	4.341	2.273	2.547	1.159	1.767	1.566	3.029	5.022	1.788	2.374	4.307	2.258	2.835	3.152	1.475	3.112	2.861	3.467	2.693	1.966	4.125	2.74	2.087	1.737	3.259	3.754	6.423	1.447	3.027	2.714
CYB5RL	0.512	1.91	1.58	4.192	2.055	2.209	1.669	2.265	1.056	2.385	2.236	7.752	1.644	1.22	1.446	1.355	1.122	1.359	0.77	0.98	1.604	1.121	1.743	1.975	1.241	2.55	1.017	1.21	1.668	1.889	1.79	1.047	1.608	1.174	1.731	0.891	0.346	0.34	0.8	0.86	4.079	1.237	0.617	0.431	1.182
MRPL37	95.81	41.74	47.407	99.386	60.932	81.815	112.611	104.034	49.434	70.537	79.454	95.664	50.659	55.917	71.666	43.639	52.226	75.13	52.145	47.254	48.989	57.122	76.43	57.831	59.82	88.277	40.082	22.996	45.033	35.839	36.989	51.946	43.267	39.618	40.723	86.952	70.263	39.717	40.934	107.825	22.883	73.593	59.049	44.916	66.153
SSBP3	42.64	33.787	25.456	65.37	58.519	10.26	30.727	26.67	24.334	14.139	26.013	42.602	28.198	20.259	34.316	21.569	23.68	29.707	13.757	16.934	19.053	19.839	30.389	41.121	26.33	25.751	43.589	22.552	25.871	19.7	35.316	20.455	22.48	17.879	79.008	31.753	22.195	21.033	16.8	17.765	11.833	34.572	17.949	16.974	44.707
SSBP3-AS1	0.328	0.273	0.12	1.04	0.202	0	0.199	0.362	0.279	0.276	0.324	0.38	0.536	0.464	0.169	0.336	0.184	0.413	0.501	0.458	0.271	0.524	0.143	0	0.154	0.901	0.163	0.513	0.491	0	0.527	0.707	0.587	0.76	0	0.258	0.323	0.197	0.119	0.308	2.657	0.59	0	0.327	0.293
RP5-997D24.3	0	0	0	0	0	0	0	0	0	0	0	0	0	0	0	0	0	0.191	0	0	0	0.323	0	0	0	0	0	0	0	0	0	0	0	0	0	0	0	0	0	0	10.643	0.136	0	0	0
RP4-705F19.1	0	0	0	0	0	0	0	0	0	0	0	0	0	0	0	0	0	0	0	0	0	0	0	0	0	0	0	0	0	0	0	0	0	0	0	0	0	0	0	0	0	0	0	0	0.521
RP5-866L20.1	0.246	0	0	0	0	0	0	0	0	0	0	0	0	0	0.254	0	0	0	0	0	0	0	0	0	0	0	0	0	0	0	0	0	0	0	0	0	0.243	0	0	0	3.995	0	0	0	0
HNRNPA1P63	0	0	0	0	0	0	0	0.193	0	0	0	0	0	0	0	0	0	0	0	0	0	0	0	0	0	0	0	0	0	0	0	0	0	0	0.453	0	0	0	0.126	0	3.778	0	0	0	0
ACOT11	8.834	9.923	11.021	15.148	9.767	3.477	7.112	4.44	2.921	3.747	14.652	5.474	5.668	3.771	3.289	0.884	1.473	12.813	2.846	3.117	4.471	8.192	6.731	11.303	4.535	3.317	20.467	4.37	14.033	6.114	8.452	9.626	5.49	4.568	19.189	10.903	2.838	5.322	3.416	3.524	5.122	3.055	7.821	1.6	6.941
FAM151A	27.77	16.371	20.85	29.483	21.263	5.477	14.064	11.325	6.508	9.198	25.784	9.831	12.618	8.077	6.495	1.808	10.667	24.123	6.334	7.749	10.406	15.569	11.664	0	8.994	7.11	39.852	9.288	26.978	13.238	16.094	21.729	11.42	9.805	1.633	28.209	8.609	13.872	10.448	8.821	9.981	7.253	20.796	5.448	15.63
RP11-240D10.4	0	0	0.198	0	0	0	0	0	0	0	0.267	0	0	0	0	0	0	0	0	0	0	0	0	0	0	0	0	0	0	0	0	0	0	0	0	0	0	0	0	0	2.92	0	0	0	0
MROH7-TTC4	0	0.02	0	0	0.058	0	0	0	0	0	0	0.028	0	0.022	0.024	0	0	0	0	0.022	0.02	0	0	0	0	0.026	0	0	0	0	0.025	0.026	0	0.022	0.108	0	0	0	0	0	0.641	0	0	0	0.021
MROH7	0.019	0.031	0.109	0.118	0.069	0	0.045	0	0	0	0.129	0.172	0.02	0.035	0.038	0.095	0.021	0.023	0	0	0.031	0	0	0.093	0.017	0.061	0.148	0.097	0.037	0	0.06	0.04	0.044	0.138	0.41	0.029	0.073	0.078	0.121	0.052	1.507	0.084	0.142	0.037	0.017
TTC4	1.049	0.875	0.734	1.01	2.464	2.245	1.217	2.955	1.382	3.177	2.027	2.877	1.351	2.566	2.166	1.713	1.342	1.504	1.216	1.112	1.223	1.272	1.084	0.715	1.57	2.205	1.185	0.598	0.81	1.185	1.227	1.081	1.481	0.708	0.929	0.751	0.8	0.43	0.622	0.806	2.321	0.601	0.607	0.905	2.05
PARS2	5.805	3.646	4.361	5.235	6.79	5.441	5.398	6.265	2.505	3.445	7.224	14.386	3.905	4.938	6.51	4.34	6.935	5.242	1.755	4.948	5.038	3.44	5.953	2.149	3.977	7.021	3.775	3.368	4.294	2.513	4.762	3.945	4.536	2.726	6.744	5.136	5.728	3.318	1.713	6.056	2.713	3.55	3.225	1.862	6.805
TTC22	12.029	19.715	14.643	21.173	9.297	12.147	4.657	1.26	7.247	11.339	16.911	26.946	10.99	5.218	26.268	1.568	2.938	27.151	1.275	3.188	4.411	14.104	12.291	8.099	9.823	12.72	26.309	1.277	18.227	10.309	18.965	17.328	8.26	6.158	10.944	36.751	3.837	6.498	4.285	1.2	4.356	2.151	14.315	1.97	15.726
RP11-67L3.2	0	0	0.36	0.519	2.413	0.745	0	0	0	1.241	0.969	2.276	0	0.463	0	0	0	1.855	0	0	0	0	0.429	0	0.461	0.54	0.487	0.512	0.49	0.716	0	0.529	1.171	0	0	0	0	0	0	0	5.304	0	0	0	0
C1orf177	0.473	1.105	0.486	0.601	1.514	0.431	0.23	0	1.21	0.559	0.842	0.549	0	0.089	0.293	0	0.32	1.791	0.193	0	0.157	0.606	0.248	2.681	0.356	0.729	0.941	0.198	0.567	0.277	0.609	0.409	0.339	0.263	1.413	1.342	0.374	0.398	0	0	2.559	0	0.402	0.284	0.848
DHCR24	78.368	125.997	74.473	201.991	92.783	129.503	106.057	216.965	100.29	116.428	129.919	143.527	120.991	91.698	67.015	9.408	708.719	155.289	101.398	32.829	101.385	109.761	193.841	152.642	121.467	101.18	135.994	135.843	121.383	86.382	173.613	165.094	95.93	26.594	137.288	98.785	85.283	36.918	35.708	142.594	24.373	14.121	55.241	33.449	86.036
RP11-67L3.5	7.314	52.206	30.454	79.893	40.311	89.717	61.479	139.185	47.134	76.231	76.03	78.744	80.662	37.275	41.975	6.005	425.592	103.667	21.19	18.832	65.556	73.323	136.591	4.874	70.155	66.329	79.365	74.854	80.048	40.603	98.129	96.603	53.097	7.055	6.265	17.738	14.721	4.046	3.389	21.972	1.582	1.844	13.907	4.091	24.368
RP11-67L3.4	0.66	0.55	0.322	0	1.082	0	0.801	0.243	0.187	0.742	0.652	2.551	0	1.245	0	0	0.495	0.832	0	0	0.727	0.469	0.192	0	0.62	0.484	0.437	0.689	0.439	0	0.236	0	0.525	0	0	0	0.868	0.132	0.318	1.445	10.701	0	0.56	0.22	0.591
TMEM61	1.227	1.279	0.562	0.974	34.335	4.656	0	0	1.699	2.069	2.273	0.712	0.836	1.447	2.849	0.472	0	1.934	0.156	0.143	0.507	1.799	0.134	0.255	1.009	8.27	1.371	3.203	3.522	1.792	5.259	1.158	0.732	0.711	0.498	19.561	0.303	2.213	0.333	0	4.146	0	9.242	0.766	1.373
RP11-12C17.2	0.393	1.639	1.152	2.08	66.245	11.934	0	0	2.68	3.977	5.437	0.912	2.142	3.709	4.868	0.807	0.442	4.956	0	0	0.325	2.934	1.375	0	0.739	14.275	1.953	2.873	6.28	1.723	6.739	5.514	1.408	2.552	0	40.852	0.388	1.418	0.285	0.369	4.25	0	21.019	3.926	3.872
BSND	0	0	0	0	19.193	0.221	0	0	0	0.123	0	0.056	0.053	0	0	0	0.273	0	0.049	0	0	0	0	0	0	0	0.048	0	0	0	0	0	0	0	0	0	0	0	0.035	0	1.048	0	0	0	0
PCSK9	5.148	4.266	2.818	3.759	0.361	6.579	23.944	14.275	5.971	1.154	6.89	2.041	7.634	1.661	7.634	0.1	78.923	21.529	3.856	3.587	33.46	7.297	15.44	5.591	21.141	20.512	3.723	0.034	7.223	5.617	1.641	15.294	4.668	0.635	8.246	11.596	49.922	2.214	0.401	39.61	1.762	0.499	15.848	1.627	2.947
USP24	13.333	20.679	17.737	26.568	20.098	31.236	21.083	10.619	13.497	14.236	18.542	22.737	18.163	11.472	22.127	10.323	19.625	20.184	11.653	10.804	12.213	15.63	15.74	69.029	12.768	12.413	15.991	9.393	15.668	10.999	16.737	14.946	15.183	9.968	87.301	9.073	10.192	6.393	5.69	12.881	9.323	7.051	9.038	6.688	8.493
RP11-101C11.1	0	0	0	0	0	0	0	0	0	0	0	0	0	0	0	0	0	0	0	0	0	0	0	0	0.248	0	0	0	0	0	0	0	0	0	0	0	0	0	0	0	19.96	0	0	0	0.236
GYG1P3	0	0	0	0	0	0	0	0	0	0	0	0	0	0	0	0	0	0	0	0	0	0	0	0	0	0	0	0	0	0	0	0	0	0	0	0	0	0	0	0	0.915	0	0	0	0
GOT2P1	0	0	0	0	0	0	0	0	0	0	0	0	0	0	0	0	0	0	0	0	0	0	0	0.214	0	0	0	0	0	0	0	0	0	0	0	0	0	0	0	0	2.779	0	0	0	0
RP11-466L17.1	0	0	0	0	0	0	0.05	0	0	0	0	0	0.045	0	0	0	0	0	0	0.039	0.034	0.044	0.036	0	0	0	0	0	0	0	0	0	0.049	0	0	0	0	0	0.03	0	1.791	0.112	0.035	0	0
RP11-90C4.1	0	0	0	0	0	0	0	0	0	0	0	0	0	0	0	0	0	0	0	0	0	0	0	0	0	0	0	0	0	0	0	0	0	0	0	0	0	0	0.189	0	0	0.235	0	0	0
RP11-90C4.3	0	0	0	0	0	0	0	0	0	0	0	0	0	0	0	0	0	0	0	0	0	0	0	0	0	0	0	0.388	0	0	0	0	0	1.033	0	0	0	0	0	0	16.063	0	0	0	0
RP1-158P9.1	0	0	0	0.244	0	0	0	0	0	0	0	0	0	0	0	0	0	0	0	0	0.19	0	0	0	0.216	0	0	0	0	0.336	0	0	0	0.213	0	0	0	0	0.333	0	1.244	0	0	0	0
RP4-710M16.1	0	0	0.139	0	0	0	0	0	0	0.159	0	0	0	0	0	0	0	0	0	0	0	0	0	0	0	0	0	0	0	0	0	0.204	0	0	0	0	0	0	0	0	0	0	0	0	0
RP11-504A18.1	0.249	0	0.274	0.132	0.306	0	0.151	0.276	0.106	0	0.123	0	0	0.118	0.257	0.511	1.261	0	0.127	0.232	0.206	0.133	0	0	0.117	0	0.247	0	0.249	0	0.267	0.134	0.149	0	0	0	0.614	0.15	0.09	0	1.347	0	0	0.373	0
RP4-710M16.2	0	0.257	0.226	0	0.759	0.469	0	0.342	0.789	1.822	0.61	0	0	0.291	0.956	0.317	8.334	0	1.574	0.288	0.255	0	0.54	0	0.29	0.34	0.92	0	0	0	0	0	0.369	0	0	0.486	1.827	0.186	0	0	15.021	0.278	0	0	0
PPAP2B	14.829	42.512	62.825	29.811	20.829	21.693	8.814	27.429	34.181	41.891	24.843	19.642	46.958	20.063	17.508	40.24	45.722	20.547	11.688	24.761	22.419	33.363	16.889	25.818	25.498	6.234	33.394	27.252	41.853	26.128	37.173	28.812	41.304	16.322	12.309	21.4	33.501	19.765	29.654	13.743	36.652	46.049	12.913	75.501	8.123
RPL21P23	0	0	0	0	0	0	0	0	0.312	0.308	0.361	0.424	0	0	0	0	0	0	0	0	0	0	0	0	0	0	0	0	0	0	0	0	0	0	0	0	0	0	0	0	7.909	0.659	0	0	0
RP11-377K22.3	0	0	0	0	0.478	0	0	0	0	0.328	0	0	0	0	0	0	0	0	0	0	0	0	0	0	0	0	0	0.406	0	0	0	0	0	0	0	0	0	0	0.281	0	4.201	0	0	0	0
RP11-377K22.2	0	0	0	0	0	0	0	0	0	0	0	0	0	0	0	0	0	0	0	0	0	0	0	0	0	0	0	0	0	0	0	0	0	0	0	0	0	0	0	0	6.451	0	0	0	0
PRKAA2	0.468	0.375	0.132	2.191	7.373	0.273	0	0	0.307	2.474	1.494	3.299	0.686	0.866	0.074	0.665	2.207	0.295	0.275	1.091	1.265	0.595	0.409	0.989	0.254	0.02	0.644	2.331	0.701	1.078	1.446	0.952	1.139	0.134	5.91	0.949	0.231	0.076	0.117	0.068	5.547	0.081	0.199	0.072	3.498
C1orf168	0.145	0.061	0	0.269	15.143	0.496	0	0	0.124	0.429	0.108	0.337	0.158	0.069	0.75	0	0.94	0.092	2.445	0.034	0.03	0	0.159	0.242	0	0	0.144	0.341	0.109	0.106	0.661	0.196	0.434	0.034	1.979	0.143	0.645	0.022	0.158	0.068	13.939	0.098	0	0	0.13
RP11-378I13.1	0	0	0	0	0	0	0	0	0	0	0	0	0	0	0	0	0	0	0	0	0	0	0	0	0	0	0	0	0.092	0	0	0	0	0	0	0	0.091	0	0	0	0.499	0	0	0	0
C8A	1.928	0	0.314	0.378	0.088	47.044	0.087	1.501	2.435	0.482	0.141	5.219	2.023	1.954	26.09	0.44	15.906	0	78.376	0.067	0.886	0.761	2.934	0.595	0.067	0	0.142	0	0.927	1.043	0.918	1.31	0.853	0.066	35.956	0.056	77.067	0.043	0.724	0.201	6.177	3.408	0	0	0.384
C8B	0.986	0	0.09	0.261	0.228	54.464	0	0.136	0.893	0	0.305	0.358	0.269	0.233	26.532	0.063	4.508	0	83.196	0.058	0.816	0.131	2.533	1.232	0.058	0	0	0	0.123	0	0.132	0.133	1.398	0	32.242	0.049	110.929	0	0.089	0.116	3	0.888	0	0.123	0
RP5-1103B4.3	0.276	1.61	4.043	2.043	0	0.837	0	0.305	1.881	1.395	2.725	0.64	1.803	0	1.139	0	0.621	0	3.657	0.257	1.824	0.294	1.929	0	0	0	0.822	0.576	2.478	0	2.069	3.571	4.281	0	0	0.434	4.081	0.166	0	0.518	7.456	0	0.234	0.275	0
DAB1	0.879	2.324	4.354	0.454	0.211	0.033	0.052	0.142	1.078	1.555	1.08	0.746	3.832	0.061	0.376	0.088	2.219	0.081	0.678	0.46	2.837	0.755	1.706	1.786	0.242	0	0.959	0.022	2.013	0.626	3.332	2.823	4.941	0.08	1.364	1.266	0.529	0.077	0.155	0.02	3.594	0.367	0.328	0.064	0.23
RP6-102O10.1	0	0	0	0	0	0	0	0	0	0	0	0	0	0	0	0	0	0	0	0.222	0	0	0	0	0	0	0	0	0	0	0	0	0	0	0	0	0	0	0	0	1.285	0	0	0	0.213
RP11-243M12.1	0	0.39	0.343	0	0	0	0	0	0	0	0	0	0	0	0	0	0	0	0	0	0	0	0	0	0	0	1.393	0	0.933	1.365	0.501	0.504	0	0	0	0	0	0	0	0	5.053	0	0	0	0
RP4-737A23.2	0	0	0	0	0	0	0	0	0	0	0	0	0	0	0	0	0	0	0	0	0	0	0	0	0	0	0	0	0	0	0	0	0	0.037	0	0	0.04	0	0	0	5.654	0.036	0	0	0
HNRNPA1P6	0	0	0	0	0	0	0	0.193	0	0	0	0	0	0.165	0	0	0	0	0	0	0	0	0	0.873	0	0	0	0	0	0	0	0	0	0	0.34	0.138	0	0	0	0	4.723	0	0	0	0.313
RP11-393I23.2	0	0.806	0	0	0.595	0	0	0.535	0.412	0	0	0	0	0	0.998	0	0	0	0	0	0.4	0	0	0.805	0	0	0.48	0	0	0	0	0	0	0	0	0	0	0	0	0	0	0	0	0	0
RP11-393I23.4	0	0	0.199	0	0.334	0	0	0	0	0	0	0	0	0	0.28	0	0	0	0	0	0	0	0	0	0	0	0	0	0	0	0	0	0	0	0	0	0	0	0	0	0	0	0	0	0
RP11-393I23.3	0	0	0	0	0	0	0	0	0	0	0	0	0	0	0	0	0	0	0	0	0	0	0	0	0	0	0	0	0	0	0	0	0	0	0	0	0	0	0	0	38.706	0	0	0	0
OMA1	9.591	14.11	11.376	17.528	9.407	11.128	10.387	9.511	4.358	13.392	7.824	16.482	13.313	10.932	6.398	7.987	7.177	15.462	4.8	5.741	3.479	10.954	9.296	18.466	9.446	21.064	10.071	9.686	12.109	16.194	11.637	13.329	13.128	7.134	26.66	9.477	5.625	5.658	9.009	17.542	19.572	7.863	6.299	6.147	8.145
RP4-592A1.4	0	0	0	0	0	0	0	0	0	0	0	0	0	0	0	0	0	0	0	0	0	0	0	0	0	0	0	0	0	0	0	0	0	0	0	0	0	0	0	0	0	0	0	0.399	0
TACSTD2	123.475	81.464	84.438	40.553	18.514	787.144	552.443	293.76	71.213	127.861	145.166	13.967	85.279	334.956	163.394	17.783	2.105	287.936	13.443	63.063	13.183	131.432	304.468	56.507	35.8	17.637	144.446	8.835	96.095	129.65	102.6	155.719	70.806	44.286	38.694	403.076	557.214	105.446	72.148	118.822	16.274	29.518	395.727	230.202	200.717
RP4-592A1.2	1.219	0.813	1.608	0.516	1.2	1.851	1.777	2.428	0.831	0.617	1.927	2.546	1.063	0.23	0.252	0.25	1.097	0	0.497	0	0.605	0.78	0.639	3.249	0.229	0.805	0	0	0.487	1.068	0.523	0.263	0	0.226	0.949	0.96	0.722	0.733	0.177	0.687	3.955	0.22	0.621	0.244	1.092
MYSM1	3.388	9.04	8.485	13.128	12.828	11.458	8.39	4.54	6.385	11.078	5.691	17.315	7.691	5.933	7.324	4.694	4.468	6.717	10.426	5.004	4.482	4.396	5.562	24.769	4.938	16.468	6.508	5.248	7.537	6.654	6.656	6.174	8.068	7.698	27.42	2.371	5.571	1.98	3.856	5.071	6.411	5.355	3.371	4.005	9.423
AL136985.1	0	0	0	0	0	0	2.349	0	0	0	0	2.243	0	3.65	3.992	0	0	2.438	0	0	0	2.062	0	0	0	0	0	0	0	2.825	2.072	0	0	0	0	0	0	0	0	0	0	0	4.924	0	0
JUN	59.515	55.924	266.463	69.485	113.854	105.429	175.234	250.962	141.756	55.358	147.856	78.277	76.012	62.769	43.344	56.512	87.137	90.639	94.565	49.477	113.797	63.314	96.635	37.297	74.166	94.104	134.594	49.831	57.158	46.546	101.181	60.673	58.849	35.61	76.952	47.025	146.378	45.043	24.425	107.563	19.994	67.139	89.693	44.78	89.192
RP4-794H19.2	0.3	0.25	0.439	0.317	0.921	0.227	0	0.166	0.128	0.126	0.444	1.564	0.326	0.141	0.309	0.615	0	0.189	0	0	0.124	0.479	0.393	0	0.704	1.649	0.298	1.564	0.299	0.219	0.963	0.323	0.537	0.139	0.778	0	0	0	0	0.281	7.29	0	0.254	0.15	0.671
RP11-63G10.3	0	0	0	0	1.161	0.477	0.382	0	0.536	0	0.311	1.094	0	0	0	0	0	0	0	0	0	0	0	0	0.296	0	0.312	0	0	0	0.337	0	0	0.292	0	0	0	0.189	0	0	25.502	0	0	0	0.563
RP11-63G10.2	0	0	0	0	2.096	0	0	0	0.363	0	0.421	0	0	0	0	0	0	0	0	0	0	0	0.372	0	0	0	0	0	0	0	0	0	0	0	0	0	0	0	0	0	4.606	0	0	0	0
RP4-794H19.1	0.673	1.46	1.382	0.428	4.142	1.431	0.327	1.043	1.263	0.114	1.863	1.406	1.027	1.78	0	1.935	0.455	1.019	0.824	1.256	0.668	0.431	2.237	0	1.393	2.223	21.414	3.094	1.748	1.574	9.093	3.779	1.769	0.5	0	0.848	0.797	0.972	0.975	1.517	2.185	0.728	1.601	0.404	2.774
PHBP3	0	0.171	0	0	0.253	0	0	0	0	0	0	0.238	0	0	0	0	0	0	0	0	0	0	0	0	0	0	0	0	0	0	0	0	0.245	0	0	0	0	0	0.149	0	23.323	0	0	0	0
RP4-794H19.4	0.225	1.314	0.165	0.477	0.554	0.342	0.274	0.249	0.768	0.57	0.223	0.523	0.736	0.85	0.465	2.542	0.253	0	3.446	1.05	0.559	1.681	0.197	0	0.635	0	0.671	0.47	0.45	1.316	0.241	0.729	0.538	1.044	0	0.177	1.111	0.948	1.63	0.846	12.177	2.231	2.676	1.575	0.605
RP11-145M4.1	0	0	0	0	0	0	0	0	0.839	0	0	0	0	0	0	0	0	0	0	0	0	0	0	0	0	1.083	0	0	0	0	0	0	0	0	0	0	0.971	0	0	0	0	0	0	0	0
RP11-145M4.2	0	0	0	0	0	0	0	0	0.452	0	0	0	0	0	0	0	0	0	0	0.495	0	0	0	0	0	0	0.527	0	0	0.775	0	0	0	0.984	0	0	0	0	0	0	11.477	0	0.45	0	0
RP11-145M4.3	0.27	0	0	0.286	0	0	0.328	0.299	0.23	0.455	0	0	0	0	0	1.109	0	0	0	0	0	0.288	0	0	0.508	0.594	0	0.282	0.539	0.394	0.579	0.291	0	0.501	0	0	0.533	0.487	0.587	0.253	4.38	0	0.458	0	0
RP11-470E16.1	0	0	0	0	0	0	0	0	0	0	0.082	0	0	0	0.085	0	0	0	0	0	0.137	0	0	0	0	0	0	0	0	0	0	0	0	0	0	0	0	0	0	0.078	9.838	0.074	0	0	0
RP11-467C18.1	0.498	0.415	0	0	0.612	0	0.605	0.551	0	0	0	1.155	0	0	0	0	0	0	0.508	0	0.412	0	0.435	0	0	0	0.495	0	0	0	0	0	0.594	0	0	0	0.982	0.299	0	0.467	5.382	0.448	0	0	0.446
FGGY	3.835	2.049	2.593	2.601	2.99	7.134	2.854	1.823	1.957	2.46	2.909	5.765	2.119	2.447	2.843	1.94	1.914	2.622	2.755	1.864	10.428	2.16	3.07	3.329	3.428	7.966	2.254	2.905	2.94	2.604	2.72	2.011	2.515	1.077	25.465	1.893	6.688	0.844	1.603	4.158	7.885	2.991	2.957	4.154	1.935
RP4-782L23.2	0	0	0.161	0	0.27	0.333	0	0	0	0	0.217	0	0	0	0	0.225	0	0	0	0	0	0	0	0	0	0	0	0	0	0	0	0	0	0.203	0	0	0	0.132	0	0	5.93	0	0	0	0
RP4-782L23.1	1.845	0.513	0.451	0	0	0	0	0	0	0	0	0.714	0.335	0	0	0.631	0	0	0	0	0.509	0	0.807	0	0.289	0.338	0	0	0	0.899	0.659	0	0.367	0	0.399	0	1.214	0	0.223	0.577	0	0.554	0.783	0.307	1.377
HOOK1	9.265	16.743	15.836	42.947	60.862	13.319	27.345	21.97	5.321	15.75	20.496	37.664	15.748	15.099	22.957	1.413	10.977	24.235	12.46	13.206	10.181	14.389	22.132	29.845	11.648	26.128	14.848	13.423	20.394	16.479	16.618	19.094	12.148	7.453	47.829	16.313	5.698	6.605	4.413	21.433	6.91	5.709	6.843	1.571	24.63
CYP2J2	3.826	5.254	8.166	4.228	15.92	16.997	5.604	9.337	2.158	3.748	15.622	8.355	5.457	12.213	10.511	0.404	2.848	4.824	7.404	7.558	3.349	6.12	12.74	11.715	7.301	4.706	8.106	1.88	10	6.082	11.033	7.164	6.583	2.087	42.608	14.929	7.882	12.178	3.34	5.968	5.476	1.469	0.525	0.506	11.741
RN7SL475P	0	0	0	0	0	0	0	0	0	0	0	0	0	0	0	0	0	0	0	0	0	0	0	0	0	0	0	0	0	0	0	0	0	0	0	0	0	0	0	0	27.656	0	0	0	0.509
C1orf87	0	0	0	0	0	0	0	0.042	0	0	0.038	0	0	0.036	0.039	0.117	0	0	0	0	0.031	0	0.033	0	0	0	0	0	0	0	0	0	0	0	0	0	0	0	0	0	6.788	0	0	0	0.239
PGBD4P8	0	0	0	0	0	0	0	0	0	0	0	0	0	0	0	0	0	0	0	0	0	0	0	0	0	0	0	0	0	0	0	0	0	0	0	0	0	0	0	0	1.618	0	0	0	0
RP11-575B7.3	0	0	0	0	0	0	0	0	0	0	0	0	0	0	0	0	0	0	0	0	0	0	0	0	0	0	0	0	0	0	0	0	0	0	0	0	0	0	0	0	1.332	0	0	0.246	0
RP11-776H12.1	0.561	0.078	0.48	0.099	1.957	14.062	0	0.104	0	0.079	0.37	8.249	0	2.826	7.726	0	1.579	0.708	0	0.96	2.089	0	0	0	0.44	0	1.859	0	0.561	0.137	1.103	0.606	0	0	0.243	3.61	0	0.731	0	0	7.082	1.601	0.635	0.467	3.017
RP11-436K8.1	0	0	0	0	0	0.109	0	0.159	0	0.061	0.355	0.083	0	0.068	0	0	0.081	0	0.073	0	0.297	0.077	0	0	0.135	0	0	0	0	0	0	0	0	0.067	0	0	0	0.086	0.156	0	4.269	0.065	0.061	0.072	0
NFIA	7.303	5.342	5.615	12.381	3.179	2.302	4.097	3.509	3.073	1.435	7.706	7.557	5.548	3.037	2.284	5.717	0.749	4.897	2.904	2.209	1.612	3.053	4.167	16.342	3.245	2.571	3.721	2.844	3.863	3.323	4.013	3.406	3.104	4.764	25.203	2.827	2.656	6.335	3.014	5.636	16.314	8.29	3.192	5.008	1.441
RP4-668G5.1	0	0	0	0	0	0	0	0	0	0.077	0.902	0	0.099	0	0.188	2.904	0	0	0	0	0.075	0	0	0	0	0.1	0	0	0	0	0	0.197	0	0	0	0	0.27	0.055	0.066	0.343	16.78	0.411	0.387	0.547	0.082
RP4-802A10.1	0	0.298	0.262	0	0	0	0	0	0	0.302	0	0	0	0	0	0	0	0	0	0	0	0	0.626	0	0	0	0	0	0	0	0	0	0	0	0	0	0	0	0	0	3.871	0.322	0	0	0
RP5-833A20.1	0	0	0	0	0	0	0	0	0	0	0	0	0	0	0	0	0	0	0	0.296	0	0	0	0	0	0	0	0	0	0	0	0	0	0	0	0	0	0	0	0	5.139	0	0	0	0
AC099791.1	0	0	0	0	0	0	0	0	0	0	0	2.145	0	0	0	0	0	0	0	0	0	0	0	0	0	0	0	0	0	0	0	0	0	0	0	0	0	0	0	0	0	0	0	0	0
RP11-430G17.1	0	0	0	0	0	0	0	0	0.201	0	0	0.273	0	0	0	0	0	0	0	0	0	0	0	0	0	0	0	0	0	0	0	0	0	0	0	0	0	0	0	0	8.905	0	0	0	0
TM2D1	15.98	10.248	7.959	13.493	12.119	24.353	10.039	10.527	8.631	15.61	11.331	19.955	7.511	9.728	13.19	11.706	7.686	10.845	8.307	4.381	6.027	6.798	10.106	18.188	7.428	16.447	8.182	7.994	6.578	9.401	7.549	7.47	8.448	7.495	23.61	11.839	16.278	5.409	5.829	26.597	13.852	11.698	11.028	11.668	15.706
RP11-430G17.3	0.394	0	0.578	0.417	0.485	0	0.957	0.436	0	0	0	2.285	0	0	1.22	2.022	0	0	0	0.368	0	0	0.689	0	0	0.434	0.391	0.411	0	0	0.422	0.425	0	0	0	0.62	1.555	0.947	0.57	1.11	0	0.355	1.338	0.394	0.706
INADL	7.254	16.371	12.853	20.376	16.439	19.149	17.141	9.374	6.872	13.175	13.175	21.244	9.489	8.759	10.625	2.502	3.552	16.591	7.34	5.11	5.779	8.19	10.553	84.099	5.372	12.428	14.139	7.391	10.499	6.307	13.234	7.907	7.101	7.736	121.078	8.915	7.91	5.262	3.796	15.977	7.066	4.641	8.102	2.039	6.668
RNU6-414P	0	1.349	0	0	0	0	0	0	0	0	0	0	0	0	0	0	0	0	0	0	0	0	0	0	0	0	0	0	0	0	0	0	0	0	0	0	0	0	0	0	17.492	0	0	0	0
LAMTOR5P1	0	0	0	0	0	0	0	0	1.062	0	0	0	0	0.588	0	0	0	0	0	0	0	0	0	1.038	0	0	0	0	0	0	0	0	0	0	5.66	0	0	0	0	0	0	0	0	0	0.558
RN7SL180P	0.576	0	0	0.61	0	0	0.7	0	0.982	0	0	0	0	0	0	0	0	0.726	1.175	0	0	0	0	0	0	0	0	0	0	0	0	0	0	0	0.374	0	0.568	0.346	0.834	0	0	1.556	0.489	0	0
RPS15AP7	0	0	0	0	0	0	0	0	0	0	0	0	0	0	0	0	0	0	0	0	0	0	0	0	0	0	0	0	0	0	0	0	0	0	0	0	0	0	0	0	2.246	0	0	0	0
L1TD1	0.087	0.036	0.096	0.093	0.484	0.133	0.106	0.145	0.335	0.332	0.216	0.862	0.524	0	0.045	1.346	1.082	0.055	0.178	0.489	0.723	0	0	0.073	0.123	0	0	0.046	0.087	0	0.047	0	0	0.122	0.511	0.379	0.216	0.158	0.918	0.123	4.49	0.826	0.556	1.222	0.509
RP5-1155K23.4	0	0	0	0	0	0	0	0	0	0	0	0	0	0	0	0.562	0	0	0	0	0	0	0	0	0	0	0	0	0	0	0	0	0	0	0	0	0	0	0	0	0	0	0	0	0
KANK4	0.281	0.258	0.268	0.506	1.73	0.171	0.068	0	0.024	0.522	0.917	0.294	0.644	0.982	0.116	0.202	4.463	0	0.057	0.472	0.349	0.51	1.918	2.484	0.212	1.176	1.23	1.616	2.051	3.123	3.527	3.825	1.612	0	0.073	0.022	0.111	0	0.143	0.106	5.324	0.253	1.098	1.068	0.076
RNU6-371P	0	0	0	0	0	0	0	0	0	0	0	0	0	0	0	0	0	0	0	0	0	0	0	0	0	0	0	0	0	0	0	0	0	0	0	0	0	0	0	0	50.533	0	0	0	0
USP1	43.641	29.417	23.547	54.841	34.226	62.004	42.564	44.183	21.831	57.567	31.233	77.919	30.145	40.594	29.041	20.939	22.154	34.235	26.086	21.794	23.231	23.988	26.635	27.938	32.062	59.369	23.958	14.011	26.401	38.048	23.85	30.999	27.469	22.288	36.952	45.706	33.638	14.923	13.114	77.793	18.99	26.009	25.96	25.898	43.542
DOCK7	5.956	12.669	10.412	13.084	6.909	15.502	11.99	4.142	7.372	11.194	14.279	18.237	11.6	4.731	11.147	6.145	7.05	12.623	6.392	4.648	6.793	11.039	14.325	37.449	7.405	7.066	9.793	5.639	10.289	8.521	10.926	10.034	9.865	3.702	42.891	5.86	11.25	4.539	3.394	10.457	10.373	6.464	7.906	5.641	7.718
RP11-293K19.1	0	0	0	0	0	0	0	0	0	0	0	0.82	0	0	0	0	0	0	0	0	0	0	0	0	0	0	0	0	0	0	0	0	0	0	0	0	0	0	0	0	0	0	0	0	0
ANGPTL3	0.776	1.122	2.96	2.958	0.191	42.433	0	0.63	0	0.044	2.046	0.06	0.338	0.244	16.669	0.053	31.505	0	51.167	0.724	0	0.11	0.226	0.431	0.049	0.057	0.566	11.622	0.724	0.454	2.274	0.112	3.646	0.096	14.645	0.163	21.806	0.187	0.637	0.097	6.157	0.14	0	0	0
AL138847.1	0	0.077	0.204	0.491	0	1.409	0.113	0	0	0	0.275	0	0	0	0.862	0	1.67	0	3.408	0.26	0.077	0	0	0	0	0	0.277	0.581	0	0	0.099	0	0.111	0	0	0	0.458	0	0	0	4.014	0	0	0	0
RP5-849H19.2	0	0.514	0	0.326	0	0	0	0	0	0	0	0	0	0	0	0	0	0	0	0	0	0	0	0.513	0	0	0	0	0	0	0	0	0	0	0.4	0	0	0	0	0	0	0	0	0	0
RP11-230B22.1	0.822	0.914	1.004	1.885	0.169	0	0.499	0.455	0.117	0.347	1.895	8.582	0.896	0.129	0	0.141	0.308	0.691	0.419	0.383	0.227	0.292	1.916	0	0.773	0.151	3.403	0.429	2.326	1.401	1.174	1.035	0.654	0.254	0.089	0.216	0	0.082	0.397	0.772	8.148	0.617	0.116	0.137	1.104
ATG4C	12.873	12.629	11.697	14.599	10.847	12.153	12.221	12.986	6.225	14.049	10.583	31.69	11.436	11.078	10.776	19.32	5.538	11.186	8.167	8.023	5.546	11.191	7.992	11.714	8.851	9.346	8.062	11.072	10.587	18.728	10.492	12.899	11.948	6.823	18.393	9.583	7.685	6.342	7.754	16.198	12.869	12.322	9.734	13.4	12.886
RP4-771M4.3	0	0	0	0	1.389	0.571	0	0	0.321	0	0	0.437	0	0.355	0	0	0	0	0	0	0	0	0	0	0	0	0	0	0	0	0	0	0	0	0	0	0	0.453	0	0	0	0	0	0	0
RP11-5P4.1	0	0	0	0	0	0	0	0	0	0	0	0.289	0	0	0	0	0	0	0	0	0	0	0	0	0	0	0	0	0	0	0	0	0	0	0	0	0	0	0	0	2.691	0	0	0	0
RP11-5P4.2	0	0	0	0	0	0	0	0	0	0	0	0	0	0	0	0	0	0	0	0	0	0	0	0	0	0	0	0	0	0	0	0	0	0	0	0	0	0	0	0	20.269	0	0	0	0
RP11-335E6.2	0	0	0	0	0	0	0	0	0	0	0	0.474	0	0	0	0	0	0	0	0	0	0	0	0	0	0	0	0	0	0	0	0	0	0	0	0	0	0	0	0	0	0	0	0	0
RP11-335E6.4	0	0	0	0	0.6	0	0	0	0	0	0	0	0	0	0	0	0	0	0	0	0	0	0	0	0	0.268	0	0	0	0	0.261	0	0	0	0	0	0	0	0	0	0	0	0	0	0
LINC00466	0.075	0	0	0	0.924	1.482	0	0	0	0.063	0.148	1.655	0	0	0	0	0	0	0	0	0	0	0	0	0	0	0	0	0	0	0	0	0	0	0	0	0	0	0	0	5.279	0.068	0	0	0
RP11-335E6.3	0.196	0	0	0	0.241	0	0	0.217	0	0	0.387	1.363	0	0	0	0	0	0	0	0	0	0	0	0	0	0	0	0	0	0	0	0	0	0	0	0	0	0	0	0	2.118	0	0	0	0
AL138935.1	0	0	0	0	0	0.858	0	0	0	0	0.279	0.984	0	0	0	0	0	0	0	0	0	0	0	0	0	0	0	0	0	0	0	0	0	0	0	0	0	0	0	0	0	0	0	0	0
RP4-792G4.2	11.001	0.348	0.204	0.295	8.566	12.262	0	0	0	1.644	0.413	58.161	0.455	0.526	2.444	0.286	0	0	0	0	0	0	0	0	0.131	0.766	0	0	0.278	0.407	1.045	0.15	0.499	0.258	0	1.754	0	0	0.202	0	0	0.627	0.236	0	2.869
FOXD3	2.766	0	0.119	0	2.102	4.075	0	0	0	0.617	0.08	23.688	0.532	0.23	1.343	0	0	0.103	0	0	0.067	0	0	0.136	0	0	0	0.085	0.081	0.357	0.523	0.263	0.194	0.151	0.37	0.192	0.08	0.049	0	0	0	0.073	0.345	0	0.364
ALG6	14.782	7.68	7.972	14.676	7.986	7.584	7.678	9.776	4.287	15.848	9.772	16.875	9.074	10.135	7.612	4.081	5.2	10.757	5.582	5.39	5.339	8.264	10.281	18.682	5.912	13.016	7.801	3.868	7.805	10.624	7.976	9.608	8.643	9.267	18.415	11.078	9.69	7.151	7.554	18.536	5.513	10.465	7.5	6.382	11.718
ITGB3BP	5.855	6.373	5.173	10.633	13.003	16.28	12.577	11.899	7.224	16.631	4.933	19.77	11.485	9.946	11.96	8.192	5.616	11.463	6.382	6.181	5.172	7.394	8.541	3.696	7.447	9.666	7.043	3.411	9.385	9.904	6.472	8.247	6.991	5.144	4.639	8.25	7.327	5.039	4.284	16.258	14.829	7.52	5.964	6.926	14.02
EFCAB7	2.035	2.459	1.903	2.809	4.971	3.582	2.687	3.752	1.408	5.173	1.515	7.733	2.218	3.284	4.81	2.876	1.593	1.674	2.076	0.908	1.268	1.698	1.418	4.323	1.83	3.992	1.993	1.294	1.914	4.308	2.181	2.291	3.486	1.997	4.746	1.161	2.473	1.082	1.73	5.288	9.727	3.638	2.053	3.241	5.679
RNU7-123P	0	0	0	0	3.449	4.256	3.406	0	0	0	2.77	3.253	3.055	0	0	0	0	0	0	0	2.318	0	0	0	2.637	3.086	0	0	2.8	4.096	0	3.025	0	0	0	0	2.766	1.686	0	2.632	0	2.525	2.38	0	5.022
DLEU2L	0	0.399	0.526	0.507	0.589	0	0	0.265	0	0.404	0	1.388	0.261	0	0.247	0	0.269	0	0.732	0	0	0	0	0.399	0.225	1.317	0.238	0.25	0	0.35	0.256	0.258	0.286	0.222	0.932	0	0.944	0	0.173	0.674	0	0.431	0	0.239	0.429
PGM1	20.235	23.013	27.498	49.629	55.256	86.293	39.718	19.158	31.344	28.024	25.32	55.925	48.677	14.324	28.232	24.526	24.201	49.739	24.252	26.975	17.106	33.644	45.526	61.528	16.206	21.14	33.105	16.236	42.263	28.301	33.586	32.089	27.403	8.697	62.137	20.727	47.924	39.196	16.885	31.352	70.943	13.296	33.168	34.183	25.27
RN7SL130P	0	0	0	0	4.098	2.529	0	0	0.947	1.873	0	3.865	1.815	0	0.573	0.57	0	0	1.699	1.036	0.459	1.184	0.485	0	0.522	0.611	0.552	0	0	0.811	0.595	0	0	0.515	0	0.437	0	0.334	0	0	0	0	0.943	1.664	0
ROR1	2.264	2.216	5.664	11.669	0.575	1.831	6.486	3.567	3.147	2.366	4.596	6.623	5.39	3.484	0.686	3.157	1.024	2.11	1.004	1.263	0.509	3.727	8.907	2.255	2.569	1.002	4.377	4.42	3.563	3.307	7.621	3.505	4.496	1.141	2.427	0.388	1.214	0.725	0.713	5.267	5.322	1.95	0.543	1.696	10.733
RP4-597J3.1	0	0	0	0	0	0	0	0	0	0	0	0	0	0	0	0	0	0	0	0	0	0	0	0	0	0.317	0.286	0	0	0	0	0	0	0	0	0	0	0	0	0	1.558	0	0	0	0
CFL1P3	0	0	0.249	0	0	0	0	0	0	0	0	0	0	0	0	0	0	0	0	0	0	0	0	0	0	0	0	0	0	0	0	0	0	0	0	0	0	0	0	0	0	0	0	0	0
RP11-24J23.2	0	0.079	0.07	0.201	0	0.072	0	0.105	0.486	0.48	0.422	0	0.052	0.09	0.098	0.341	0.053	0	0.048	0.089	0.039	0.152	0.042	0	0.045	0.052	0	0.05	0.047	0	0	0	0	0	0	0	0.609	0.057	0	0	4.62	0.385	0.04	0.569	0.34
UBE2U	0	0.154	0.068	0	0.453	0	0	0	0	0.078	0.091	0	0	0.087	0	0	0	0	0	0	0	0	0.081	0.153	0.433	0	0	0.096	0.184	0	0.987	0	0	0	0	0	0	0.055	0	0	7.472	1.493	0	0.184	0.165
CACHD1	5.105	2.59	4.399	3.761	1.813	5.633	9.59	4.164	3.791	2.397	5.149	7.908	5.248	1.689	4.482	3.457	4.145	2.19	0.456	5.205	4.7	2.891	4.97	12.451	5.841	1.68	4.132	6.294	3.968	2.653	8.179	4.004	4.556	2.343	59.485	1.388	1.714	1.313	1.944	1.902	12.807	6.161	0.916	4.548	2.027
MIR4794	0	0	0	0	0	0	0	0	0	0	0	0	0	0	0	0	0	0	0	0	0	0	0	0	0	0	0	0	0	0	0	0	0	0	0	0	0	0	0	2.051	0	0	0	0	0
RAVER2	36.663	19.088	15.867	24.024	9.717	10.35	15.755	13.921	6.142	5.702	8.708	30.577	16.218	5.126	13.788	3.641	6.018	22.576	6.559	9.411	3.896	15.044	11.582	11.357	12.848	14.061	21.012	5.615	22.112	20.446	18.116	19.259	12.905	17.375	19.999	11.806	6.015	10.397	7.123	20.579	7.492	11.454	5.928	5.592	15.91
JAK1	59.808	79.274	77.5	111.816	52.419	66.706	86.432	77.901	153.271	81.83	93.073	110.882	120.319	69.869	58.905	68.329	71.277	80.09	48.574	56.743	83.012	89.859	108.428	139.828	62.205	52.14	75.125	25.558	57.998	64.697	63.324	74.398	77.584	45.519	238.984	61.815	54.57	34.024	42.726	63.223	47.949	40.236	64.718	68.711	65.518
RP11-182I10.1	0	0	0	0	0	0	0	0	0	0	0	0	0.761	0	0	0	0	0	0	0	0	0	0	0	0	0	0	0	0	0	0	0	0	0	0	0	0	0	0	0	11.323	0	0	0	0
RP11-182I10.2	0	0	0	0	0	0	0	0	0	0	0	0	0	0	0	0	0	0	0	0	0	0	0	0	0	0	0	0	0	0	0	0	0	0	0	0	0	0	0	0	21.153	0	0	0	0
RP11-182I10.3	0	0.065	0	0.206	0.335	0	0	0.086	0.066	0.131	0.077	0.451	0	0	0.161	0.04	0	0	0.04	0.036	0	0	0.068	0	0.037	0.171	0.039	0.162	0	0	0	0.042	0.093	0.144	0.025	0.061	0.077	0.047	0.028	0	3.574	0.07	0	0.078	0.209
SLC2A3P2	0	0	0	0	0.14	0	0	0	0.194	0	0.112	0.132	0	0	0	0	0	0	0	0.106	0	0	0	0	0	0	0	0	0	0	0	0	0	0.105	3.541	0	0	0	0	0	0	0.102	0	0	0.102
RP4-535B20.4	0	0	0.2	0	0.67	0	0	0	0	0	0	2.211	0	0.257	0	0	0.306	0	0	0.254	0	0	0	0	0	0	0	0.284	0	0	0	0	0	0	0.177	0.214	0	0.164	0.197	0.256	0	0	0.462	0	0.244
RNU6-1176P	0	0	0	0	0	0	0	0	0	0	0	0	0	0	0	0	0	0	0	0	0	0	0	0	0	0	0	0	0	0	0	0	0	0	0	0	0	0	0	0	0	0	1.335	0	0
MIR3671	0	3.188	2.803	8.093	7.055	2.902	2.322	2.115	3.259	0	0	26.613	2.083	7.217	1.973	3.924	0	0	5.85	0	3.161	2.039	0	0	0	8.416	0	1.996	1.909	0	0	0	2.283	1.773	0	1.505	1.886	0	1.384	5.384	41.345	3.443	0	7.638	6.848
MIR101-1	0	0	0	0	0	0	0	0	0	0	0	0	0	0	0	0	0	0	0	0	0	0	0	0	0	0	0	0	0	0	0	0	0	0	14.556	0	0	0	0	0	60.639	0	0	0	0
RP4-535B20.1	0.543	0	0	0	0.668	0	0	0	0	0	0	1.259	0	0	0	0	0	0	0	0	0	0	0	0	0	0	0	0	0	0	0	0	0	0.503	0	0	0	0	0	0	0	0	0	0	0.486
MRPS21P1	0	0	0	0	0	0	0	0	0	0	0.745	0	0	0.712	0	0	0.849	0	0	0	0	0	0	0	0.709	0	0	0	0	0	0	0	0	0	0	0	0	0	0	0	0	0	0.64	0	0.676
AK4	10.144	9.218	20.813	44.901	14.993	22.141	22.381	19.133	12.943	7.076	1.404	163.357	17.152	30.043	33.385	2.005	23.826	20.323	4.144	6.192	7.783	10.819	16.439	0.998	8.204	7.916	19.698	8.369	13.877	10.021	13.226	14.229	4.32	1.544	3.126	2.727	11.783	8.755	6.188	1.396	9.002	5.737	3.656	2.661	14.534
RP4-700A9.1	0	0	0	0	0	0	0	0	0	0	0	1.141	0	0	0	0	0	0	0	0	0	0	0	0	0	0	0	0	0	0	0	0	0	0	2.554	0	0	0	0	0	15.958	0	0	0	0
DNAJC6	1.583	0.487	0.321	1.753	6.083	1.368	1.272	1.401	0.602	0.349	0.674	6.527	0.69	0.437	6.813	0.15	3.124	0.307	0.348	0.432	1.007	0.416	0.106	1.907	1.374	2.01	1.089	2.518	0.681	0.996	1.905	0.683	0.843	0.203	4.299	0.479	0.12	0.366	0.194	0.069	4.346	0.132	0.083	0.146	10.95
RP5-1044H5.1	0	0	0	0	0.404	0	0	0	0	0	0	0	0	0	0	0	0	0	0	0	0	0	0	0	0	0	0	0	0	0	0	0	0	0	0	0	0	0	0	0	1.777	0	0	0	0
RP5-1044H5.2	0	0	0	0	2.747	0	0	0	0	0	0	0	0	0	0	0	0	0	0	0	0	0	0	0	0	0	0	0	0	0	0	0	0	0	0	0	0	0	0	0	0	0	0	0	0.667
RNU2-15P	0	0	0	0	0	0	0	0	0	0	0	0	0	0	0	0	0	0	0	0	0	0	0	0	0	0	0	0	0	0	0	0	0	0	0	0	0	0	0	0	19.049	0	0	0	0
LEPR	1.351	1.53	3.434	2.937	7.099	18.813	1.73	0.78	1.227	1.523	1.451	2.862	1.968	2.467	9.093	15.341	8.028	0.722	5.587	1.493	1.566	1.315	0.501	4.329	0.897	2.068	1.605	18.968	3.885	2.724	3.855	1.616	3.91	2.233	12.034	1.226	2.144	0.318	1.084	0.386	12.544	4.588	1.857	5.016	2.709
LEPROT	37.794	48.168	45.752	52.492	58.621	66.585	25.257	29.021	44.887	46.183	45.684	87.432	46.253	41.985	34.727	64.361	33.478	54.144	28.877	24.716	31.634	31.805	35.207	4.282	25.503	54.944	43.157	35.308	39.586	44.866	43.999	35.025	37.182	25.519	7.164	33.03	55.236	21.675	23.119	22.644	46.682	33.291	47.944	64.879	54.304
RP4-630A11.3	0.398	0	1.166	0.842	0	0	0	0	0.339	0	0	0	0	1.126	0	0.816	0	0	0.406	0	0	0	0	0	0	0.875	0.79	0	0	0.581	0	0	0	0.369	0	0	1.177	0	0	0	4.301	0.716	0	0	0
RP11-430H12.2	0	0	0	0	0.115	0	0	0	0	0	0	1.086	0	0.177	0.387	0	0.211	0	0	0.175	0	0	0	0	0	0.103	0	0.293	0	0	0	0	0	0	0	0	0	0	0	0	9.617	0	0	0	0.252
RN7SL854P	0	0	0	0	0	0	0	0	0	0	0	0	0	0	0	0	0	0	0	0	0	0	0	0	0	0	0	0	0	0	0	0	0	0	0	0	0	0	0	0	6.209	0	0	0	0
PDE4B	1.246	4.627	3.982	3.688	1.653	5.704	39.846	8.314	139.182	19.93	5.675	1.445	28.683	2.499	1.688	5.615	62.182	3.437	1.966	19.034	67.334	4.921	3.642	10.118	14.188	6.921	1.548	0.956	1.827	3.783	1.21	2.773	7.159	4.803	2.4	6.239	2.228	1.44	3.002	3.765	7.053	1.841	5.139	3.753	37.906
RP11-397C12.1	0	0	0	0	0	0	0	0	0	0	0	0	0	0	0	0	0	0	0	0	0	0	0	0	0	0	0	0	0	0	0	0	0	0	0	0	0	0	0	0	13.963	0	0	0	0
SGIP1	0.417	0.548	0.682	1.086	0.631	0.097	0.117	0.443	2.173	2.582	1.537	1.562	1.345	1.695	0.612	3.291	0.487	0.768	0.294	1.899	1.591	0.752	0.224	5.822	0.633	0.776	0.335	0.67	0.704	0.773	0.687	0.571	0.785	3.271	2.382	0.72	0.822	0.964	1.149	0.572	7.108	2.728	1.987	2.162	0.531
MIR3117	0	0	0	0	0	0	0	0	0	1.819	0	0	0	0	0	0	0	0	0	0	0	0	0	0	0	0	0	0	0	0	0	0	0	0	0	0	0	0	0	0	0	0	0	0	0
AL139147.1	0.146	0.243	0.213	0.154	0	0.221	0	0.161	0.868	2.086	0.288	1.182	0.952	0.412	0.3	1.942	0.164	0.367	0	0.815	0.722	0.155	0.509	0	0.547	0.16	0	0.304	0.145	0.213	0.156	0.314	0	0.81	0	0.458	0.718	0	0	0.137	5.508	1.572	0.618	0.727	0.261
AL354978.1	0	0	0	0	0	0	0	0	0	1.542	0	0	0	0	0	0	0	0	0	0	0	0	0	0	0	0	0	0	0	0	0	0	0	0	0	0	0	0	0	0	0	0	0	0	0
TCTEX1D1	0.271	0.226	0.358	0.459	0.134	0.412	0.066	0.841	1.018	0.595	0.483	0.63	1.242	0.666	0.168	1.337	0.427	0.342	0.554	0.304	0.314	0.058	0.19	0.633	0.357	0.358	0.539	0.227	0.163	0.793	0.291	0.117	0.324	0.805	0.211	0.897	0.642	0.326	0.864	0.255	1.76	0.684	0.691	5.095	1.361
INSL5	0	0	0	0	0.289	0	0	0	0	0.595	1.627	0.273	0	0.222	0	0.241	0	0	0	0	0	0	0	0	0	0	8.884	0	0.47	0	0	0	0	0.218	0.305	0	0	0.424	0	0	5.089	0.212	0.2	0.47	0
WDR78	0.176	0.837	0.644	0.452	0.309	0.724	0.183	0.389	0.321	1.186	0.645	1.893	0.575	0.332	0.363	1.366	0.226	1.646	0.205	0.164	0.436	0.375	0.856	3.973	0.26	1.188	0.399	0.603	0.727	0.917	0.404	0.379	0.929	0.699	7.511	0.474	0.793	0.121	0.473	0.306	5.973	1.989	0.767	0.928	1.102
RP11-342H21.2	0.195	0.815	0.286	0.414	0.481	0.89	0.237	0.432	0.666	0.33	0.772	0.453	0	0.922	0.202	0.401	0	0.986	0	0.365	0.485	0.417	0.342	0	0.184	0.43	0.194	0.408	0.585	1.142	0.209	0.211	0.467	0.725	0	0.308	0.193	0.117	0.707	0	0	1.231	0.498	0.39	0.7
MIER1	10.858	22.263	17.738	24.686	8.18	22.442	12.72	13.746	15.825	18.57	12.216	19.297	15.534	12.973	10.557	14.651	8.03	17.334	10.268	7.74	9.314	9.303	9.867	38.344	10.001	20.768	13.477	6.71	12.305	15.892	11.44	12.397	12.067	9.844	43.044	8.502	9.008	4.365	5.536	10.976	9.236	6.939	10.097	8.084	21.927
SLC35D1	8.7	23.098	21.15	34.172	7.29	9.567	8.083	26.458	12.307	24.31	17.938	23.952	17.81	10.453	10.995	4.947	10.556	21.409	7.148	5.747	7.641	16.05	13.384	12.966	9.088	6.522	22.665	7.342	23.669	15.39	17.513	17.889	13.056	5.212	16.404	12.72	7.818	7.026	4.375	5.607	10.172	10.333	6.547	4.651	12.194
C1orf141	0	0.028	0	0	0	0	0	0.037	0	0.028	0.033	0	0.037	0	0	0	0	0	0.034	0.031	0	0	0	0	0	0	0.033	0	0.033	0	0.036	0	0	0	0.022	0	0	0	0.049	0	5.796	0.181	0	0.067	0.09
SNORA31	0.155	0.301	0.189	0.382	0.507	0.078	0.438	0.513	0.483	0.391	0.458	0.538	0.393	0.195	0.639	0.529	0.29	0.585	0.421	0.289	0.298	0.33	0.361	0	0.339	1.021	0.154	0.269	0.721	0.226	0.552	0.111	0.431	0.239	0.1	0.081	0.407	0.279	0.373	0.29	5.018	0.464	0.394	0.257	0.185
IL23R	0.168	0.749	0.165	0.535	0.069	0.085	0.068	1.243	0.958	0.474	0.389	0.065	0.367	0.795	0.058	0.173	0.063	0.425	0.057	0.157	0.743	0.659	0.393	3.743	0.317	0.309	0.893	0	0.505	0.164	0.181	0.424	0.402	0	1.822	0.177	0	0.169	0.122	0.053	5.163	0.152	0.191	0.112	0.352
RNU6-586P	0	0	0	0	0	0	0	0	0	0	0	0	0	0	0	0	0	0	0	0	0	0	0	0	0	0	0	0	0	0	0	0	0	0	0	0	0	0	1.171	0	0	0	0	0	0
RP4-763G1.1	0	0	0	0	0	0	0	0	0	0	0	0	0	0.436	0	0	0	0	0	0	0	0	0	1.54	0	0	0	0	0	0	0	0	0	0	0.15	0	0	0	0	0	4.998	0	0	0	0
IL12RB2	0.318	0.265	0.466	0.463	3.814	5.912	0.483	1.495	4.133	0.469	0.864	0.599	2.382	0.675	2.707	1.55	0.939	0.251	0.405	2.262	0.657	0.678	0.069	6.355	1.196	0.394	0.513	0.083	0.317	0.987	0.085	0.429	0.807	0.184	1.393	0.125	0.274	0.119	0.086	1.194	6.232	0.107	0.472	0.159	3.381
SERBP1	135.079	83.769	90.608	139.132	107.253	147.388	171.861	172.832	81.805	127.015	106.522	159.899	107.782	104.099	140.498	76.476	92.042	133.839	76.707	95.008	100.443	101.997	113.911	85.136	99.19	156.198	78.223	42.775	82.964	86.475	81.751	99.465	77.298	62.074	110.603	103.002	78.119	51.243	43.778	137.059	53.205	60.483	84.885	76.117	99.514
RNU6-387P	0	0	0	1.696	5.913	0	1.946	0	0	4.053	0	1.859	0	0	1.654	0	1.802	0	1.634	0	0	0	1.401	0	0	1.763	0	1.673	0	0	0	1.729	1.913	0	0	0	3.161	0	1.16	0	0	0	1.36	1.6	0
RP4-763G1.2	0	0	0	0	0	5.633	0	0	0	0	0	0	0	0	4.681	0	0	0	0.841	0.385	0	0.44	0	0	0	0	0.41	0	0	0	0	0	0	0.382	0	0	5.288	0	0.299	0	22.294	0	0	0	0
RNU6-1031P	0	0	0	0	0	0	0	0	0	0	0	0	0	0	0	0	0	0	0	0	0	0	0	0	0	0	0	0	0	0	0	0	0	0	0	0	0	0	1.138	0	0	0	0	0	0
RP11-393N21.1	0	0	0	0	0	0	0	0	0	0	0	0	0	0	0	0	0	0	0	0	0	0	0	0	0	0	0	0	0	0	0	0	0	0	0	0	0	0	0	0	17.024	0	0	0	0
GADD45A	55.854	27.187	25.629	44.148	47.613	24.687	105.971	58.652	52.327	54.369	27.878	31.883	31.898	32.305	21.736	64.422	28.357	28.503	56.153	12.288	32.538	33.731	40.448	10.023	25.078	24.161	58.817	23.605	32.395	36.465	35.287	34.48	30.872	11.462	16.145	55.698	107.49	15.154	21.722	39.995	18.904	51.76	45.413	70.66	44.056
GNG12	92.367	112.688	97.03	157.626	45.343	53.466	58.265	34.316	46.473	52.55	100.249	89.278	71.404	75.551	60.979	87.095	13.582	148.231	14.022	31.626	49.643	49.941	63.545	2.195	40.72	70.467	90.692	29.304	91.282	66.224	78.343	65.209	44.9	45.577	5.662	55.799	28.036	31.152	23.101	14.575	53.913	39.504	42.984	68.796	73.706
RNU7-80P	0	0	0	0	0	0	0	0	0	0	0	0	0	0	0	0	0	0	0	0	0	0	0	0	0	0	0	0	0	0	0	0	0	0	1.79	0	0	0	0	0	0	0	0	0	0
GNG12-AS1	4.855	3.441	2.74	1.696	1.433	1.621	0.649	1.182	3.021	0.983	2.543	1.521	3.598	2.795	1.253	2.442	0.437	3.306	0.842	1.178	3.011	1.864	0.849	0	1.096	0.748	1.93	1.369	2.182	1.773	1.977	2.2	2.087	2.026	0	1.835	2.347	2.306	1.441	0.638	6.563	3.41	3.008	3.734	2.131
RP4-609E1.2	0	0	0	0	0	0	0	0	0	0	0	0	0	0	0	0	0	0	0	0	0	0	0	0	0	0	0	0	0	0	0	0	0	0	0	0	0	0	0	0	3.019	0	0	0	0
DIRAS3	3.325	0.64	1.625	0.722	2.517	2.2	0.104	0.189	1.09	1.726	3.37	9.1	1.487	3.299	2.288	1.488	0.096	1.183	0.261	0.875	1.551	1.91	0	0	0.241	0.282	2.711	1.781	1.618	0.996	2.376	0.92	3.258	0.712	0.885	0.873	0.589	0.666	1.543	0.64	11.986	0.614	1.086	27.851	7.407
ARL5AP3	0	0	0	0	0	0	0	0	0	0	0	0.506	0.475	0	0	0	0	0	0	0	0	0	0	0	0	0	0	0	0	0	0	0	0	0.404	0	0	0	0	0	0	0	0	0	0	0
AL157407.1	0	0	0	0	0	0	0	0	0	0	0	0	0	0	0	0	0	0	0	0	1.617	0	0	0	0	0	0	0	0	0	0	0	0	0	0	0	0	0	0	0	0	0	0	0	0
WLS	26.054	48.612	42.763	23.909	23.112	24.955	8.648	19.631	41.211	19.488	33.149	23.958	51.995	32.998	37.359	22.687	6.374	45.359	5.134	27.576	52.242	34.824	6.942	37.505	19.244	6.728	47.596	28.495	37.036	32.564	50.011	39.579	31.244	18.841	102.466	13.09	30.23	25.795	11.119	6.893	23.783	24.502	18.795	30.123	38.626
CTBP2P8	0	0.211	0.185	0.268	0.311	0.384	0	0	0	0.213	0.375	0.587	0.276	0.119	0	0	0	0.319	0.258	0.236	0	0.135	0	2.95	0.119	0	0	0.132	0	0	0.136	0.136	0	0.352	8.29	0	0	0	0	0	1.368	0.114	0	0.126	0.453
MIR1262	0	0	0	0	0	0	0	0	0	0	0	0	0	0	0	0	0	0	0	0	0	0	0	0	0	0	0	0	0	0	0	0	0	0	2.348	0	0	0	0	0	0	0	0	0	0
RPS7P4	0	0	0.212	0	0	0.439	0	0	0	0.244	0	0	0	0	0.298	0	0.325	0.364	0	0.27	0.239	0	0	0	0	0.318	0	0	0	0	0.31	0	0	0	0.938	0	0	0	0	0	0	0	0	0	0.259
COX6B1P7	0	0	0	0	0	0	0	0	0	0	0	0	0	0	0	0	0	0	0	0	0	0	0	0	0	0	0	0	0	0	0	0	0	0	0	0	0	0	0	0	19.353	0	0	0	0
TCEB1P18	0	0	0	0	0	0	0	0	0.426	0	0	0	0	0	0	0	0	0	0	0	0	0	0	0	0	0	0	0	0	0	0	0	0	0	0	0	0	0	0	0	13.495	0	0	0	0
RPE65	0.064	0.537	0.189	0.136	0	7.534	0	0	0.11	0.054	0.191	0	0	0	0.067	0	0	0.488	0	0	0	0.069	0.056	0.322	0	0	0.128	0	0.193	0.565	0.207	0.139	0.077	0.12	0.209	0.102	6.486	0.194	0.233	0	6.97	0.058	0.055	0.193	0
DEPDC1	3.989	5.322	4.762	12.817	17.211	10.987	5.572	8.984	3.157	14.08	4.392	12.065	5.838	7.207	8.088	0.234	7.052	7.581	6.773	7.044	3.699	5.774	7.15	6.218	6.002	14.801	3.567	0.536	7.028	6.493	2.626	6.303	2.756	5.391	4.142	5.901	2.446	2.176	1.712	11.234	9.244	3.31	3.531	2.989	15.541
RP4-694A7.2	1.752	6.429	3.597	14.838	19.833	24.74	5.534	10.857	2.987	19.505	6.233	20.533	7.829	8.434	9.767	0.54	6.506	9.723	6.078	8.174	4.202	6.915	8.886	0	4.944	17.743	4.353	1.098	10.849	8.96	2.629	9.833	2.72	5.526	0	6.623	10.027	1.264	0.888	10.035	12.317	2.209	4.165	1.575	15.851
RP4-694A7.4	0.135	0.112	0	0.571	0	0	0	0.299	0.115	0	0	0.157	0.147	0	0	0	0.152	0.17	0.138	0.252	0	0.288	0	0	0	0	0	0	0	0	0	0	0	0	0	0.106	0	0	0	0.633	6.565	0.121	0	0	0.242
RP4-694A7.3	0	0	0	0	0	0	0	0	0	0	0	0	0	0	0	0	0	0	0	0	0	0	0	0	0	0	0	0	0	0	0	0	0	0	0	0	0	0	0	0	3.083	0	0	0	0
RP11-424D14.1	0	0	0	0	0	0	0	0.297	0	0	0	0	0	0	0.554	0	0	0	0	0	0	0	0	0	0	0	0	0	0	0	0	0	0	0	0	0	0	0	0	0	5.803	0.242	0	0	0.24
RP11-74K19.1	0	0	0	0	0	0	0	0	0	0	0	0	0	0	0	0	0	0	0	0.362	0	0	0	0	0	0	0	0	0	0	0	0	0	0	0	0	0	0	0	0	12.575	0	0	0	0
RP3-380B4.1	0	0	0	0	0	0	0	0	0	0	0	0	0	0	0	0	0	0	0	0	0	0	0	0	0	0	0	0	0	0	0	0	0	0	0	0	0	0	0	0	21.846	0	0	0	0
LRRC7	0.023	0.048	0.042	0.109	0.494	0.105	0.084	0.089	0.078	0.126	0.102	0.36	0.013	0.043	0.154	0.212	0.052	0.058	0.129	0.054	0.057	0.012	0.02	0	0.097	0.48	0	0.084	0.103	0.05	0.025	0.025	0.082	0.192	0.067	0.009	0.068	0.014	0.075	0.119	7.636	0.383	0.029	0.092	0.082
RP11-379C1.1	0	0	0	0	0.143	0	0	0	0	0	0	0	0	0	0	0	0	0	0	0	0	0	0	0	0	0	0	0	0	0	0	0	0	0	0	0	0	0	0	0	6.286	0.105	0	0	0
RN7SL538P	0	0	0	0	0	0	0	0	0	0	0	0	0	0	0	0	0	0	0	0	0	0	0	0	0	0	0	0	0	0	0	0	0	0	0	0	0	0	0	0	0	0	0.471	0	0
PIN1P1	0	0	0	0	0	0	0	0	0.144	0	0	0	0	0.159	0	0	0	0	0	0	0	0	0	0	0	0	0	0	0	0	0	0	0	0	0	0	0	0	0	0	2.74	0.152	0	0	0
RP11-181B18.1	0	0	0	0	0.218	0	0	0	0	0	0	0.823	0	0	0	0	0	0	0	0	0	0	0	0	0.167	0	0	0	0	0	0	0	0	0	0	0	0	0	0	0	2.878	0	0	0	0
LRRC40	10.149	14.64	10.861	23.337	17.509	22.138	17.288	13.359	10.69	21.052	12.853	31.467	14.302	13.157	14.028	11.973	13.125	16.035	12.615	10.938	11.913	9.207	9.333	20.308	10.093	25.935	8.404	7.553	12.348	16.276	9.063	10.008	12.467	9.251	21.917	14.651	13.524	4.103	4.983	14.073	3.469	9.979	12.032	10.896	25.389
SRSF11	28.376	25.334	22.126	43.71	38.208	35.821	28.613	25.601	20.908	50.754	26.982	89.696	23.378	40.173	57.599	25.215	26.881	29.929	44.254	23.104	20.757	23.407	29.808	123.075	22.58	69.693	20.173	20.082	27.109	34.615	20.649	25.311	30.377	44.798	119.16	20.595	30.895	15.654	23.836	36.029	19.851	28.59	25.503	26.385	49.517
RP4-677H15.4	0	0	0	0	0	0	0.894	0	0.314	0	0	0	0	0.695	0	0	0	0	0	0	0	0	0	0	0	0	0	0	0	0	0	0.397	0	0	0	0	0	0	0	0	0	0	0	0	0
ANKRD13C	19.732	14.897	14.116	20.576	13.737	26.678	12.229	15.837	11.984	17.134	17.075	23.615	15.919	11.989	15.002	11.084	9.638	17.266	6.76	7.685	7.81	11.518	13.507	24.151	8.022	20.75	10.332	6.385	10.273	10.857	12.044	10.587	8.917	9.813	26.704	9.83	9.536	6.647	5.805	6.117	6.73	10.252	10.939	10.313	15.509
HHLA3	8.122	4.477	4.137	4.226	1.863	12.957	5.184	5.635	6.689	5.804	3.673	9.582	4.051	4.937	8.099	11.868	2.478	6.77	5.477	4.88	3.87	3.377	6.018	1.605	4.919	14.999	3.693	3.307	3.162	2.614	3.836	2.525	4.767	2.553	1.965	6.72	13.038	7.449	4.585	8.917	5.955	6.57	13.906	9.076	6.781
RP11-180O5.2	0	0.244	0	0.619	0.72	0	0	5.179	0.499	0.493	0.289	2.376	0.319	0.552	0.906	0	0.329	0	0	0.273	0	0	0	0	0.275	3.542	0	0.306	0	0	0	0	1.048	0.271	0	0	0.289	0.176	0.212	0.275	1.582	0.79	0.248	0	0.786
CTH	9.616	9.181	5.568	5.679	6.773	31.103	1.27	1.773	5.465	1.528	5.853	8.651	5.772	6.051	12.875	1.502	5.645	11.16	8.033	2.535	4.264	6.689	8.286	2.902	10.616	19.634	4.155	4.803	6.611	2.138	4.182	4.587	4.493	2.714	15.783	4.664	3.781	2.891	1.06	0.458	3.768	1.255	3.076	2.228	4.806
RP11-42O15.3	2.527	1.505	1.059	0.764	2.665	1.096	0	0	1.846	0	1.427	3.35	1.967	1.703	2.608	0.371	1.218	1.366	3.314	0	0.597	0.77	1.262	0	2.037	2.384	0.359	2.262	1.081	0	1.547	0.779	0.862	0	0	0.853	1.425	0.434	0.261	0	7.808	0.975	0	0	0.647
RP11-42O15.2	0	0	0	0	0	0	0	0	0	0	0	0	0	0	0	0	0	0	0	0	0	0	0	0	0	0	0	0	0	0	0	0	0	0	0	0	0	0	0	0	7.525	0	0	0	0
RP5-952N6.1	0	0	0	0	0	0	0	0	0	0	0	0	0	0	0	0.331	0	0	0	0	0	0	0.423	0	0	0	0	0	0	0	0	0	0	0	0	0.063	0.08	0	0	0	3.488	0.29	0	0.242	0
PTGER3	0.443	0.852	0.749	5.243	2.262	0.078	0.041	0.17	0.348	0.187	0.824	0.257	0.482	0.386	0.246	4.857	0.268	0.837	0.035	0.191	0.76	0.309	0.104	0.142	0.08	0.468	1.996	25.084	1.156	0.671	3.703	0.386	2.968	0.158	0.188	0.308	0.302	0.215	0.986	0.272	2.393	7.495	2.095	6.156	0.198
RP3-333A15.1	0	0	0	0	0	0	0	0	0	0	0	0	0	0	0	0.231	0	0	0	0	0	0	0	0	0	0	0	0	0	0	0	0	0	0	0	0	0	0	0	0	0	0	0	0	0
RP3-333A15.2	0.259	0	0	1.097	0.319	0	0	0	0	0	0	0	0	0.245	0	1.33	0	0	0	0	0	0	0	0	0	0	0.258	3.519	0	0.379	0.556	0	0	0.24	0	0	0	0	0	0	5.606	0.934	0.44	1.295	0
ZRANB2-AS1	10.089	21.759	16.196	27.988	44.944	50.707	33.176	43.114	18.981	58.678	23.894	91.224	22.56	36.12	36.092	23.033	19.963	28.518	21.119	22.072	22.439	18.553	15.058	0	22.085	58.587	19.015	19.984	22.757	35.071	18.083	25.53	30.534	23.879	0	17.807	19.394	11.087	15.618	27.926	14.109	19.267	15.948	22.243	33.031
ZRANB2	23.347	32.701	23.438	36.089	41.864	47.568	30.857	37.09	18.984	58.071	25.535	121.953	25.297	57.649	58.563	28.424	21.644	31.397	36.776	24.988	23.54	22.996	20.561	122.016	29.117	71.899	23.033	24.7	31.053	39.277	21.013	32.684	34.556	40.965	150.926	19.525	35.068	13.937	24.979	46.81	17.671	30.125	24.538	29.549	57.514
MIR186	1.956	3.262	2.868	8.282	16.845	5.939	7.128	2.164	1.667	21.443	3.866	40.848	4.263	9.23	20.19	10.038	6.602	2.467	3.991	0	6.47	0	1.71	0	0	12.917	11.662	6.128	11.72	2.858	4.192	6.332	4.671	5.443	13.963	0	3.86	0	0	1.836	0	1.761	0	3.908	10.512
ZRANB2-AS2	0.118	0.098	0.065	0.093	0.253	0	0.036	0.033	0	0.149	0.291	0.546	0	0.111	0.091	0.181	0.132	0.111	0	0.027	0.097	0.063	0.077	0	0.028	0.227	0	0.307	0.088	0.387	0.126	0.063	0.07	0	0.019	0.046	0.203	0.071	0.17	0.083	9.702	0.159	0.1	0.147	0.211
RP11-386O9.2	0	0	0	0	0	0	0	0	0	0	0	0	0	0	0	0	0	0	0	0	0	0	0	0	0	0	0	0	0	0	0.348	0	0	0	0	0	0	0	0	0	0	0	0	0.324	0.582
RP11-115M14.1	0	0	0.493	0	0	0	0	0	0	0	0	0	0	0	0	0	0	0	0	0	0	0	0	0	0	0	0	0	0	0	0	0	0	0	0	0	0	0	0	0	0	0	0	0	0
NEGR1	1.104	2.417	2.53	1.262	0.077	0.095	0.015	0.555	0.695	0.19	1.116	14.762	0.875	2.511	0.22	1.468	0.085	1.994	0.013	0.749	0.405	0.95	0.461	1.463	0.389	0.635	1.409	1.625	1.554	2.823	1.95	1.408	2.322	1.594	0.171	0.415	0.124	1.599	1.354	0.224	10.517	9.717	1.055	2.833	0.888
GDI2P2	0	0	0	0	0	0	0.672	0	0.236	0.233	0	0.963	0	0.261	0	0.284	0	0.349	0	0	0.686	0	0	0	0	0	0	0.289	0.276	0	0	0	0	0	0.898	0.654	0.273	0	0	1.039	10.472	0	0	0.276	0
RNU6-1246P	0	0	0	0	0	0	0	0	0	0	0	0	0	0	0	0	0	0	0	0	0	0	0	0	0	0	0	0	0	0	0	0	0	0	0	0	0	0	0	0	59.506	0	0	0	0
RP4-660H19.1	0.337	0.281	0	0	0	1.024	0	0	0	0	0	3.52	0	0	8.699	0	6.827	0	0	0.629	0.836	0	0	0	0	0	0	0	0	0	0.723	0	0	0	0.219	0.265	0.333	0	0	0	0	0	0	0	6.944
KRT8P21	0	0	0	0	0	0	0	0	0	0	0	0	0	0	0	0	0	0	0	0	0	0	0	0	0	0	0	0	0	0	0	0	0	0	0	0	0	0	0	0	3.05	0	0	0	0
RN7SKP19	0	0	0	0	0	0	0	0	0	0	0	0	0	0	0	0	0	0	0	0	0	0	0	0	0	0	0	0	0	0	0	0	0	0	0	0	0	0	0	0	28.876	0	0	0	0
RP4-598G3.1	0	0	0	0	0	0	0	0	0	0	0	0	0	0	0	0	0	0	0	0	0	0	0	0	0	0	0	0	0	0	0	0	0	0.034	0	0	0	0	0	0	9.229	0.033	0	0	0
RP4-788P17.1	0	0	0	0	0	0	0	0	0	0	0	0	0	0	0	0	0	0	0	0	0	0	0	0	0	0	0	0	0	0	0	0	0	0	0	0	0	0	0	0	4.442	0	0	0	0
LRRIQ3	0.557	0.336	0.169	0.041	0.284	0.117	0.023	0.021	0.082	0.324	0.323	0.914	0.105	0.218	0.059	0.375	0.065	0.509	0.216	0.054	0.048	0.041	0.319	0.16	0.09	0.233	0.076	0.281	0.268	0.112	0.082	0.083	0.229	0.214	0.137	0.121	0.133	0.046	0.125	0.054	5.296	0.294	0.13	0.173	0.138
FPGT	10.825	16.102	11.003	18.366	11.193	7.635	5.969	5.649	4.32	13.661	9.18	21.779	8.116	12.681	7.648	8.471	3.93	15.782	5.404	4.978	2.317	5.773	9.734	3.581	5.704	14.999	10.223	6.374	10.964	11.946	9.626	10.356	7.563	7.441	4.36	9.189	5.416	4.639	5.781	6.955	8.095	6.637	6.55	8.053	12.309
FPGT-TNNI3K	0.036	0.03	0.026	0.019	0.022	0.027	0.022	0	0.031	0.03	0	0.188	0	0.017	0.074	0.037	0	0.045	0.147	0	0.015	0.019	0.031	0	0	0.04	0.036	0.094	0.072	0.105	0.019	0	0.236	0.2	0	0	0	0.011	0.052	0.017	3.985	0.21	0.076	0.036	0.048
TNNI3K	0.166	0	0.024	0	0	0	0	0	0.028	0.084	0	0.077	0	0	0.068	0	0	0	0	0	0	0	0.029	0	0	0.036	0	0.035	0.033	0	0	0	0	0	0	0	0.065	0	0	0	4.66	0.03	0	0	0.653
RP11-439H8.4	0.851	0.177	0	0	0.262	0	0	0.471	0	0	0	0.493	0	0.401	0	0.437	0	0	0.434	0.198	0.176	0	0	0	0	0.234	0.423	0.444	0.212	0	0.456	0	0.254	0.394	0.138	0.167	0.21	0.128	0.308	0.2	6.9	0.383	0.542	0.212	0.571
RP4-650F12.2	0	0	0	0	0	0	0	0	0	0	0	0	0	0	0	0	0	0	0	0	0	0	0	0	0	0	0	0	0	0	0	0	0	0	0	0	0	0	0	0	5.025	0	0	0	11.487
LRRC53	0	0	0.032	0	0	0	0	0	0	0	0	0	0	0.082	0.045	0	0	0	0	0	0	0	0	0.073	0	0	0.043	0	0	0	0.047	0	0	0	0.368	0	0	0.026	0	0	1.414	0.039	0.074	0	29.399
C1orf173	0.041	0.034	0.209	0.022	0.05	0.093	0	0	0.712	0.052	0.302	0.284	0.111	0.077	0.189	0.084	0	0	0.062	0.533	0	0	0	0.204	0.019	0	0.122	0.021	0.061	0.119	0.109	0.132	0.049	0.019	17.74	0	0.06	0	0.989	0.038	2.535	0.165	0.017	0.02	23.096
RP4-612J11.1	0	0	0.21	0	0	0	0	0	1.463	0	0.848	0.996	0	0	1.181	0	0	0	0	0.801	0	0	0	0	0	0	0	0.299	0	0	0	0	0	0	0	0	0	0	0.829	0	26.298	0	0	0	48.94
RP11-17E13.2	4.168	0.497	1.31	3.467	0.733	1.356	0.723	0	0.254	1.255	0	1.382	0	1.686	0.307	1.528	1.34	0.751	0.304	0.833	0	0.953	1.562	0	0.56	0	0.296	1.866	0.892	2.61	0.319	0.643	0.356	0.276	0	0	0	1.253	1.078	0.28	6.44	0	1.011	0	8
CRYZ	46	31.107	25.231	53.796	51.27	51.314	29.341	45.059	18.166	92.356	29.653	53.609	31.175	46.023	34.676	23.438	58.62	44.755	33.893	27.265	9.884	27.959	55.105	12.704	24.266	9.527	32.85	15.497	37.458	51.367	26.857	34.561	27.661	15.445	47.294	11.62	24.767	13.086	22.145	16.91	16.493	29.768	44.928	20.176	56.744
TYW3	8.965	9.724	9.243	17.782	26.452	24.786	12.97	14.878	6.648	23.325	12.64	22.281	14.059	11.9	12.301	12.942	12.628	11.581	6.134	9.01	6.328	8.162	11.088	8.681	7.437	12.755	8.727	10.656	10.008	13.736	10.857	11.444	11.314	6.828	10.902	6.715	9.42	5.806	7.757	21.587	14.976	12.109	10.58	12.705	19.225
RP11-93N20.1	0	0	0	0.525	0	0	0	0	0	0	0	0	0	0	0	0	0	0	0	0	0	0	0	0	0	0	0	0	0	0	0	0	0	0	0	0	0	0	0	0	0	0	0	0	0
RP11-510C10.2	0	0	0	0	0	0	0	0	0	0	0	0	0	0	0	0	0	0	0	0	0	0	0	0	0	0	0	0	0	0	0	0	0.3	0	0	0	0	0	0	0	0	0	0	0	0
LHX8	0	0	0	0	0	0	0	0	0	0	0.041	0.049	0	0	0	0	0	0	0	0.039	0	0	0	0	0	0	0	0	0	0	0	0	0.05	0	0	0.033	0.041	0	0	0	2.497	0	0	0	0.188
RP11-510C10.3	0	0	0	0	0	0	0	0	0	0	0	0	0	0	0	0	0	0	0	0	0	0	0	0	0	0	0	0	0	0	0	0	0	0	0	0	0	0	0	0.072	0.826	0	0.065	0	0
RNU6-622P	0	0	0	0	0	0	0	0	0	0	0	0	0	0	0	0	0	0	0	0	0	0	0	0	0	0	0	0	0	0	0	0	0	0	0	0	0	0	0	0	35.324	0	0	0	0
SLC44A5	0.613	0	0.098	0.028	4.818	0.364	0	2.329	0.045	0.292	0.737	5.471	0.697	5.104	8.443	0.027	3.057	0.269	0.082	0.721	0.264	0.057	0.047	2.308	0.075	1.935	1.403	0.083	0.585	0.156	0.485	0	0.095	0.049	14.558	3.315	0.237	1.153	0.174	0	8.788	0.096	0.204	0.053	9.258
RP11-87O11.1	0	0	0	0	0	0	0	0	0	0	0	0	0	0	0	0	0	0	0	0	0	0	0	0	0	0	0	0	0	0	0	0	0	0	0	0	0	0	0	0	4.073	0	0	0	0
RP4-595K12.2	0.227	0	0	0	0.837	0	0	0	0	0	0	0.526	0.247	0.214	1.638	0	1.53	0	0	0	0	0	0	0	0	0.25	0	0	0	0	0	0	0	0	1.913	0.179	0	0	0	0	3.678	0	0	0.226	1.218
RP4-682C21.5	0	0	0	0	0.77	0	0	0.231	0	0	0.206	0.242	0	0	0.215	0	0.47	0	0	0	0	0	0	0	0	0	0	0	0.208	0	0	0	0	0	0	0.164	0	0	0	0	10.157	0	0	0	0.187
ACADM	36.149	26.857	32.668	53.875	93.366	30.994	6.627	6.037	13.563	19.175	27.826	52.15	21.367	13.853	25.942	20.195	30.336	33.602	16.59	12.38	10.274	16.443	36.839	45.855	17.478	45.559	27.213	33.231	26.925	34.608	35.571	19.942	29.379	11.263	75.953	27.384	21.775	6.603	13.507	12.59	18.843	15.689	16.314	18.32	47.29
RP4-682C21.2	0.124	0.516	0.454	0.131	2.589	1.128	0.301	0.137	0.211	0.626	0.612	3.016	0.405	0.467	0.894	0	0.557	0.312	0.631	0.462	0.307	0.264	0.433	0	0.233	0.272	0.369	0.259	0.618	0	0.133	0.134	0.296	0.115	0.482	0.195	0.366	0.372	0.717	0	2.008	0.446	0.42	0.124	1.774
RABGGTB	21.581	17.451	12.569	15.47	25.012	32.29	20.966	22.494	12.992	30.092	12.756	28.832	17.973	23.375	29.174	19.729	26.745	16.817	21.495	11.248	9.287	13.07	12.779	15.395	17.648	39.807	13.224	11.878	16.213	24.384	12.798	16.539	15.856	18.856	23.786	22.681	30.27	12.754	18.797	29.336	25.369	27.191	16.534	18.207	43.244
MSH4	0	0.129	0.113	0.055	0.19	1.173	0	0	0	0.434	0.102	0.717	0	0.146	0.159	0	0.232	0	0.158	0.048	0	0	0	0.601	0	0.34	0	0.108	0.103	0.301	0	0	0.123	0.191	0.468	0.041	0.457	0.062	0.075	0.097	12.811	2.644	0.087	0.154	0.461
AL445464.1	0	0	0	0	0	5.939	0	0	0	0	0	0	0	0	0	0	0	0	0	0	0	0	0	0	0	0	0	2.043	0	0	0	0	0	0	0	1.54	0	0	0	0	0	0	0	0	0
ASB17	0	0	0	0	0	0	0	0	0	0	0	0	0.166	0	0	0	0	0	0	0	0	0	0	0	0	0	0	0	0	0	0	0	0	0	0	0	0	0	0	0	4.93	0.137	0	0	0
RP11-550H2.1	0	0	0	0	0	0	0	0	0	0	0	0	0	0	0	0	0	0	0	0	0	0	0	0	0	0	0	0	0	0	0	0	0	0	0	0	0	0	0	0	14.79	2.463	0	0	0
RP11-550H2.2	0	0	0	0	0	0	0	0	0	0	0	0	0	0	0	0	0	0	0	0	0	0	0	0	0	0	0	0	0	0	0	0	0	0	0	0	0	0	0	0	4.559	0.38	0	0	0.378
ST6GALNAC3	1.374	1.048	1.024	0.912	0.487	0.601	0.424	0.953	1.925	0.53	1.035	1.648	2.664	1.912	2.091	1.195	0.681	0.822	0.879	0.999	0.655	1.316	2.504	1.164	0.744	0.256	0.949	0.535	1.349	2.245	0.948	1.332	1.501	0.907	0.529	1.118	0.804	0.658	2.023	0.568	2.644	1.866	0.83	2.023	2.127
RP11-335E14.1	0	0	0	0	0	0	0	0	0	0	0	0	0	0	0	0	0	0	0	0	0	0	0	0	0	0	0	0	0	0	0	0	0	0	0	0	0	0	0	0	1.37	0	0	0	0
RP5-1102E8.3	0	0.303	0	0	0	0	0	0	0	0	0	0	0.396	0	0	0	0	0	0	0.339	0.3	0	0	0	0	0	0	0	0	0	0	0	0	0	0	0	0	0	0.526	0	3.929	0	0	0	0
TPI1P1	1.57	1.496	1.151	3.324	5.795	7.491	7.901	7.941	6.118	3.405	1.773	3.123	1.222	3.175	2.084	0.46	3.028	0.849	2.059	0.837	0.927	2.392	4.51	1.868	1.898	2.222	1.337	0.468	0.896	1.966	0.481	1.452	0.803	0.416	2.038	1.59	2.655	1.214	0.487	1.895	0	1.818	2.475	1.568	2.21
RNU6-161P	0	0	0	0	0	0	0	0	0	0	0	0	0	0	0	0	0	0	0	0	0	0	0	0	0	0	0	0	0	0	0	0	0	0	0	0	0	0	0	0	8.581	0	0	0	0
RP11-415A20.1	0	0	0	0	0	0	0	0	0	0	0	0	0	0	0	0.385	0	0	0	0	0	0	0	0	0	0	0	0	0	0	0	0	0	0	0	0	0	0	0	0	0	0	0	0	0.336
ST6GALNAC5	0.316	0.559	0.81	0.752	1.748	0.06	0.048	0.306	1.211	5.956	3.236	1.19	1.376	1.415	1.059	0.122	1.066	1.095	0	0.515	3.165	0.421	0.069	0.394	0.334	1.303	0.274	0.453	0.591	1.729	0.634	0.596	1.508	0.622	0.768	0.621	4.711	0.38	1.143	1.371	1.92	0.036	3.35	2.405	3.676
RP4-564M11.2	0	0	0.248	0.358	0	0	0	0	0	0.856	0.334	0.393	0.738	0	0.349	0	0.381	0	0	0	0.84	0	0	1.128	0	0	0	0.353	0	0	0.725	0	0	0	0	0	0.334	0	0.245	0	0	0	0.575	0	0.909
PIGK	14.768	15.979	17.201	24.255	17.869	14.638	14.344	22.923	11.471	29.899	12.332	13.665	14.099	22.635	15.213	14.187	14.934	15.545	9.307	8.711	5.349	11.357	19.982	16.266	10.158	31.333	13.857	11.79	15.327	24.205	14.028	17.78	13.736	9.933	24.297	13.022	16.738	7.779	8.108	19.851	20.789	14.947	13.262	18.532	29.925
RP4-706A16.3	5.453	0.909	3.398	3.174	6.373	7.036	9.935	10.256	2.324	4.828	0.539	2.214	3.863	4.889	8.724	10.634	4.601	2.407	4.172	1.526	0.902	2.035	0.715	2.725	4.102	12.603	1.896	3.701	4.356	3.186	2.922	3.53	4.558	2.276	5.485	2.576	4.842	1.967	2.171	8.702	13.268	7.856	6.017	5.719	3.419
AK5	0.049	0.081	0.143	0.129	0.15	0.074	0	0.054	0.581	2.913	0.264	0.169	0.53	0.551	0.025	0.275	0.027	0.031	0.05	0.023	0.101	0.259	0.638	0	0.137	0	0.677	0.203	0.17	0.711	0.938	0.394	0.232	0.045	0.363	1.954	0.048	0.029	0.088	0.046	3.814	0.131	0.31	0.413	1.525
RP11-375A5.1	0	0	0	0	0	0	0	0.494	0	0	0	0	0	0	0	0	0	0	0	0	0	0	0	0	0	0	0	0	0	0	0	0	0	0	0	0	0	0	0	0	2.413	0	0	0	0
ZZZ3	9.356	11.757	9.049	16.09	19.85	16.387	10.208	11.632	7.243	13.921	11.312	25.284	9.87	10.734	11.411	7.763	6.534	10.715	5.696	6.394	4.941	6.971	8.588	17.203	8.359	15.579	7.311	8.132	7.683	8.403	10.086	7.698	8.027	6.045	20.069	7.867	7.959	5.434	4.989	12.482	9.997	7.163	6.912	8.469	14.618
RNA5SP20	0	0	0	0	0	0	0	0	0	0	0	0	0	0	0	0	0	0	0	0	0	0	0	0	0	0	0	0	0	0	0	0	0	1.857	0	0	0	0	0	0	0	0	0	0	0
RN7SL370P	0	0	0	0	0	0	0	0	0	0.484	0	0	0	0	0	0	0	0	0	0	0	0	0	0	0	0	0	0	0	0	0	0	0	0	0	0	0	0	0	0	18.626	0	0	0	0
USP33	24.412	29.725	24.243	42.828	30.155	41.346	30.925	33.979	21.101	28.482	27.896	43.953	28.566	25.772	29.442	19.766	18.85	35.938	16.199	14.382	11.461	21.136	19.921	47.03	16.304	43.489	29.503	13.002	29.09	30.55	25.172	27.499	22.995	19.576	55.325	22.21	19.648	9.869	11.673	26.868	13.674	16.947	22.912	18.752	46.998
RP4-706L14.2	0	0	0	0	0	0	0	0	0	0	0	0	0	0.159	0	0	0	0	0	0	0	0	0	0	0	0	0	0	0	0	0	0	0	0	0	0	0	0	0	0	0.91	0	0	0	0
FAM73A	4.029	10.343	7.507	11.029	11.158	11.6	5.545	5.116	4.585	9.021	7.001	11.467	7.332	6.631	9.116	3.972	5.739	10.436	2.835	3.259	2.429	4.614	10.359	12.365	3.901	8.628	5.443	5.202	6.243	5.886	6.997	5.183	5.806	2.135	12.48	3.501	4.895	1.265	1.767	3.13	6.975	2.806	2.797	3.529	7.395
RNA5SP21	0	0	0	0	0	0	0	0	0	0	0	0	0	0	0	0	0	0	0	0	0	0	0	0	0	0	0	0	0	2.56	0	0	0	1.625	0	0	0	0	0	0	0	0	0	0	0
RP11-181C21.4	2.263	0.252	0	0.319	1.114	0.916	0.916	0.334	0.514	0.382	0.596	0.525	0	0.57	0.156	4.491	0.509	0.571	1.231	0.422	0.374	0	1.583	1.005	0.142	0.498	0.15	0	0.151	0.661	0.162	0.326	3.062	0	0.392	0.238	0	1.361	0	0.142	2.447	0.136	0.256	2.713	2.973
NSRP1P1	0.099	0	0	0	0	0	0.121	0	0	0	0	0	0.108	0	0	0	0	0	0	0	0	0	0	7.118	0	0	0	0	0	0	0	0	0	0	5.481	0	0	0	0	0	0	0.089	0	0	0.089
NEXN-AS1	0.065	0.434	0.191	0.345	0.16	0.198	0	0.144	2.498	1.098	1.03	1.058	1.632	0.983	0.471	2.674	1.026	0.821	0.133	0.365	1.239	0.347	0.114	0	0.49	0.215	0.194	0.136	0.65	1.237	0.489	0.211	1.011	0.423	0	0.205	0.707	0.352	0.189	0.122	3.169	0.41	1.216	0.716	0.117
NEXN	1.964	4.975	3.707	2.772	2.148	13.973	0.884	2.093	9.924	10.891	5.824	4.685	6.304	5.7	3.305	21.134	3.356	6.973	2.487	4.718	7.219	3.841	0.763	35.514	3.9	2.603	2.205	2.546	4.65	8.025	4.132	2.944	5.734	5.567	36.9	3.151	14.034	4.397	3.24	15.676	19.671	4.029	13.217	10.83	3.486
FUBP1	17.813	30.699	23.331	42.455	44.416	54.583	44.142	51.539	27.206	57.157	46.5	105.848	37.758	45.309	48.542	20.294	31.933	32.085	21.444	27.892	22.266	26.028	25.335	88.135	30.293	54.242	25.018	12.867	30.241	26.588	22.876	28.706	28.963	21.175	122.364	35.815	26.246	14.423	13.929	37.153	11.88	15.051	21.876	18.121	43.716
DNAJB4	9.56	16.612	12.159	12.661	7.385	14.784	5.185	12.841	10.841	22.161	8.129	21.513	15.749	19.431	8.95	18.028	9.305	16.878	9.572	7.301	10.222	10.196	6.065	12.889	6.398	19.478	10.207	7.012	8.215	14.747	9.054	12.812	12.159	10.311	16.939	22.619	12.196	4.893	7.469	6.93	15.148	13.614	9.399	21.144	15.931
GIPC2	29.934	26.021	21.603	60.502	6.772	14.72	17.95	0.515	5.703	3.249	22.007	48.336	11.951	10.909	9.571	7.866	8.289	29.954	1.598	7.505	4.131	9.347	0.074	12.202	11.865	22.648	16.198	8.003	20.168	13.979	17.832	10.554	8.999	19.281	21.047	11.536	7.436	12.474	7.909	27.903	9.845	9.379	0.467	8.544	19.113
RP11-386I14.4	0	0	1.18	0.852	0	0	0	0	2.058	2.036	0	1.868	0	1.519	0	0	0.906	1.015	0.821	0.751	1.331	0.858	0.704	0	0	0	0.8	0	0	1.176	0.863	0	0	0.747	0	0	0	0	1.166	3.022	0	0	0	0	0.721
RP11-386I14.2	0.878	0.183	0.483	0.465	1.081	0.333	0.267	0.243	0.187	0	2.17	2.038	0.479	0	0.453	0.676	0	1.108	0	0	0.182	0.234	0	0	0.413	0.483	0.218	0.459	0.658	0	0.235	0	0	1.222	0.285	0	0.65	0.132	0.477	0.206	7.125	1.384	0	0.219	0
RNU6-1102P	0	0	0	1.855	0	0	0	0	0	0	0	0	0	0	0	0	0	0	0	0	0	0	0	0	0	0	0	0	0	0	0	0	0	0	0	0	0	0	0	0	142.123	0	0	0	0
RP11-386I14.3	0	0.252	0	0.32	0	0.459	0.368	0	0.258	0	0	0	0	0	0	0	0	0.382	0	0	0	0	0	0	0	0	0	0	0.302	0	0	0	0	0	2.749	0	0	0	0	0	16.359	0.545	0	0.302	0
RNFT1P2	0	0	0.163	0.47	0	0	0	0	0	0	0.22	0	0	0	0	0	0	0	0	0.207	0.184	0	0	0	0	0.245	0	0	0	0	0	0	0	0.206	0	0	0	0	0	0	2.403	0.2	0	0	0.398
RP11-183M13.1	0	0.057	0	0.144	0	0	0.082	0	0.173	0	0	0	0	0.064	0.21	0.139	0	0.086	0.208	0.063	0.056	0	0.059	0	0	0.075	0	0	0	0	0	0	0	0.063	0	0	0.134	0	0.098	0	5.133	0.122	0	0.068	0.121
PTGFR	0.678	0.833	1.884	2.002	0.22	0.054	0.13	1.935	4.624	4.153	1.552	0.331	2.644	4.311	0.147	15.566	0.321	0.81	0.546	1.198	5.636	1.675	0.25	0.594	0.638	1.178	0.319	0.447	0.855	0.991	0.612	0.693	1.747	1.92	0	1.012	0.775	0.451	0.517	0.402	13.314	3.149	0.273	4.385	0.384
RP11-472F19.1	0	0	0	0	0	0	0	0	0	0	0	0	0	0	0	0	0	0	0	0	0	0	0	0	0	0	0	0	0	0	0	0	0	0	0	0	0	0	0	0	0	2.831	0	0	0
IFI44L	3.483	8.644	1.939	4.695	1.112	44.094	0.379	7.016	5.783	10.14	2.354	4.822	1.88	36.59	10.818	25.123	1.368	1.512	7.257	3.295	0.883	2.558	0.172	4.297	7.894	42.525	3.249	2.711	2.526	2.616	1.373	3.067	3.393	1.722	48.464	12.095	13.388	1.817	4.877	14.79	12.436	11.701	4.49	18.872	21.305
IFI44	38.255	38.111	19.239	22.757	8.497	145.061	9.046	31.895	30.87	77.283	18.338	40.97	19.046	109.168	34.219	53.566	7.703	15.223	20.035	18.321	6.704	21.841	9.819	40.919	31.684	228.502	27.572	11.603	21.41	33.867	10.748	34.024	28.971	18.493	152.661	38.683	66.66	16.971	35.178	82.597	36.371	53.808	42.263	76.191	86.171
RP4-641G12.3	0	0	0	0	0	1.205	0	0	0	1.004	0	0.921	0	1.123	0	0	0	0	0.405	0	0	0	0	0	0	0.873	0	0.414	0	0	0	0.428	0	0.736	0.257	0.312	0.391	0	0.575	0	4.291	0	0	0	0.355
RP4-641G12.4	0	0.088	0	0	0	0	0	0	0	0	0	0	0	0	0	0	0.119	0.134	0	0	0	0	0	0	0	0	0	0	0	0	0	0	0	0	0.138	0	0	0.064	0	0	0	0	0	0	0
ELTD1	14.022	15.272	22.097	19.184	7.041	6.879	9.733	24.485	47.65	34.106	21.397	22.908	53.068	22.867	7.138	59.379	25.382	17.262	8.418	47.21	22.795	17.702	14.845	67.695	26.104	7.611	9.621	8.966	11.621	11.009	10.836	8.749	12.529	21.675	20.304	49.01	17.834	18.64	38.573	21.492	23.984	30.75	15.263	123.446	11.961
PSAT1P3	0	0	0.111	0	0.186	0	0	0.168	0.129	0	0	0.176	0.165	0.572	0	0.311	0.17	0	0	0	0	0	0	0	0.142	0.167	0	0	0.151	0	0	0.163	0	0.14	0	0.119	0	0	0	0	0	0.136	0	0.454	0
RP4-726F1.1	0	0	0	0	0	0	0	0	0	0	0	0	0	0	0	0	0	0	0	0	0	0	0	0	0	0	0	0	0	0	0	0	0	0	0	0	0	0	0	0	7.687	0	0	0	0
ADH5P2	0	0	0	0	0	0	0	0	0	0	0	0	0	0	0	0	0	0	0	0	0	0	0	0	0	0	0	0	0	0	0	0	0	0	0.097	0	0	0	0	0	4.855	0	0	0	0
RP11-339A11.1	0	0	0	0	0	0	0	0	0	0	0	0	0	0	0	0	0	0	0	0	0	0	0	0	0	0	0	0	0	0	0	0	0	0	0	0	0	0	0	0	3.206	0	0	0	0
AL606519.1	0	0	0	0	0	0	0	0	0	0	0	0	0	0	0	0	0	0	0	0	0	0	0	0	0	0	0	0	0	0	0	0	0	0	0	0	0	0	0	0	41.345	0	0	0	0
RP11-339D23.1	0	0	0	0	0	0	0	0	0	0	0	0	0	0	0	0	0	0	0	0	0	0	0	0	0	0	0	0	0	0	0	0	0	0	0	0	0	0	0	0	20.387	0	0	0	0
HNRNPA1P64	0	0	0	0	0	0	0	0	0	0	0	0	0	0	0	0	0	0	0	0.17	0	0	0.16	0	0	0	0	0	0	0	0	0.197	0	0	2.013	0	0	0	0	0	8.879	0	0	0	0
RP11-115A15.4	0	0	0	0	0	0	0	0	0	0	0	0	0	0	0	0	0	0	0	0	0	0	0	0	0	0	0	0	0	0	0	0	0	0	0	0	0	0	0	0	8.704	0	0	0	0
RP11-115A15.1	0	0	0	0	0	0	0	0	0	0	0	0	0	0	0	0	0	0	0	0.45	0	0	0	0	0	0	0	0	0	0	0	0	0	0	0	0	0	0	0	0	28.669	0	0	0	0
RP5-887A10.1	1.186	0.594	0.522	0.251	0	0	0	0.263	1.416	1.601	0.234	0.826	0.776	0.224	0	1.461	0	0.299	0.242	0.221	0	0.759	1.037	0	1.116	0	0.472	0	2.132	3.12	0	0	13.882	0.66	0	0.56	0.468	0.285	1.89	0	6.415	0	1.007	0.237	0
MTND2P30	0	0	0	0	0	0	0	0	0	0	0	0	0	0	0	0	0	0	0	0	0	0	0.385	0	0	0	0	0	0	0	0	0	0	0	0	0	0	0	0	0	0	0	0	0	0
RP5-831K15.1	0.228	0	0	0.241	0	0	0	0	0	0	0	0	0	0	0	0	0	0	0	0	0	0	0	0	0	0	0	0	0	0	0	0	0	0	0	0	0	0.137	0	0	12.308	0.41	0	0	0
RP3-445O10.1	0	0	0	0	0	0	0	0	0	0	0	0	0	0	0	0	0.294	0	0	0	0	0	0	0	0	0.288	0	0	0	0	0	0	0	0	0.34	0	0	0	0	0	4.244	0	0	0	0
RN7SKP247	0	0	0	0	0	0	0	0	0	0	0	0	0	0	0	0	0	0	0	0	0	0	0	0	0	0	0	0	0	0	0	0	0	0	0	0	0	0	0	0	23.626	0	0	0	0
LPHN2	3.861	10.655	11.578	8.565	4.084	17.752	1.344	6.841	25.04	13.08	16.271	43.165	25.179	13.575	18.049	12.915	25.824	7.25	5.976	18.033	14.781	11.175	8.308	60.68	8.242	3.152	3.816	8.813	7.258	6.909	6.068	7.234	12.797	11.147	24.779	9.037	7.877	6.483	8.231	3.198	11.261	6.368	4.641	24.12	5.615
HNRNPA3P14	0	0	0	0	0	0	0	0	0	0	0.145	0.17	0	0	0.151	0	0	0	0	0	0	0	0	0.487	0	0	0	0	0	0	0	0	0	0	0.19	0.115	0	0	0	0.275	0.791	0	0	0	0
RP5-837I24.1	0	0.084	0	0.106	0.741	0	0	0.222	0	0	0	0	0.109	0	0	0	0.226	0	0.205	0	0.083	0	0	1.84	0.189	0	0.1	0	0	0	0.108	0	0	0	0.912	0	0	0	0	0	0	0	0.085	0.1	0.09
RP5-837I24.6	0	0	0	0	0	0	0	0	0	0	0	0	0	0	0	0	0	0	0	0	0	0	0	0	0	0	0	0	0	0	0	0	0	0	0	0	0	0	0	0	5.304	0	0	0	0
RP5-837I24.2	0	0	0	0	0	0	0	0	0	0	0	0	0	0	0	0	0	0	0	0	0	0	0	0	0	0	0	0	0	0	0	0	0	0	0	0	0	0	0	0	5.658	0	0	0	0
MED28P8	0	0	0	0	0	0	0	0	0	0	0	0	0	0	0	0	0	0	0	0	0.267	0	0	0	0	0	0	0	0	0	0	0	0	0	0	0	0	0.388	0.234	0	0	0	0	0	0
RP5-837I24.4	0	0	0	0	0	0	0	0	0	0	0	0	0	0	0	0	0	0	0	0	0	0	0	0	0	0	0	0	0	0	0	0	0	0	0	0	0	0.158	0.19	0	5.676	0	0	0.262	0
RP5-837I24.5	0	0	0	0	0	0	0.584	0	0	0	0	0	0	0	0	0	0	0	0	0	0	0	0	0	0	0	0	0	0	0	0	0	0	0	0	0	0	0	0	0	0	0	0	0	0
ST13P20	0	0	0	0	0	0	0	0	0.135	0	0.156	0.183	0	0	0	0.162	0	0	0.161	0	0	0	0	0.263	0	0	0.157	0.165	0.158	0.231	0	0	0.189	0	0	0	0	0	0	0	5.124	0	0	0	0
RP11-147G16.1	0	0	0	0	0	0	0	0	0	0	0	0	0	0	0	0	0	0	0	0	0	0	0	0	0	0	0	0	0	0	0	0	0	0	0	0	0	0	0	0	14.911	0	0	0	0
RP4-601K24.1	0	0	0	0	0	0	0	0	0	0	0	0	0	0	0.37	0.092	0.101	0	0	0	0	0	0	0	0	0	0	0	0	0	0	0	0	0	0	0.071	0	0	0	0	7.265	0	0	0	0.08
RP11-170N11.1	0	0	0	0	0.261	0	0	0	0	0	0	0	0	0.1	0.438	0	0.239	0	0.108	0	0	0	0	0	0	0	0	0	0	0	0.227	0	0	0	0.138	0.084	0	0	0	0	6.882	0	0	0	0.475
RP11-475O6.1	0.124	0.129	0.068	0.033	0.572	0.235	0	0	0	0	0.153	0.36	0.101	0.059	0	0	0	0.156	0.095	0	0	0	0.054	0	0	0	0.062	0.259	0.124	0.181	0.066	0.134	0.074	0	0	0.073	0.031	0	0.022	0	6.539	0.223	0.053	0.062	0.028
RP5-836J3.1	0	0.205	0	0	0	0	0	0.273	0	0.208	0	0	0	0	0	0	0	0	0.251	0	0	0	0	0	0	0	0.245	0.257	0.246	0	0	0	0	0	0	0	0	0	0	0	0	0	0	0	0
TTLL7	0.255	1.477	0.842	1.098	3.828	1.793	0.019	0.159	0.503	0.471	0.978	8.941	2.347	0.934	3.87	0.77	1.221	1.489	0.407	0.461	0.317	0.681	0.153	6.406	0.15	1.352	1.49	2.566	1.354	2.634	1.949	1.136	1.962	1.48	15.045	1.231	0.425	0.23	0.543	0.24	6.125	1.106	0.704	0.765	6.574
TTLL7-IT1	0	0	0	0.061	0	0	0	0	0	0.049	0	0.134	0	0	0	0	0	0	0	0	0	0	0	0	0	0	0	0	0	0	0	0	0	0	0	0	0	0	0	0	1.246	0	0	0	0
RP4-552O12.1	0	0	0	0	0	0	0	0	0	0	0	0	0	0	0	0	0	0	0	0	0	0	0	0	0	0	0	0	0	0	0	0	0	0	0	0	0	0	0	0	7.142	0.108	0	0	0
RP11-486G15.2	0.525	0.263	0.077	0	2.068	0.638	0.383	0.116	0.09	0.532	0.208	9.752	0	0.992	5.206	0.971	0.946	0	0.965	0	0.174	0.784	0	0	0.099	0.463	0.418	0.219	0.21	0	0.563	0.227	1.004	0.292	0	0.91	0.726	0.379	0.685	0.197	2.273	1.798	0.446	3.044	2.635
PRKACB	7.66	23.932	19.229	22.617	5.084	15.034	5.54	9.674	11.169	16.914	24.949	28.737	17.602	19.786	20.703	16.888	8.023	28.28	6.015	7.076	5.959	11.072	5.574	12.845	8.27	17.721	27.292	55.761	18.092	23.964	18.092	13.16	30.448	12.854	15.976	21.21	16.284	4.454	8.502	7.049	9.401	7.896	13.775	11.1	21.869
RP11-486G15.1	0.341	0	0.25	0	0.42	0	0	0	0	0	0	0.396	0.372	0	0	0	0	0	0	0	0	0	0	2.274	0	0	0	0	0	0	0	0	0	0	3.321	0	0	0	0	0	0	0	0	0	0
RP11-82H13.2	0.689	0.575	0	0.73	0	1.047	0	0	0.588	0	0.681	0	0	2.603	0	0	0	0	0	0	0	0	0	0	0.648	0	0	0	0	0	0.739	0	0	0	1.342	0	0	0	0	2.589	63.373	0	0	0.689	0.617
SNORA2	0.413	1.723	1.515	1.312	1.017	0	2.51	0.915	1.057	0.349	2.859	2.877	2.703	2.731	1.28	0.424	0.465	0	2.53	0.386	0.342	0.441	0.723	0	1.166	2.274	0.411	1.295	0	1.208	1.772	0.446	0.494	1.15	0	0.976	2.854	0.497	0.898	2.716	17.879	1.861	1.053	0.413	0.74
SAMD13	2.297	3.205	2.199	2.778	0.577	0.712	2.164	1.556	0.4	0.751	2.316	2.882	0.868	2.168	5.225	1.443	0.316	4.906	0.478	0.525	0.659	0.75	1.434	0.859	0.485	6.758	4.378	4.895	2.2	2.328	3.164	1.163	2.518	2.565	1.795	1.366	1.295	1.663	0.577	0.704	3.802	1.899	1.631	0.702	1.175
RP11-376N17.4	0	0.155	0	0	0	0	0	0	0	0	0	0.216	0	0	0	0	0	0	0	0	0	0	0	0.619	0	0.205	0	0	0	0	0.199	0	0	0	1.206	0	0	0	0	0	1.005	0	0	0	0
UOX	0	0	0	0	0	1.402	0	0.204	0	0.311	0.182	0.428	0	0	1.525	0	0	0	0	0.172	0	0	0	0	0	0.203	0	0.386	0.553	0	0	0.199	0.22	0	0	0	1.64	0	0.134	0	0.998	0.665	0	0	0.496
DNASE2B	0.114	0.095	0.084	0.241	0	1.038	0	0	0	0	0.225	0.132	0	0	0.588	0.117	0.256	0	0	0.106	0	0.122	0	0.57	0.214	0.125	0	0.952	0	0.166	0	0	0.136	0.106	0.148	0.09	0.112	0.137	0.33	0	15.406	0.103	0.193	0	0
RPF1	49.062	31.253	33.113	60.485	68.267	84.98	60.544	48.684	42.322	62.308	49.637	91.37	42.33	46.582	50.946	44.363	31.106	46.035	26.516	28.881	21.573	33.846	20.427	47.516	45.682	114.106	33.858	25.518	34.413	41.386	30.984	41.179	32.082	32.323	59.511	61.477	58.973	24.349	27.066	53.554	59.481	48.387	63.134	39.579	109.162
GNG5	239.612	160.835	131.745	204.475	132.139	236.551	197.171	241.688	211.613	169.536	209.725	170.768	185.631	217.444	182.069	167.065	150.967	214.038	191.829	103.448	102.57	186.505	119.038	87.951	156.201	230.928	185.8	67.301	140.037	113.374	134.068	172.711	126.079	124.029	98.269	366.405	335.221	148.166	156.737	258.467	119.424	203.508	303.056	160.636	283.581
SPATA1	2.646	5.859	6.489	6.664	5.164	13.368	6.54	5.704	9.334	6.271	6.222	8.363	8.403	7.449	4.144	7.727	4.415	10.932	5.399	2.852	4.452	6.034	3.55	0.38	4.205	9.44	5.577	5.194	6.515	6.132	7.236	5.76	7.028	3.512	0.385	5.892	9.543	1.92	2.511	4.54	6.168	4.026	10.612	5.196	6.334
CTBS	8.412	13.221	14.999	11.932	7.933	22.34	11.396	7.296	15.086	12.164	10.612	13.5	12.787	11.234	6.481	14.705	8.101	16.233	6.331	4.976	8.259	7.679	5.659	4.483	7.432	16.729	10.889	11.317	12.467	12.785	13.639	9.679	9.813	5.464	6.277	9.354	15.427	2.799	4.774	6.873	9.831	7.095	13.479	9.154	10.335
C1orf180	0.058	0	0	0.062	0.072	0.088	0.85	0.258	0	0	0	0	0	0	0	0	0	0	0	0.761	0.434	0	0	0	0.329	0	0	0	0	0	0.125	0	0.139	0.054	0.038	0	0	0	0	0	1.576	0	0	0	0
RP11-484D4.3	0	0	0	0	0	0	0	0	0	0	0	0	0	0	0	0	0	0	0	0	0	0	0	0	0	0	0	0	0.68	0	0	0	0	0.632	0	0	0	0	0	0	0	0	0	0	0
SSX2IP	4.258	4.994	5.246	28.465	6.435	9.004	15.188	10.477	3.265	5.641	5.957	12.475	5.488	7.946	7.446	3.213	2.822	7.454	5.792	7.438	3.634	5.06	2.822	6.414	5.888	14.253	6.492	3.087	9.612	6.931	5.751	6.274	3.668	5.248	16.783	4.9	8.077	3.18	1.985	13.965	4.416	6.023	6.735	3.943	27.326
LPAR3	0.237	0.356	0.627	0.05	0.993	2.883	0	0.263	1.619	0.28	0.235	0	1.811	0.807	1.225	0.146	5.769	2.335	0.097	1.639	0.157	1.418	0.249	0.949	0.848	0.157	0.472	0	0.474	1.457	0.56	0.666	0.68	0.088	0.031	0.075	0.281	0.742	0.55	0.089	1.284	0	0	0	1.233
MCOLN2	1.027	1.427	3.621	2.277	4.271	4.751	1.366	3.246	9.838	1.814	1.788	2.78	5.915	2.723	3.937	2.811	2.201	1.48	2.744	1.688	2.345	2.712	0.47	4.806	3.173	2.314	3.596	2.502	3.076	3.429	2.149	4.116	4.963	1.587	4.824	1.194	2.075	6.645	2.585	4.086	11.634	2.466	2.781	0.977	7.008
WDR63	0.214	0	0.472	0.045	0.369	0.456	0.052	0.19	0.11	0.253	0.381	1.592	0.374	0	0.62	0.176	0.048	0.162	0.219	0	0.142	0.183	0	1	0.242	0.33	0.085	0.09	0.171	0.251	0.184	0.231	0.666	0.08	0.89	0.068	0.55	0.052	0.031	0.04	8.347	0.579	0.036	0.3	1.037
MCOLN3	1.422	0.148	1.061	0.457	3.562	4.781	0.031	0.056	0.065	0.6	0.402	7.956	0.194	0.527	7.813	0.6	2.343	0.705	0.052	0.498	1.05	0.298	0.022	6.643	0.119	1.482	2.246	2.042	2.486	1.93	0.98	1.069	1.183	1.72	7.318	0.84	0.175	1.084	0.239	0.048	10.3	3.133	0.194	0.431	10.555
MIR4423	0	0	0	0	0	0	0	0	0	0	0	0	0	0	0	0	0	0	0	0	0	0	0	0	0	0	0	0	0	0	0	0	0	0	0	0	0	0	0	0	22.74	0	0	0	1.883
SYDE2	1.356	2	3.823	4.223	1.957	0.95	2.344	1.269	0.645	0.924	1.726	2.572	1.108	1.501	1.4	0.401	3.374	2.499	0.692	1.581	0.496	0.862	1.414	10.643	0.932	1.722	3.395	1.198	1.797	1.981	2.767	1.379	1.214	1.04	13.775	0.595	0.592	0.69	0.151	0.539	3.102	0.751	0.841	0.313	2.079
C1orf52	13.882	7.43	8.048	13.236	11.871	29.671	10.884	10.676	10.785	15.07	8.027	19.248	9.067	10.501	13.06	10.864	10.911	8.629	12.305	6.66	5.495	7.981	5.122	12.876	9.907	12.679	9.588	5.296	6.833	9.494	6.278	9.403	8.112	8.949	15.942	10.932	14.571	6.216	7.842	12.016	18.9	11.038	11.325	10.573	29.41
BCL10	28.403	27.468	23.579	33.476	19.822	30.983	32.836	19.147	33.42	26.167	31.016	28.869	32.385	35.087	18.171	14.209	13.562	44.774	22.281	13.695	11.842	26.73	12.73	34.793	21.829	32.116	26.862	7.104	23.478	20.312	19.376	28.913	18.098	16.272	45.115	42.571	19.546	20.02	11.233	21.12	10.648	15.744	34.091	16.333	34.687
RP11-131L23.1	0.222	0.616	0.108	0.156	0.182	0.112	0.449	0.245	0.819	0.125	0.146	0.343	0.081	0.628	0.61	0.91	0.249	0.186	0.377	0	0.489	0	0	0	0.347	0.163	0.587	0.154	0	0	0.317	0	0	0	0	0.582	0.219	0.355	0.374	0.347	1.997	0.133	0.314	0.443	0.728
[truncated: 46,789 more rows]
