# Supplementary material for: The characteristics and clinical relevance of tumor fusion burden in non-EBV (+) gastric cancer with MSS
Source: BMC Gastroenterol. 2023 May 15;23:153. doi: 10.1186/s12876-023-02765-9 (PMC10184333; doi:10.1186/s12876-023-02765-9)
Supplement: Supplementary file 4 — Supplementary Material 4 [file 12876_2023_2765_MOESM4_ESM.xlsx]

## Sheet: DATA
ID	sample_id_GT	group	TFB	MSI type by pent- aplex*	DCB	Response
PB_16_002	R_16_00151_RC_WTS	TFBhigh	13.1438	MSS	N	NR
PB_16_003	R_16_00152_RC_WTS	TFBlow	2.42122	MSS	Y	NR
PB_16_004	R_16_00153_RC_WTS	TFBlow	1.72945	MSS	N	NR
PB_16_005	R_16_00154_RC_WTS	TFBlow	7.09073	MSS	Y	R
PB_16_018	R_16_00382_RT_WTS	TFBhigh	73.1555	MSS	N	NR
PB_16_019	R_16_00383_RT_WTS	TFBlow	10.0308	MSI	Y	R
PB_16_020	R_16_00384_RT_WTS	TFBhigh	12.9708	MSS	Y	R
PB_16_021	R_16_00385_RT_WTS	TFBlow	8.12839	MSS	Y	R
PB_16_022	R_16_00386_RT_WTS	TFBhigh	12.1061	MSS	Y	NR
PB_16_023	R_16_00442_RT_WTS	TFBhigh	26.4605	MSS	N	NR
PB_16_024	R_16_00387_RT_WTS	TFBhigh	16.9486	MSS	N	NR
PB_16_025	R_16_00389_RT_WTS	TFBhigh	10.7226	MSS	N	NR
PB_16_029	R_16_00390_RT_WTS	TFBhigh	20.2345	MSS	N	NR
PB_16_030	R_16_00391_RT_WTS	TFBlow	6.91778	MSS	N	NR
PB_16_031	R_17_00819_RT_WTS	TFBhigh	30.9571	MSS	Y	R
PB_16_032	R_17_00011_RT_WTS	TFBhigh	31.8218	MSS	N	NR
PB_16_034	R_17_00012_RT_WTS	TFBlow	6.05306	MSS	Y	NR
PB_16_035	R_17_00013_RT_WTS	TFBhigh	17.1215	MSS	N	NR
PB_16_037	R_17_00015_RT_WTS	TFBhigh	10.8955	MSS	Y	NR
PB_16_038	R_17_00016_RT_WTS	TFBlow	10.3767	MSS	Y	R
PB_16_039	R_17_00017_RT_WTS	TFBhigh	15.9109	MSS	N	NR
PB_16_040	R_17_00018_RT_WTS	TFBlow	8.82017	MSS	Y	NR
PB_16_041	R_17_00019_RT_WTS	TFBlow	6.05306	MSS	N	NR
PB_16_042	R_17_00020_RT_WTS	TFBhigh	12.9708	MSS	Y	NR
PB_16_043	R_17_00021_RT_WTS	TFBlow	3.97772	MSS	N	NR
PB_16_044	R_17_00022_RT_WTS	TFBlow	5.88011	MSI	Y	R
PB_16_045	R_17_00023_RT_WTS	TFBlow	5.18834	MSI	Y	R
PB_16_047	R_17_00029_RT_WTS	TFBlow	4.6695	MSS	Y	NR
PB_16_048	R_17_00031_RT_WTS	TFBlow	4.49656	MSI	Y	R
PB_16_049	R_17_00032_RT_WTS	TFBlow	4.6695	MSS	Y	NR
PB_16_051	R_17_00033_RT_WTS	TFBhigh	22.4828	MSS	N	NR
PB_16_052	R_17_00036_RT_WTS	TFBlow	7.60956	MSS	Y	NR
PB_16_054	R_17_00292_RT_WTS	TFBhigh	12.1061	MSS	Y	NR
PB_16_055	R_17_00035_RT_WTS	TFBlow	6.57189	MSI	N	NR
PB_16_056	R_17_00037_RT_WTS	TFBlow	6.39895	MSS	Y	NR
PB_16_057	R_17_00038_RT_WTS	TFBhigh	10.5496	MSS	N	NR
PB_16_059	R_17_00394_RT_WTS	TFBlow	8.47428	MSS	Y	R
PB_16_060	R_17_00393_RT_WTS	TFBhigh	10.7226	MSS	N	NR
PB_16_062	R_17_00396_RT_WTS	TFBhigh	11.2414	MSS	Y	NR
PB_16_063	R_17_00397_RT_WTS	TFBlow	2.59417	MSS	Y	R
PB_16_064	R_17_00395_RT_WTS	TFBhigh	11.4143	MSS	Y	NR
PB_16_066	R_17_00398_RT_WTS	TFBlow	6.57189	MSS	Y	NR
PB_16_067	R_17_00400_RT_WTS	TFBhigh	22.8287	MSS	N	NR
PB_16_068	R_17_00401_RT_WTS	TFBlow	6.05306	MSI	Y	R
PB_16_069	R_17_00402_RT_WTS	TFBhigh	15.738	MSS	Y	NR
